# Supplementary material for: Biological Pathways Leading From ANGPTL8 to Diabetes Mellitus–A Co-expression Network Based Analysis
Source: Front Physiol. 2018 Dec 21;9:1841. doi: 10.3389/fphys.2018.01841 (PMC6309236; doi:10.3389/fphys.2018.01841)
Supplement: Data Sheet 1 — The complete gene expression data file after performing normalization without filtering for the low expression probes. [file Data_Sheet_1.CSV]

ENTREZG_ID	OND1	OND2	OND3	OND4	OND5	OND6	OND7	OND8	NO1	NO2	NO3	NO4	NO5	NO6	T2D1	T2D2	T2D3	T2D4	T2D5	T2D6	T2D7
100009676	6.099843355	6.426698865	6.595740547	6.402054527	6.08634371	6.175089791	6.524344624	6.312759316	6.290942269	6.65316576	6.17828048	6.10443981	6.570979126	6.209318373	6.355020962	6.37467995	6.139124318	5.503995712	6.03100552	6.006945482	6.06074902
10000	5.629565943	5.39568416	6.196503593	5.382363239	5.542796144	5.529807964	5.406248778	5.46219549	5.835008193	5.37659358	6.05180691	5.674563959	5.898503726	5.304751365	5.417546367	6.412488501	5.72683161	5.569304859	4.897576212	5.685203202	5.497987335
10001	6.70885238	6.620252752	6.970986522	6.367983162	6.779710034	6.936337356	6.702698986	6.894594161	6.946560971	6.882065354	7.029422446	6.741361851	6.792196346	6.846614729	6.735640953	6.784807506	6.73158685	6.762743541	7.090904494	6.796807681	6.703843933
10002	3.392006933	3.48956	3.455282634	3.702669571	3.323185823	3.668718677	3.535328984	3.458895435	3.40667721	3.52808834	3.331118413	3.625352065	3.52808834	3.514210256	3.552639746	3.595509298	3.600385195	3.597022684	3.52808834	3.729717412	3.588208402
100033413	6.410331494	6.655466927	6.216201176	6.826970001	6.459922376	6.074618643	6.917001712	6.776985048	6.974571711	6.71528451	6.564162524	7.314760188	7.397888173	6.688051832	6.320794299	6.622841309	6.805730877	6.464692744	6.633885804	6.549201619	6.35827629
100033414	6.382819087	6.183918762	6.321139845	6.736065517	5.713248775	6.146951869	5.979695939	6.303640912	6.6427678	6.054843197	6.2087946	6.486583509	6.471486589	6.375794747	6.372260472	6.110628518	6.033433636	6.05264266	6.199779596	6.299444109	6.479949335
100033416	6.741525985	6.957962161	6.531527728	7.571465593	6.707878002	6.677989672	7.493257593	6.992688828	7.531277992	7.012069614	6.991953412	7.291452155	7.677411318	7.04198527	6.646699314	6.880135894	7.013234232	7.362893704	7.013940053	6.932505996	6.867883605
100033418	8.236286732	8.162715396	8.191667552	8.717771347	8.042720943	7.98278419	8.613414461	8.28667392	8.821537564	8.254070814	8.415946166	8.814050538	8.937555527	8.392581641	8.249625113	8.02655569	8.224339877	8.368200442	7.936201113	8.07009399	8.133556287
100033420	9.064806101	8.97203348	9.214748411	9.539410236	8.606293539	8.65772546	9.674990964	9.237180634	9.433441933	9.193882293	9.090152926	9.542137562	9.879921797	9.25728034	8.698298948	8.843435643	9.264969097	9.421523588	8.989542298	9.279374187	8.979383319
100033422	2.164491473	2.499247781	2.11187468	2.719199769	2.182230144	2.29899249	2.521055958	2.157080602	2.690848765	2.577375785	2.142124217	2.336069816	2.273767176	2.158740819	2.273623902	2.351657184	2.399503166	2.254253303	2.358219027	2.289843421	2.156052905
100033423	4.758774377	5.158131579	4.428998371	4.973675342	5.007411404	4.611641695	5.676687515	4.957892923	5.283868918	5.364568457	5.043548113	5.820127061	5.695655284	5.530154028	4.87200533	5.102824818	5.021268328	4.94424449	4.873566061	5.127041612	5.093343821
100033424	2.8544525	2.702945012	2.629279058	3.37923612	2.472344068	2.8783203	2.678413384	2.900108104	2.542225357	2.653348056	2.538155508	2.957718198	2.748359962	2.754852665	2.732116575	2.502656309	2.774599418	2.946197294	2.873593066	2.83395153	2.81708818
100033425	3.681111745	3.88689729	3.457083425	4.237848025	4.256526357	3.25323347	3.690380961	3.87510529	4.164107124	3.769213636	3.909425602	4.217906525	3.921413967	3.563589323	3.462690936	3.777508976	3.745431463	3.762604938	3.369766713	3.260569612	3.62333823
100033426	9.987613155	10.24801065	9.866754504	10.57182479	9.725112062	9.861937625	10.73816786	10.37829935	10.70726088	10.42261041	10.24070568	10.77518771	11.12130071	10.6380359	9.941206128	10.0149943	10.51024171	10.55901618	10.30099828	10.31605124	9.9867297
100033427	11.64817564	11.78304141	11.43404053	11.95209652	11.41301014	11.46384396	12.08761411	11.8189814	12.04586983	11.79432179	11.71274281	11.95219551	12.32049552	12.0322015	11.50433468	11.84233146	12.02920623	11.94574207	11.84233146	11.68390828	11.81927718
100033428	3.398853822	3.504764979	3.013769013	3.494512016	4.38795899	3.494512016	3.461977993	4.06278783	3.681180729	3.11119908	3.67338929	4.228519811	3.620274821	3.442907072	3.984959637	3.279862947	3.488179344	3.318198709	3.198984786	3.367935456	3.648958047
100033430	2.28953409	1.98229924	2.724423651	2.06922786	2.040908908	2.155778288	2.071097112	2.163250012	5.10425161	2.785128978	2.252010072	3.829051193	2.586790957	2.111360338	2.199577046	2.017891699	3.253351002	2.480807342	1.942387811	2.24847595	2.891637674
100033431	8.733302839	8.973815725	8.539858154	9.131429861	8.578566914	8.543879391	9.385821199	9.02243057	9.822707336	9.095481147	8.928276131	9.365902283	9.7510962	9.229876817	8.606682013	8.662670935	9.392086036	9.143650977	8.943481674	8.816724249	8.758991424
100033432	5.454832599	5.536123668	6.039516978	5.774421318	5.433672562	5.442045648	5.708954811	5.26260583	3.466992857	5.910862633	5.127190343	5.85216317	6.159082497	5.665336255	5.490755123	5.541942283	3.12679625	5.481504742	5.159187475	4.910268447	4.540227264
100033433	4.263138825	3.414181573	2.898567794	3.430884089	3.499903026	3.512832074	4.28600794	4.150458458	4.197208568	3.915380907	4.014545684	4.4734875	4.873030601	4.682189438	3.824705539	3.9981008	4.474691765	4.136132458	4.269505666	3.866533739	3.626315727
100033434	7.131297759	7.298546747	6.96305993	7.462621178	6.968239072	6.726361118	7.978014685	7.538716781	7.74178188	7.626290178	7.437380068	7.901306035	8.321589158	7.67991744	6.916641901	7.306979696	7.480742109	7.488035961	7.478193949	7.3705192	7.308227087
100033435	11.05242651	11.24385407	10.64084795	11.6022455	10.86655685	10.71658373	11.65318544	11.28458407	11.61791227	11.22968083	11.20427034	11.63771186	11.92298681	11.38375094	10.81727034	11.16168844	11.48479328	11.423132	11.3337473	11.35546966	11.34508395
100033436	3.36295309	4.014953771	3.635267356	4.500804134	3.777574827	3.633449063	4.501484418	4.160166217	4.054136657	4.166778319	4.108341444	4.58261475	4.651971625	3.99317789	3.810101074	4.02817732	3.980046856	4.149479603	3.758403804	4.02817732	3.843908844
100033437	2.033039399	2.628265753	1.949353275	2.16225324	2.029992915	2.030757748	1.985061794	2.182463528	2.657128518	2.095009598	1.866353054	1.991645028	2.16132385	1.982644387	1.995003972	2.01365486	2.147501921	2.027891856	1.834195399	1.937791268	1.964717933
100033438	6.350427782	6.383455132	5.905581073	7.108811558	6.021690161	5.903582706	6.785177553	6.451519781	6.357482216	6.461271562	6.426412026	7.178250407	7.379682065	6.637823836	5.975330438	6.522719563	6.717883452	6.545217777	6.241711234	6.18566942	6.188755736
100033439	2.606730284	3.238876717	2.692680804	2.810959385	2.692693575	2.568579434	2.841850587	2.731240533	3.263664946	2.832339619	2.752770357	3.074262073	2.989609473	2.758191348	2.563932734	2.557319217	3.070702413	2.906872031	2.587172284	2.724991983	2.583576434
100033440	2.074633441	2.215153574	2.083595701	2.181655071	2.370281569	2.179440399	2.178589406	2.300717665	2.233134977	2.114604748	2.256381117	2.707661257	2.285668882	2.201508797	2.142855004	2.128798164	2.317886589	2.370287967	2.203032892	2.05823668	2.192667757
100033441	1.73312083	2.160165596	1.75708214	1.718781156	1.895896162	1.805007502	1.748592241	1.66582837	1.775553596	1.77731265	1.814309489	1.768789311	1.749424312	1.782389218	1.767814166	1.731827724	1.779732239	1.884614855	1.75208575	1.767037241	1.721798201
100033444	2.280757876	2.533920787	2.379106608	2.771450662	2.532068765	2.489204456	2.807281824	2.61125702	2.950684671	3.093148069	2.561878811	3.615104671	2.893585034	2.732476568	2.541211307	2.530847886	2.410999654	2.763523654	2.559270035	2.478870549	2.30267121
100033445	1.904891917	2.061787362	1.960044829	2.014249675	2.03007553	2.142429188	1.982530745	2.047708443	2.113151399	2.130733068	1.883108497	1.989988213	2.127450708	1.95751105	1.889346547	1.871042365	2.095030574	2.020303824	2.036421238	1.953545593	2.014249675
100033447	2.123915216	1.720880972	1.817891303	2.124171214	1.839535029	1.84347054	1.75900978	1.894071707	2.241933047	1.810929866	2.125549561	1.782169976	2.428731871	1.890154164	2.109704467	1.615367689	2.096263304	1.807704491	1.632504966	1.775083651	1.79889939
100033451	1.763241961	2.34513993	1.98732383	1.628343184	1.745965456	1.734687792	1.870902429	2.051736433	1.798647892	1.995912456	1.922227817	1.803764554	1.684895898	1.77778971	1.749855529	1.69205656	1.812297975	1.749255915	1.761082978	1.903447231	1.81452913
100033453	1.798294799	2.23696478	1.79693509	1.843843944	1.858517313	1.731935528	1.802646509	1.91243103	2.045648547	1.922328785	1.924776048	1.872315657	1.83445653	1.843843944	1.794715116	1.768733427	1.783499843	1.785070235	1.843843944	1.842317599	1.900196742
100033603	2.093872974	1.920099145	1.98748149	1.89175375	1.986015735	2.053840289	2.057840719	2.020956304	2.356389877	2.367539089	1.908725192	1.998462785	1.968290966	1.859349138	1.965184373	1.985598135	2.008211566	2.011175333	2.061986961	1.967473472	2.062755301
100033801	3.134456125	3.73949547	3.117453798	4.34642726	3.457324059	3.984883447	4.533477167	4.166598818	4.506976993	4.404397807	3.274002301	4.916269856	3.955400195	3.678933656	4.104892376	3.452020917	3.318571357	3.953296918	3.668587834	3.39529276	3.644630181
100033805	3.612449407	3.987222872	3.687253229	4.43912902	3.697989168	3.987481903	4.778584511	4.514941033	4.872271594	4.512404733	3.808491873	5.17862731	4.701199048	3.588025596	4.052287204	3.694537772	3.937209196	4.094535251	4.138293325	3.70155062	3.724412367
100033806	3.661819405	3.874025108	3.679871241	4.823158444	4.016492841	3.896518439	5.27190448	4.749750587	5.348238074	5.094808915	4.120482761	5.785258399	5.222820432	4.53854356	4.478620523	3.99704157	4.427986215	4.43284878	4.289793029	3.953280649	4.417526278
100033807	2.073573971	2.566739443	2.29564035	2.780497676	2.393932657	2.435284719	2.803250809	2.784477441	2.728520654	2.597597489	2.610353606	3.582538088	3.026707039	2.449564936	2.55600033	2.455433729	2.630234173	2.614611071	2.558200491	2.293660206	2.797295287
100033808	1.883318768	2.362149748	1.785618354	1.870353805	1.868437016	1.840619384	1.981993753	1.92784291	1.923087207	1.946087895	1.924241263	2.001755535	1.914387807	1.922878016	1.914387807	1.901260268	1.854893121	1.892339771	1.914387807	1.914387807	1.914387807
100033809	1.817324498	1.882054134	1.974212259	1.898287849	1.95469359	1.933456367	1.830660813	1.967782005	1.965823166	1.851394548	1.787195301	2.024904141	2.057228261	1.993296313	1.788224721	1.884120596	1.902344174	2.000700756	1.916545684	1.936358573	1.718323364
100033811	1.896906683	2.021513963	1.872663385	1.980307387	2.098148091	1.865121574	1.956784348	2.00367921	1.944223011	1.927499489	1.904474173	1.96545062	1.864031854	1.94877273	1.811312992	1.92175692	1.864073767	1.915587412	1.753245139	1.946911597	1.915717388
100033812	2.412108738	2.369209559	2.059598705	2.484458295	2.453897235	1.973670839	2.284770121	2.557029668	2.789425471	2.30834708	2.406001231	2.489803019	2.925236183	2.089076037	2.308355063	1.820578064	2.290378913	2.197328508	2.169963222	2.522741359	2.201095736
100033814	1.820352343	1.903516173	1.901798413	1.776335549	1.783360855	1.744145594	2.121153045	1.946758395	1.853740387	1.975324703	1.787560399	1.938383941	1.762760354	1.823371278	1.968467334	1.726590303	1.960322875	1.789519308	1.832500251	2.002713624	1.825449348
100033815	2.16635455	2.940719081	2.142623835	2.16110377	2.14363335	2.143560406	2.259204276	2.361829661	1.967003873	2.477282156	2.145419121	2.768712385	2.088440254	2.148429969	2.84133023	2.04032164	1.996102789	2.06677795	2.154692708	2.019884763	2.056473196
100033820	4.812133731	4.773995311	4.424044238	4.984771297	4.560383007	4.460904137	4.473646263	4.556819602	4.67376994	4.403002986	4.135403078	4.926101657	5.036961745	4.556819602	4.307992938	4.214381785	5.087378098	4.441744351	4.505059368	4.556819602	4.767878415
100033821	4.96964893	4.771837546	4.745025713	4.927526883	4.88386569	4.85212419	5.229974174	5.392221108	5.8490036	5.41408252	5.227803462	6.046417807	5.790977444	4.896354874	4.859016021	4.79318501	5.038312921	5.133628043	4.985723532	4.766762627	4.592301777
100033822	2.059180422	2.242461226	2.026689138	2.169814194	2.142815023	2.221803048	2.306195968	2.567902376	2.046677168	2.151354804	2.218852325	2.330456059	2.35337893	2.201458937	2.179937265	2.07526388	2.320599207	2.260079275	2.274050368	2.221803048	2.490612143
100036563	2.416858849	2.992259216	3.073696503	4.281371504	3.257614619	3.430219947	3.926363964	3.065294365	3.95225013	4.041922653	2.988373323	3.983329615	3.687806499	3.287795956	2.988931099	2.800902043	2.570613889	3.568298336	3.904347425	3.651592983	2.502407416
100036564	2.132881532	2.481728838	2.321398754	2.993044361	2.528388051	2.532595629	2.466428979	2.992361652	3.578730732	2.866727893	2.502279207	2.870101614	2.728258352	2.802991918	2.532595629	2.483690208	2.334653924	2.620202441	2.398355209	2.356818162	2.235941758
100036565	1.868850353	1.954839564	1.891227077	1.887774241	1.845781944	1.997040188	1.928037276	1.948641187	1.908998715	2.045938236	1.954854972	2.036646222	2.044847448	1.827972061	1.857717788	1.865144888	1.862757319	1.87727636	1.9942176	1.963949347	1.997965858
10003	4.051471698	3.418001908	3.861496966	3.547140493	3.56680035	3.508872938	3.812321588	3.728286009	3.933161793	3.783937009	4.331998642	3.89977035	4.613904357	3.662463231	4.213225162	4.526330148	3.77326376	3.687640095	3.590504467	3.589680323	3.793392777
100048912	2.941211312	3.339636471	3.4064342	2.769518434	3.153626964	2.939411253	3.086251134	3.197353418	3.270597959	3.317041369	3.410135299	3.283616971	3.124628207	3.116284644	3.40955926	3.409916193	2.782044309	3.551721056	3.12517507	3.368081017	3.49329725
100049587	2.759320466	3.080250567	3.43636669	3.136845847	3.333851536	3.172603268	3.404216514	3.004712457	3.048647715	2.986151022	2.730185274	3.103659486	2.927572073	3.538509366	2.645323856	3.183268438	3.10547057	3.027141097	3.062625711	3.194805109	3.315643024
100049716	6.387368933	6.603269982	6.208947136	6.526094076	6.356660218	6.587400553	6.389098318	6.202599528	6.925863823	6.352971061	6.611112078	6.701152427	6.754334216	6.476674783	6.886804338	6.205115614	6.802271018	6.34341424	6.724526468	6.684389659	5.963187955
10004	3.843296752	3.958500266	4.036328038	3.995390334	3.714510527	4.111511219	3.947357503	3.601407444	3.834105325	3.846472782	4.136605761	4.009781627	3.938532992	3.928100975	3.973952518	4.010393236	3.876302221	4.070427536	3.962090073	3.830289404	4.156300185
10005	6.526853482	6.501686766	6.565825582	6.541576394	6.717859825	6.609588362	6.513305612	6.700607258	6.421853639	6.773714318	6.49909394	6.645626356	6.722463069	6.435154135	6.480021465	6.390013773	6.850177936	6.517479853	6.356781915	6.64978798	6.692034176
10006	7.020550802	6.994334121	7.275699795	6.914633025	7.06567499	7.203426086	6.901848819	6.932080203	6.972938912	7.007382957	7.235885992	6.95704118	7.038995219	6.959269337	7.093819212	7.078386989	6.828694149	6.856455182	7.01125303	6.947273506	6.952294546
10007	6.074463949	6.072673704	6.348174892	6.346562849	6.302921121	6.042977205	6.020616684	5.984590818	5.847084675	6.255108736	6.072670604	5.734057457	5.70907229	6.007180521	6.352045265	6.386317306	6.29232672	6.082430046	5.750354791	6.071729472	5.779675256
10008	3.627486515	3.669432784	3.744048234	3.683988834	3.525149625	3.526100176	3.538286571	3.688832621	3.596442781	3.59982491	3.703502445	3.510749041	3.264669271	3.40727734	3.563354313	3.608735636	3.55423941	3.576510787	3.622325572	3.305620256	3.596706762
10009	8.115784306	8.050556988	8.193224366	7.883360813	7.959633022	8.334812265	7.687332256	8.149079892	7.746627198	7.736929339	7.996864173	7.444103229	7.333532101	7.766736574	8.068146026	8.079071751	7.692729392	8.186854779	7.895031904	8.314860152	8.261827938
1000	9.296330928	9.288248078	9.645762849	9.056563415	9.311914794	9.319101774	9.249396665	9.296330928	9.581177781	9.269400619	9.491398892	9.347908305	9.412794786	9.195873929	9.321665152	9.385250988	9.276670194	9.071381154	8.957479096	9.207616227	9.093682848
100101467	4.443307598	4.16579493	4.703189714	4.196455161	3.917134861	4.344211125	4.250724369	4.310343317	4.4606659	4.544199176	4.57161114	4.339469207	4.674214349	4.409201747	4.694661098	4.338454405	4.124401425	3.996073885	4.441448384	4.272474661	3.894248532
10010	6.688216624	6.532037875	6.592097724	6.424357863	6.505272144	6.640811583	6.441647493	6.522505232	6.84483377	6.511599413	6.735062521	6.526053875	6.458986459	6.575930848	6.700708556	6.446109336	6.388461274	6.529455977	6.595544341	6.497612159	6.324211057
10011	5.712032133	5.948806914	5.67868981	6.266814091	5.89297589	6.108179443	5.8069334	6.035613856	5.948806914	6.087164239	6.014019365	5.898204504	5.89551658	5.841393565	5.85245588	5.964634842	5.948806914	6.23572015	6.150538847	6.167609051	5.985134877
100124535	2.580666606	2.770300491	2.696392925	3.117327706	2.757767242	2.911155801	3.020608828	3.024366375	2.955697324	2.66963847	2.834474362	2.46385215	2.980659134	2.694866103	3.151657616	2.464403493	2.89644942	2.78499363	2.862315551	3.21703539	2.796224786
100124536	10.13743584	9.920442611	6.118665995	11.12225678	8.962887541	8.289765978	10.30307691	9.880703286	8.63012093	7.567575792	8.633357219	9.717412799	8.66693941	9.329313059	6.412861976	7.143314712	9.764219375	10.65295051	10.2660586	10.64287851	10.15072477
100124537	4.311589378	4.545431435	4.656751774	4.363636512	4.336881633	4.678123784	4.571382851	4.852944828	4.957803614	4.944454796	4.383869066	4.956394489	4.703429706	4.644926877	4.724624431	4.566273411	4.424889328	4.362676906	4.725517403	4.521553825	4.254177318
100124538	2.911511264	2.877774591	3.024100566	3.024100566	2.864704072	2.984290146	3.12037499	2.908691659	3.355293569	2.992778692	2.780658772	3.253013511	3.214466674	2.95825044	3.18215395	2.909485448	2.806572903	3.285683771	3.335596886	2.961484991	3.14899642
100125556	3.881648526	3.708931835	3.792879342	3.850171536	3.603476138	3.706682173	3.924024929	3.862543226	3.81352931	3.776743622	3.762247573	3.600015806	3.854287387	4.094342493	3.642678862	3.796161572	3.761759199	3.610879434	3.829674423	3.845713247	4.40741255
100126355	4.611342126	4.942475546	4.891835023	5.200558137	5.213628491	4.79545692	5.14411347	5.009899939	4.922233123	4.54250764	4.458091405	4.98825164	4.959687612	5.122147237	4.883679122	4.679452089	4.349169853	4.936619882	4.989389173	4.950168421	4.771762596
100127206	2.490185925	2.240467045	2.42129664	2.328002864	2.398355209	2.356000035	2.503448351	2.274326179	2.734477912	2.356000035	2.202339585	2.407329377	2.297667841	2.509834469	2.313305692	2.24472592	2.328002864	2.31377237	2.478391832	2.356000035	2.42600189
100127888	3.706814877	3.705726384	3.431068737	3.858068198	3.579862978	3.601913679	3.564565507	3.654710341	3.702156719	3.681595832	3.58182344	3.757332523	3.40733928	3.753816744	3.397011007	3.485604284	3.609302197	3.494632669	3.508976785	3.796393342	3.976867946
100127889	2.359955207	2.416737245	2.414597479	2.510653577	2.416264115	2.716268012	2.589533257	2.414597479	2.422240602	2.293097461	2.281466329	2.4634797	2.597364557	2.358814159	2.385065643	2.43297334	2.430644628	2.223035487	2.432622632	2.52509356	2.466199498
100128124	3.467380204	3.310348542	3.336958382	3.719773302	3.455821404	3.290204231	3.548541012	3.125898751	3.614380232	3.517155094	3.615413897	3.441282825	3.53099911	3.441282825	3.378393693	3.135725999	3.62512489	3.441282825	3.624898614	3.36321405	3.193143988
100128233	2.63037059	2.764520862	2.511312807	2.686145334	2.525344462	2.61135316	2.563914699	2.503500062	2.304707639	2.592455075	2.64841663	2.705906135	2.455218135	2.685140452	2.729618406	2.659619091	2.474818364	2.493742829	2.616984035	2.600278774	2.595971764
100128252	6.509562052	5.349049075	6.411364049	5.091294576	6.523751546	6.418529343	5.631453078	6.502088871	6.070441303	5.84196359	6.748281398	6.585642671	5.680984742	5.417586936	5.479235987	6.468880042	5.229248705	5.84196359	4.925013946	4.153091134	4.333082972
100128288	5.861834045	6.234615821	6.089523095	6.186217799	5.889295083	5.896070978	5.654574926	5.92286588	6.208110691	6.293182733	6.505350221	6.239064452	6.337772618	5.795397566	6.062485256	6.291432005	6.094103442	5.992690984	6.110393124	6.088371254	5.877438607
100128292	2.475646206	2.814417982	2.732560498	2.710086655	2.425370066	2.585611008	2.645113218	2.696715262	2.347430567	2.643216663	2.421581438	2.415329929	2.447796578	2.566141504	2.528726287	2.831697079	2.797487787	2.637191186	2.476616674	2.661030244	2.453012214
100128327	2.396540138	2.615474613	2.592960234	2.657779059	2.542743285	2.549975842	2.589341507	2.533187552	2.90297191	2.496207135	2.26843173	2.538527303	2.297228716	2.504957067	2.438412518	2.460723623	2.544780161	2.426071972	2.902542477	2.67302419	2.633046129
100128398	3.869330616	3.697341319	4.163289106	4.126541963	4.142541131	4.050808705	4.452600015	4.665442471	4.407900611	4.320770362	4.185076113	3.973528966	4.721802041	4.401789633	4.128029508	4.484670956	4.521979705	4.185963542	4.638854893	4.134488904	4.200796837
100128496	2.449909934	2.381307531	2.449909934	2.354437723	2.564615981	2.429724623	2.719349701	2.617637173	2.688482355	2.597662776	2.313156911	2.472621612	2.513572736	2.582824709	2.222757147	2.379915487	2.278820344	2.223608369	2.536063142	2.48828296	2.355925297
100128569	5.927832784	6.206118694	5.906028442	6.10137616	5.906028442	5.821040597	5.815653941	5.971321151	5.8426478	5.671784617	5.736645839	6.145774769	5.974790994	5.906028442	5.695683621	5.906028442	5.825840594	6.101278961	5.848517725	6.136590544	5.904845985
100128653	3.115194291	2.930413274	3.204657626	3.201790973	3.041124861	3.176728748	3.405531336	3.039321899	3.273115471	3.387121571	3.216166004	3.164768376	3.180696968	3.505057456	3.328862353	3.13188425	3.249099993	3.154966869	3.501146533	3.176573518	3.186624717
100128782	5.612588284	5.561504696	5.262829213	5.539321052	5.38430659	5.502511506	5.410144144	5.557522893	5.695867464	5.320979085	5.580835182	5.391288842	5.296062438	5.486656201	5.388854231	5.410531087	5.755440992	5.536057266	5.882072898	5.390747401	5.463031065
100128927	5.285174768	5.511877966	4.835642548	5.731488842	4.955195245	5.413896878	5.535975623	4.933917754	5.12076764	5.735728201	5.870889403	5.1890082	5.776818763	5.376584571	5.108811756	5.609535912	5.478297335	5.454740914	5.42976678	5.578364027	5.552769783
100128977	2.706527764	2.926884949	2.522310134	2.739496397	2.603286237	2.661035197	2.706527764	2.87525938	2.706527764	3.004877486	2.777287674	2.799914419	2.661098642	2.706527764	2.625560467	2.777482782	2.475914535	2.604219678	2.758617697	2.856518472	2.936094735
100128998	4.449096352	4.186706272	4.052314697	4.293607722	3.904236919	4.018278636	4.292603842	4.033162366	4.002849999	4.186706272	4.217180196	4.377519563	4.377250041	4.317066887	4.27584753	4.324456582	3.979187717	4.001043343	4.348079974	4.186706272	4.319585026
100129075	4.445825153	4.462829856	4.646732727	4.53076277	4.480275701	4.786194364	4.448869354	4.497768922	4.498884817	4.850108259	4.685378373	4.554188265	4.640458387	4.285226665	4.444883783	4.915029739	4.480030563	4.627675975	4.723806952	4.361395332	4.472692754
100129128	4.247672266	3.643776929	4.402423879	4.353396644	4.043517746	4.316823414	4.835393625	4.481141445	3.895849738	4.204930431	4.131250731	4.272602262	4.579588277	4.757300681	4.565992646	4.309162071	4.321222719	4.586600708	3.894376747	4.495898219	4.282035979
100129196	4.467782185	4.306773749	4.505536583	4.616796486	4.40354714	4.505536583	4.572418129	4.57311108	4.326471733	4.505536583	4.626177425	4.538771356	4.505536583	4.304294226	4.11573198	4.401019537	4.630815131	4.566728882	4.720786485	4.562794755	4.505536583
100129271	4.348184009	4.415462173	4.54404938	4.436084404	4.494129521	4.763448189	4.418640273	4.604721852	4.548878512	4.166999903	4.565733253	4.679787719	4.241266865	4.643964427	4.439899755	4.325934033	4.661092113	4.553871896	4.518684204	4.590852978	4.800191375
100129278	3.995520344	3.152869536	2.685845613	2.534561568	2.65186367	3.995932183	2.783184449	2.460559516	3.123071434	2.8173051	3.235749454	2.766961939	2.579275866	2.758562851	3.232529274	2.523908948	3.898817371	2.855932037	2.551539628	2.601082544	2.799189668
100129345	2.451346177	2.504645101	2.398235739	2.61785736	2.4914638	2.618946898	2.640466951	2.462555073	2.489036149	2.476331604	2.608458468	2.696284724	2.353119662	2.66385973	2.552618364	2.572669857	2.518103492	2.546756194	2.520339884	2.770771041	2.577959781
100129396	2.229242566	2.704547842	2.607849371	2.267937998	3.191856256	1.9381938	1.728659496	1.762500738	2.13498824	2.710113756	4.714693667	1.915710514	4.017565148	1.698122379	3.133063781	2.18429641	2.176362975	2.979449624	1.874495261	1.903522315	1.51160911
100129427	4.010970304	4.028020197	3.830823454	4.090420674	4.010970304	3.927719954	4.010970304	3.927415798	4.039580188	4.000925191	4.010970304	4.274685212	4.290531785	3.981560469	3.861374313	3.900200637	3.970048962	4.133174088	4.2028242	3.943301448	3.961994579
100129434	3.953060375	4.26937311	3.94893514	3.974624988	3.85010846	3.847188765	3.811135063	3.805530659	3.837722869	3.760527118	3.907369081	3.797088147	4.372885708	3.697995833	3.823640702	3.85010846	3.85010846	3.768474321	3.812986979	3.554095833	3.831062578
100129482	5.817317048	6.180040629	6.290999354	5.838226061	5.785552786	5.790130905	5.777400123	5.910371505	6.059134745	6.165498752	6.181874858	5.869330796	6.344133759	5.761909946	6.119926771	5.897055986	6.057503775	5.989379428	6.074903002	5.66387152	5.712916936
100129503	3.210637516	3.808936363	2.952850607	3.589398798	2.837750335	3.443187318	3.636059799	3.444218498	3.982390495	3.602631288	3.600452246	3.154509267	3.370536307	3.596777126	3.858381865	3.473420211	3.613670407	3.613861853	3.546172453	3.842061958	3.644217275
100129534	4.405745966	4.659366043	4.654642604	4.959571354	4.774937346	4.653683962	4.729610997	4.705570356	4.74150825	4.937662167	4.452097279	4.651685988	5.049570368	4.692034012	4.956189872	4.822942134	4.590808422	4.885053941	5.024953447	4.428817976	4.886005426
100129543	2.868537176	3.022630653	2.932421524	2.586204543	2.540233932	3.148886441	2.566471595	2.315347807	3.129021428	2.63167751	3.096087374	2.615489029	2.650641747	2.702146567	2.487450459	2.586719216	2.721985886	2.694550292	2.747788688	2.519397177	2.754539688
100129583	5.14513065	4.918923868	4.375431325	4.406439362	6.213285436	5.46820042	4.435751783	5.593513041	5.442992628	4.594481867	4.357938071	4.872109818	5.888260347	4.135548809	4.702425941	4.270578083	4.895170874	5.66453137	5.572210239	4.821056451	4.043581128
100129654	4.616244793	4.948651384	4.869426856	5.513505172	4.800298481	4.172205693	5.30801338	4.845684313	4.499390661	4.587578769	4.635125654	4.866541782	5.163146118	4.961694117	5.071211334	4.907244321	5.022271982	4.817804254	4.686500489	4.814498728	4.869426856
100129726	4.209793264	4.07016135	4.081202314	4.363562084	4.425669925	4.15502799	4.330060255	4.238914165	4.35875714	4.522337953	4.093554752	4.424743781	4.35875714	4.067673263	3.894659061	3.764146724	4.819844451	4.101851271	4.198532341	4.239678427	4.019905082
100129827	4.011700429	3.870213115	3.747616764	4.037524384	3.7385792	3.75583447	3.920842001	3.792604985	3.982500642	3.785957511	3.920842001	4.059043505	3.820141739	4.337969797	3.901150883	3.970617132	3.723421576	3.827395495	3.942993553	4.096385763	4.123840195
100129842	5.652496131	6.082851584	6.282663149	5.659088458	5.078020198	6.099278075	6.175632747	6.024948168	6.176154307	5.781588365	6.273500411	5.793249658	5.079885169	5.963958141	6.367938916	5.362363201	6.066367515	5.764694783	6.043532	5.564957682	6.0076767
100129858	3.420430585	2.886458591	3.241594648	3.24326549	3.371497172	3.328636914	3.439012281	3.375602914	3.416394458	3.271752394	3.197571586	3.107718654	3.507906238	3.570748564	3.404654443	3.216343337	3.301331416	3.252678556	3.252034325	3.273127188	3.298820412
100129924	2.801674371	2.669878841	2.853131653	3.029373002	3.119948495	2.783792251	2.906073938	3.015293127	3.090174834	2.946168557	3.014199033	3.052262206	3.079320078	2.85192135	2.838661674	2.902531841	3.065470013	2.931695957	2.850684828	3.1344064	2.967066867
100129940	3.161570698	3.260191688	3.447973339	3.241661595	3.318883371	3.116151796	3.302774825	3.381153133	3.065770171	3.353204597	3.30262891	3.449184785	3.678370859	3.34560293	3.154899514	3.248719968	3.320122181	3.350698359	3.19249766	3.402645283	3.289263912
100130093	6.941979617	7.118506203	7.346193335	7.436678637	6.856733808	7.074808592	7.243203224	7.451641957	7.593906563	7.540308921	7.027671269	7.290519321	7.138677368	7.105039673	7.219964153	7.000428808	7.099626713	7.14098224	7.296972606	6.839619742	7.196629387
100130100	5.418740287	5.128128248	5.372114317	5.549894779	5.021368708	5.132789067	5.031566417	4.930562536	5.126654773	5.003671912	5.117608023	5.123582558	4.882658	5.236054541	4.936869294	5.621753992	5.062758615	5.077206267	5.006443228	5.062019062	5.025397137
100130264	3.696334568	3.788408945	3.467490393	3.524727543	3.547510047	3.666802686	3.572866022	3.417188141	3.57811147	3.599529085	3.700615408	3.771467326	3.245781408	3.772968844	3.395477549	3.349765797	3.664676343	3.593210468	3.559409936	3.556079453	3.57811147
100130274	3.732661412	3.922352637	3.992046564	4.057553075	3.96747097	4.280420637	4.012583958	3.992046564	3.962269347	3.71927465	3.628336583	4.218758002	3.948921992	4.117245556	3.70262892	3.646190956	4.048413184	4.030631709	4.038447215	4.158687107	4.227077759
100130275	3.358537774	3.72401233	3.225007034	3.223655408	3.242284259	3.222344309	3.222344309	2.970649958	3.425119811	3.2839799	3.091869043	3.166196717	3.380287913	3.266403585	3.222344309	2.983511515	3.092164526	3.222344309	3.312098861	2.74564646	3.827534565
100130331	5.012159604	5.105478049	5.561753622	6.01043201	5.615164059	4.875791425	6.191656625	5.918575544	5.951251712	5.615164059	4.667485288	5.574312011	5.257781516	6.004177394	5.965331487	5.780561652	5.607442249	5.868909618	5.308761643	5.216502043	6.66743632
100130348	3.366092227	4.01323462	3.763863959	4.075718601	3.963111667	3.791493146	4.016259103	3.534324398	3.380513352	3.892337135	3.898834681	3.636333313	3.954381782	3.933367698	3.730516185	3.791493146	3.617254088	4.185016686	3.677799413	3.831631789	3.588171485
100130370	4.759125858	4.738443046	4.823022997	5.13162546	4.728673274	4.275781327	5.057588055	4.579743271	4.653868166	4.738379133	4.224767665	4.704037204	4.86726581	4.442566778	4.378790398	5.161273405	4.785748822	4.401989723	4.553735574	4.513215276	4.986656342
100130449	3.399315146	3.154507236	3.265398993	3.70984599	3.248949248	3.146494679	3.304715928	3.322149059	3.678590885	3.409354546	3.293750739	3.77900096	3.399315146	3.593818631	3.356666981	3.349700529	3.625039955	3.218723738	3.369156558	3.352135518	3.481790112
100130519	5.259503706	5.324743671	5.15077152	5.460511488	5.377771482	4.910568977	5.433954389	5.460195727	5.241434111	5.064396469	5.339564239	5.325826612	5.268775541	5.237241606	5.023197275	5.246650171	5.254276934	5.458780152	5.362567374	5.225329077	5.09191677
100130557	4.833286763	5.334980629	4.925692186	5.197953811	5.18626798	4.812236135	5.689452342	5.285391277	4.929170797	5.120179067	5.400522142	5.084670434	5.209049692	5.161900298	5.045671124	5.347211737	5.069849246	5.150433125	5.150433125	4.766906868	5.457418127
100130581	5.136957036	4.378910198	5.170135973	4.465422812	5.272605097	4.455421698	5.174670828	4.75912876	5.357081861	5.117925624	4.575041427	5.212173592	5.388250984	5.30448323	4.857430836	4.896077217	4.757377421	4.598397656	5.067987304	4.920664861	4.369233995
100130613	2.905040668	2.623024367	2.691291646	3.066582569	2.644440323	2.914174932	2.644161658	3.355962845	3.414873939	2.511737242	3.028862406	2.78485954	2.994803134	2.651767459	2.876313888	2.789184647	3.310914357	3.055380348	3.097878112	2.961484991	2.795426112
100130691	4.532387534	4.449892646	4.189166645	4.592269351	4.971172504	4.832271271	4.557815916	4.794964648	4.518709844	4.496252893	4.963491095	4.29586671	4.873379756	4.637704884	5.051162323	4.414895926	4.722063877	4.722170836	4.775064524	4.033607168	4.47146411
100130717	3.994038002	4.101410957	3.797229467	4.436954122	4.459089307	3.763313921	4.102850132	3.823071964	3.995356301	3.962848377	3.916726116	4.13836931	4.322356645	3.562985789	3.540225542	3.800692506	3.842210111	3.711574231	4.244087929	3.903838785	3.630402134
100130733	2.731787846	2.751929451	3.012938069	2.596492893	3.114065713	2.857968232	2.857968232	2.772096333	3.199978845	2.662477009	2.875909055	2.780216734	3.128993535	2.971934974	2.787335385	3.051237767	2.763867824	2.829624881	2.890088929	2.839337565	2.758460456
100130742	3.846771401	3.518100771	3.370917267	3.306345558	3.447578638	3.238814131	3.455321985	3.692572633	3.414906515	3.927552231	4.038533012	2.89819629	3.575237367	3.62967424	3.395748529	3.858953743	2.709052474	2.427586144	3.878796973	3.992821276	3.335593656
100130744	6.726789196	7.054135417	6.565616352	6.521185765	7.136004803	6.987933241	6.63319371	6.863052662	6.914754988	6.991655906	6.821911416	6.956221779	7.138768213	6.733421149	6.776453773	6.840748417	6.90222955	6.711129607	7.109369094	6.882202561	6.778185291
100130771	2.449297196	2.591842127	3.10192177	2.484869813	2.634037831	2.742077992	2.928693818	2.685777599	2.87831505	2.690348606	2.814721893	2.523973059	2.521009162	3.040126061	3.009233923	2.722479369	2.638909719	2.553892512	2.788704504	2.821560401	2.647623568
100130872	7.194254542	7.29750561	7.367304121	7.331964998	6.696293718	7.191739582	7.372295728	7.257728868	7.20444646	7.348490526	6.836290526	7.026416711	7.490974157	7.289894229	7.018537408	7.0004459	7.589789811	7.147780464	7.203874894	7.459282184	7.05018785
100130889	4.814036531	4.087269076	4.173600219	4.360392417	4.364374692	4.047871848	4.369165239	4.346095172	3.701880077	3.862476904	3.456291226	4.215421756	5.297716996	4.427597868	3.692282425	3.616417973	4.08579646	3.615650191	3.781115454	3.374340217	3.864419582
100130934	2.832222295	3.259868114	2.881554066	3.073182624	3.179776328	3.145876315	2.968588306	2.987577083	2.889005007	2.734629864	2.843539051	3.246192246	3.216324089	2.963929074	2.941763414	2.998687631	3.044454699	2.746760939	2.73246064	2.822187308	3.165884693
100130935	3.389917789	3.471638416	3.187472101	3.847263528	3.302510296	3.343362406	3.828071804	3.658093012	3.190341387	3.305341245	3.80876984	3.109310821	3.229914359	4.44000844	4.179017401	3.430082279	3.038360697	3.042570877	3.219819618	3.418458358	3.585343173
100130967	2.844530056	3.600323097	2.264239709	3.007976214	2.840117535	2.836469146	2.680804453	3.089936498	3.554876767	2.444438551	3.392851681	2.959766205	3.203432361	3.468938573	2.59473355	2.962168494	3.037130733	3.091096926	2.483790028	2.610072689	2.762663206
100130988	2.351035047	2.335644	2.484268041	2.483589959	2.485558981	2.459908325	2.45856907	2.46486098	2.588068409	2.514574673	2.46602433	2.4866537	2.538585738	2.485558981	2.513972291	2.479068385	2.567835641	2.449432168	2.485558981	2.697319165	2.596027057
100131017	6.066245137	5.851876362	5.27918239	5.999075907	5.839506517	5.679570379	6.102780426	6.025769837	5.889478535	5.385450473	5.816045337	6.014596991	5.80500967	6.060769299	5.549202281	5.76993425	6.077158806	5.76203377	5.993102848	6.340508021	5.985513397
100131137	2.719747539	2.924982548	2.505746471	2.412892682	2.800142466	2.40763215	2.480766464	2.497430893	2.501364606	2.497430893	2.496121641	2.604263477	2.395802173	2.415520286	2.420320147	2.356040315	2.54352406	2.455125889	2.412636132	2.459457424	2.539596289
100131138	3.66613827	3.511843425	3.623005265	3.774311127	3.623609107	3.340039218	3.598262185	3.344736106	3.511843425	3.511843425	3.625096385	3.472365076	3.695601156	3.741356689	3.511843425	3.425962217	3.08492614	3.367891366	3.417076575	3.49466181	3.338610974
100131187	7.262883005	6.901307036	7.459823453	7.027942552	7.291811954	7.303030474	7.137240027	7.28802391	7.36950777	7.219773043	7.37204335	7.022085484	6.706911414	7.186468747	7.119398755	6.988911898	6.712185828	7.241153847	6.755909925	6.684866781	6.597103447
100131205	5.162434816	5.009552313	5.471972096	4.565291189	4.849468814	5.373704395	5.613085588	4.980025409	5.346876148	4.260067672	5.541108631	5.81072289	4.741230517	5.968798146	5.324412935	5.162434816	3.680326611	5.971209096	4.847461158	5.082841817	4.313390356
100131211	4.963401155	5.031194301	5.252746082	4.803556923	4.997708076	5.014413713	4.994916983	5.020934436	5.142082493	5.162259532	5.247157621	5.087241879	5.015696681	4.782466037	5.08820442	5.006500397	4.908463966	5.003561016	5.244067794	4.82508094	4.692945772
100131213	3.865597337	4.938787347	4.075519727	4.208764855	4.094010454	4.339795542	4.390362939	3.771157952	4.571594924	4.247950167	4.064666337	4.426506636	3.979388937	4.170993876	4.129084851	4.242159935	4.451017721	4.181142853	3.948225376	4.54296873	3.714536096
100131434	5.812077874	5.685267793	5.94689803	5.195584909	6.153364033	5.812077874	6.193091214	5.91270215	5.448297674	6.112402634	5.612925329	5.877835959	5.917200415	6.430048301	6.247604383	5.635518659	5.812077874	5.69167338	5.771720773	5.798417597	5.036927564
100131439	2.958332701	2.978232091	3.104169739	3.206072249	3.544651308	3.015721103	3.112723474	3.126288297	3.216783028	3.407391179	3.294913237	3.15202496	3.051999104	3.426425173	3.232398712	3.069496878	3.094503842	3.098883477	3.104720291	2.887845438	3.32395578
100131454	3.034416461	3.49587734	3.237031707	3.144397929	3.255449592	3.03126399	3.055945813	3.00132044	3.323786931	3.138919078	2.922445094	3.236481231	3.101659906	3.120831124	3.086930063	2.971026283	3.120831124	3.046484266	3.054701704	3.204528326	3.442699371
100131496	2.974895137	3.154983528	2.896904783	3.012856132	3.577643165	3.432798543	3.409706156	3.324487135	3.296190915	3.431992411	3.418024385	3.193161405	3.212659935	3.443055016	3.156094693	2.995849308	2.758414854	3.216733313	3.69375521	3.099552184	3.273254037
100131726	3.798048634	3.671888341	3.519621205	3.764711747	5.484396481	3.454411882	3.598861048	3.724556069	3.875800188	3.671329068	4.356471708	4.086588676	4.118239517	3.732857009	3.732857009	3.589523357	3.732857009	3.732857009	3.625502147	3.56681325	3.607558156
100131755	4.41984756	4.772439654	4.613180226	4.576240155	4.284595916	4.569997147	4.539434785	5.049252184	4.976374581	4.679096683	4.956384144	4.014401171	5.00325688	4.71848189	4.753362975	4.90844876	4.826713924	4.288401093	4.544146898	3.834132181	4.153067068
100131816	4.108423977	4.176438459	3.768780046	4.293176772	4.264560072	3.632235081	4.18720287	4.068641032	3.581142145	4.315301959	4.008241771	4.320541185	3.638311742	3.870838206	3.959082013	4.406991292	4.258611362	4.424194574	4.315207159	3.863951774	4.358679445
100131827	6.658265618	6.834730732	7.147346397	6.894726857	6.821973399	7.026348252	6.980234316	6.878375941	7.263527795	6.988999416	6.68933191	6.80900716	7.330307602	7.109920569	7.049394683	7.136635045	6.87863523	6.728840154	7.386170175	6.719954313	6.781136449
100132116	3.735008347	3.707090833	3.87331156	3.619306294	3.227421151	4.034698179	3.613150667	3.442967134	3.608687537	3.290409022	3.735008347	3.749369395	3.900431858	3.673323339	3.97131383	3.703978088	4.027602691	3.583663009	3.464063382	3.999597293	3.735008347
100132288	7.689573382	7.572985982	7.557593854	7.065856166	7.34527523	6.10492052	8.082171363	7.256695174	7.333625628	8.136040419	7.385407571	7.28008317	7.577815397	7.72094011	7.493108526	6.574651231	8.043780485	7.893790971	8.449094533	6.380917411	7.783114587
100132341	6.727449768	7.149026127	6.616431174	7.170457276	6.781582189	6.786574184	6.845246224	6.689437495	6.807182828	7.077524607	6.473945954	6.647063394	7.601697045	6.597406867	6.676676146	6.994299073	7.025896028	6.953590788	6.93733491	6.920816477	6.954383335
100132354	3.021486954	2.929861949	3.081613344	3.1544982	2.896503078	3.021486954	3.021486954	2.938737014	3.277433698	3.224327308	2.971102557	3.126112733	3.139283031	3.021486954	2.790260722	3.008347388	2.993694933	2.994448757	3.055792767	2.962349191	3.291762262
100132356	4.760936687	4.334078699	4.749597027	4.722625415	5.301441053	4.943483093	4.334484182	4.683438628	4.462104248	4.81261565	4.315001511	4.920615109	4.563791283	4.567174235	4.896504972	4.928221624	4.508600737	4.416463589	4.892853258	4.342216773	4.588348753
100132386	5.529521883	4.792082249	5.222073996	4.670484106	5.545304965	4.774051984	5.2853412	5.05305739	5.05305739	4.632006118	5.084638046	5.736040076	5.12110998	4.936283888	5.157520082	4.762451773	4.868919181	4.904483524	5.05305739	4.913105881	4.948990505
100132463	2.20351842	2.34668647	2.257625541	2.354037688	2.239824309	2.283809872	2.176873739	2.428155281	2.725288079	2.255720943	2.331471698	2.363338064	2.362915969	2.352237575	2.102035994	2.295084937	2.430205246	2.314274562	2.673758295	2.37775632	2.342861037
100132476	2.320815934	3.029433876	2.742137342	2.630873764	2.621996952	2.310753407	2.586473779	2.75999617	3.29767783	2.541919685	2.882824366	3.00723455	2.315570792	3.087925389	2.858258665	2.560215002	2.627479901	2.230541905	3.48941269	3.37181985	2.834012319
100132911	3.525877157	3.50649389	3.586753179	3.867737622	3.618987575	3.671091643	3.621078533	3.683403212	3.673282623	3.842745463	3.613824871	3.35681382	3.461868897	3.385736359	3.587629282	3.570486257	3.450502655	3.638772273	3.621656867	3.684236337	3.585034284
100132916	2.591553682	2.46144874	2.591553682	2.778163196	2.591553682	2.543424598	2.771792075	2.64573797	2.778449699	2.498872403	2.385175737	2.558266238	2.767745158	2.472312187	2.540734141	2.591553682	2.524840415	2.653750784	2.588633988	2.439329468	2.634793998
100132948	5.516920966	6.026780533	5.277000203	4.659573757	5.303193224	4.712812195	6.004622959	5.544160536	4.883940344	5.490697038	4.836986845	5.438582255	5.524573837	5.328359787	5.092079514	5.847325613	5.554777515	5.609371534	5.476077466	5.172516308	5.47803745
100132979	3.183840298	3.579090359	3.133161148	3.350386129	3.759991852	4.17716345	3.926494876	3.475268312	2.883604479	3.349397444	3.011391381	3.807568511	3.658215426	3.673558845	3.263139955	3.380435443	3.901409145	3.503879479	3.475268312	3.845354609	3.707345879
100133091	6.621872247	6.894989388	6.621872247	6.621872247	6.55444009	6.62726726	6.736498716	6.311845838	6.689313212	6.555788498	6.512777044	6.671141558	6.305954017	6.620120769	6.621872247	6.61535548	6.427941669	6.701778158	6.973098746	6.353806442	6.872833561
100133315	6.825950319	7.019260675	7.103468266	6.918248972	7.096937972	7.171432902	7.267012051	7.090936335	7.412239859	7.43120882	7.126367172	7.042854086	7.31861264	6.944300708	7.190571408	7.230191726	6.871534219	6.816045838	7.243017762	7.096937972	6.68900867
100133991	3.808400642	4.221741877	3.94060845	3.832033554	3.94060845	4.14565522	4.197908664	3.914866039	4.399657624	3.832900161	4.401774051	3.94060845	3.889431471	4.016172074	4.182276993	4.199434389	3.869399788	4.156885046	3.718051647	3.786533251	3.42262803
100134869	4.031493797	4.234390601	3.442304552	3.635281123	3.416060314	3.563256548	3.261735198	3.546547825	3.888634019	3.798726854	3.352104836	3.223131261	3.57995348	3.299524348	3.925526695	3.281557407	3.546547825	3.788109248	3.416509253	3.323886665	3.204233526
100137047	6.235865457	6.451257508	6.441175973	6.224678775	6.712059475	6.48920987	6.719480099	6.550221195	6.344460525	6.903775379	6.313628558	6.605226841	6.874406127	6.674678813	6.537869687	6.732214536	6.533267924	6.515037581	6.962363733	6.836518159	6.401321645
10013	8.449675593	8.496539159	8.453356872	8.278624903	8.20096816	8.431700244	8.495941705	8.394147661	8.085416729	8.416547448	8.177542482	8.201872113	8.494773458	8.468359311	8.255879699	8.289448727	8.500497845	8.52256727	8.601704063	8.427202962	8.337746853
100141515	4.793882316	5.05686298	5.043367886	4.592479007	5.034908391	4.633041286	4.930606994	4.927481132	4.448339982	4.965928592	4.926721553	5.137974773	4.937078579	5.173856773	5.081608705	4.88513949	4.875347294	4.878249363	4.745100707	4.995130023	4.731449245
100144596	2.814997502	2.884235474	2.8587811	3.07565115	2.900776119	2.603628346	2.902799544	2.836670109	3.156991168	2.85259436	2.71991906	2.928775968	2.909066494	2.941424302	2.789089786	2.638771742	3.038647867	2.881794521	2.700401969	2.783726304	3.126935404
10014	6.436573215	6.622191971	6.548770506	6.612331937	6.078932916	6.405087275	6.476707024	6.259026421	6.396783976	6.456888049	6.182809589	6.434607416	6.589643699	6.269252497	6.277618405	6.439772491	6.670476772	6.434722142	6.435808126	6.81759557	6.439772491
100151643	2.985739269	3.122476882	3.133161148	3.129082853	3.096409676	2.921297761	3.143508551	3.095098577	2.760641811	3.095098577	3.004491789	3.207289339	3.55113548	3.114974261	2.964732383	2.919178968	3.016955439	3.129584078	3.320800712	2.796250962	3.214329521
100151683	8.108526871	8.36731631	7.559249577	8.11417018	7.788877783	7.934155131	8.446795343	8.166523959	8.283626628	8.227830638	8.071108349	8.055652003	8.695991953	8.140348931	7.862706706	8.201036913	7.654142633	8.368264169	8.382316476	8.330621735	8.349906834
100158262	3.048574202	3.228851978	2.810258168	2.901051233	3.14026954	2.939256004	3.085954516	3.291228235	3.21214263	3.316298409	3.491648203	3.342595165	3.185869444	3.216093227	3.083704567	2.934535304	2.926731315	3.186455675	3.467659646	3.085954516	2.92536087
10015	8.767110078	8.635980376	8.813314793	8.426263373	8.777315787	8.732189931	8.54683099	8.498553366	8.618289482	8.517039627	8.782823112	8.617199083	8.42597527	8.58916501	8.787788339	8.536018535	8.442313238	8.462425034	8.535322205	8.393584972	8.393584972
100169989	2.799638223	2.816744109	2.664401365	2.518067571	2.738499818	2.720324098	2.793085835	2.818046862	2.839802343	2.645337634	2.717971576	2.900948024	2.801535431	2.812192477	2.599065879	2.714708046	2.836398217	2.977353139	3.059865565	3.032073201	2.619690235
10016	6.605001788	6.7697874	6.338646231	6.573921432	6.29859073	6.80952419	6.612883315	6.75980255	6.4298781	6.682658457	6.501383592	6.433070184	6.480948565	6.520463337	6.330097148	6.408583231	6.601367739	6.820724331	6.806506596	6.64270823	6.749889714
100170841	4.159050736	4.566617221	3.784309235	4.005887443	4.129881984	4.159050736	3.940507186	4.169796781	4.266203598	4.400769457	4.297765166	3.9760111	4.212122961	4.159050736	4.087129683	4.022213893	4.531655458	4.33631729	4.389787755	4.315243581	4.425367766
10017	6.57538418	5.785772592	6.055019934	5.716839195	6.240621072	6.801877041	5.157935508	6.23247174	5.635233512	6.712062591	6.02899595	7.111722501	5.959824875	5.003745852	6.423312548	6.045287429	5.945302863	6.011504618	6.371905401	6.380819766	6.802522117
100188893	8.151683194	7.990624291	8.191703384	8.260346445	8.122591429	8.062129153	7.882433392	7.921328234	8.062326241	8.001407147	7.932815444	7.959416108	7.652841768	8.088018434	8.074084048	8.064365689	7.965853256	8.023699543	8.023699543	7.963681667	8.088256317
100189080	3.968854962	5.055723484	3.818219008	3.791107787	4.35915177	3.651874581	4.940411021	4.368646781	3.019674666	3.907770156	4.040993975	4.228815318	4.432038181	4.24263651	3.915166027	4.529390954	4.686785944	4.634862717	4.695170283	3.884415067	4.209491202
10018	5.728113869	6.128803123	5.966602689	5.737185436	6.029372485	6.446809644	5.618776858	5.83721251	5.966602689	5.966602689	6.075183694	5.397350353	6.123030044	5.642588976	5.931938415	6.599423028	6.11031352	5.857905321	6.050597805	6.312559826	6.060739675
100190938	4.056223172	3.670905979	4.395049067	4.303084141	3.93009803	3.824524238	4.335064152	3.990568406	4.408981573	4.257777455	3.964189929	4.353934654	4.316722286	4.191656033	4.035867113	4.45902415	4.241450329	4.23951531	4.014574326	4.027631394	3.939906009
100190939	6.698930235	6.878936982	6.863503432	6.797348128	6.809764594	6.338198274	7.205404888	6.953986264	7.349000677	7.494118937	6.229793972	6.90148509	7.304451301	6.943164399	6.866273668	6.927955132	6.630079904	7.098444255	7.191998353	6.899706406	6.034510139
100190949	2.500498838	2.413053795	2.684411907	2.694323565	2.531768296	2.585885122	2.589374278	2.557612801	3.039595509	2.58208373	2.743491985	2.47372106	2.706963681	2.762255129	2.724900938	2.548896057	2.522416369	2.395472524	2.643265579	2.555109557	2.636544736
100192379	2.826628563	2.403168012	2.648445052	2.757323472	2.313439564	2.467761287	2.67967832	2.692216901	2.642733741	2.790757906	2.472334726	2.801909906	2.512544457	2.568760152	2.58762579	2.562456876	2.59106508	2.613071181	2.841617237	2.784689976	2.748280763
10019	6.322311393	6.234602554	6.143291565	5.784419959	6.017406563	6.578759497	6.003739144	6.032908785	5.846897204	6.164342248	5.940953581	5.845094421	5.988222221	5.958770148	6.065252532	6.333662859	6.179705464	6.247046498	6.138173454	5.733591442	6.126787131
1001	3.785985771	3.307138669	3.606577392	3.53952676	3.253263206	3.196364006	3.452618233	3.293851644	3.405726295	4.630808944	3.8315776	3.5679281	3.690410513	3.529972999	3.389642152	3.645827606	3.52808834	3.691762973	3.41477735	3.38395231	3.529972999
10020	9.728265491	9.732053988	9.467988909	9.633996309	9.904118623	9.667523348	9.697339942	9.779373897	9.866991387	9.775751931	9.766124374	9.950831481	9.623420614	9.905686287	9.625455489	9.727784904	9.606633314	9.659728442	9.86524169	9.355040626	9.517974582
10021	3.952387392	3.891894515	3.78667287	3.916991895	3.949294557	3.831300763	4.057284413	3.83106299	3.95449596	3.889831296	3.916991895	3.916991895	3.835403209	4.207690019	3.864834598	3.916991895	4.159385039	3.95449596	3.955481334	3.916991895	4.013698295
10022	2.297203625	2.211997215	2.159966334	2.328202806	2.256541366	2.259252345	2.151919704	2.239459382	2.700786241	2.262527608	2.347336657	2.307806606	2.22164729	2.374026019	2.139952813	2.261819359	2.304055251	2.247982827	2.430879474	2.352464269	2.261819359
10023	5.902574161	6.092429116	5.627399267	6.299069085	5.410466113	6.091248588	5.536825536	5.827594314	5.79422392	5.99261431	5.825521843	5.552187237	5.709006653	5.419962047	5.718334629	6.166806626	5.67704859	5.879146742	6.163715337	6.402892726	6.031527318
10024	4.281963111	4.031461805	4.16217418	4.282854933	4.112830742	4.112830742	4.112830742	4.13152832	4.099910756	4.112830742	3.952205654	4.179063079	4.125046989	4.24847637	4.096586764	3.68063584	4.112830742	4.028779963	4.254506476	4.156950888	4.112830742
10025	7.29876763	7.497102374	6.95842048	7.066382356	7.522009985	7.488949423	7.335007857	7.125071384	7.177213042	7.492089765	7.137381751	7.631372228	7.3263503	7.352037252	7.360230439	7.545805931	7.496106933	7.229228086	7.352037252	7.45002817	7.513944673
10026	5.892931525	5.642863907	6.03292811	5.132594434	6.069771506	6.15166429	5.486292202	5.899474482	5.838772982	5.142040814	6.016114488	5.533394339	5.344152401	5.753090602	5.824507537	5.613130183	5.356154746	5.818247099	5.378128208	5.631872308	5.520985406
100272147	6.188816842	6.263432519	6.219317201	6.543935123	6.193963149	6.173472196	6.373727265	6.526162912	6.559995611	6.384201738	6.626133389	6.426025471	6.628364184	6.50899825	6.260148692	5.977854901	6.173321134	6.346239661	6.374213906	6.545573504	6.239971019
100286979	5.159220847	4.829486639	4.923985917	4.099579719	4.657516182	4.715327493	4.655471357	5.295450169	5.564265209	5.60452178	5.836056276	4.966141583	5.015138221	4.829486639	5.335135209	4.389009372	3.837111009	4.598422521	4.220050337	4.829486639	3.957184807
100287226	2.278249448	2.129585135	2.284290266	2.384117548	2.3853004	2.376788377	2.398544702	2.214171686	2.667233679	2.641116872	2.369824715	2.412880938	2.402280603	2.544018506	2.25053935	2.229618402	2.398474189	2.359738642	2.441530324	2.352137051	2.600623745
100287569	3.071935406	2.96940675	3.102169378	3.350531199	3.101779812	2.937840054	3.084342737	2.922356366	3.263956173	3.283639676	3.021470181	3.087088729	3.166228172	3.05343564	2.951136329	3.111667162	3.341961017	3.059724076	3.459722053	3.321867291	3.184271547
100287792	3.170836523	3.207309853	2.873964438	3.264523349	3.270803185	2.992259096	3.020427435	3.241060228	3.451278451	3.479368608	3.479247499	3.304648291	3.216142683	3.328806606	3.206009475	3.147684693	3.531666052	3.210784448	3.038741818	2.981709739	3.224079667
100287879	3.163882025	3.512454022	2.963573181	3.060965545	3.076371861	2.941521814	3.165611845	3.152148524	3.147162128	2.991945835	3.038653172	3.158042617	3.496634657	3.05839778	3.261500837	3.160522822	3.234338609	2.711026772	3.094267511	3.192644312	3.555418351
100287896	5.313917629	5.215554751	4.826610192	4.608761721	4.727909566	4.994844617	5.060886653	5.01236095	5.37946915	4.915353221	4.912987752	4.886242964	5.142269799	5.01181894	4.784246685	4.440498924	4.844068349	4.904706398	4.939929877	4.990805461	5.20019267
100287902	3.560869439	3.516581293	3.760722203	3.552506646	3.675531164	3.413110894	3.667258202	3.20338031	3.675281366	3.378903001	3.230921848	3.441304807	3.727779083	3.816332114	3.576777275	3.26721375	3.747824653	3.518355587	3.454784576	3.639006168	3.721747783
100287932	8.299998983	8.528223688	8.286989178	8.527796686	8.573495636	9.038888152	8.304702355	8.479459816	8.294625213	8.478785411	8.41494539	8.512419239	7.983364882	8.57251082	8.507060771	8.353877959	8.453486546	8.628608016	8.530460224	8.407479817	8.512419239
100287948	2.869362225	2.790598109	2.871545683	2.790598109	2.88120387	2.787666652	2.866497347	2.703385149	2.923826148	2.790598109	2.569883478	2.851297986	2.790598109	2.842434849	2.71575451	2.80648855	2.760488655	2.956459289	2.67678777	2.790598109	2.966484024
100288072	3.755179731	4.11981147	4.081574638	3.90028145	4.044309003	3.822463204	3.799303017	4.017291442	3.943161049	3.740212578	4.032481171	3.993944773	4.030288284	3.821263169	3.795337945	3.859805879	4.140084264	3.641793594	3.750448937	4.006938857	4.013140613
100288254	2.723127027	2.733926795	2.830594551	2.669703036	2.738875599	2.633139661	2.603948807	2.721080069	2.733926795	2.468016215	2.931554902	2.829402728	2.719073893	2.773459833	2.909328767	2.866318192	2.774800751	2.797638372	2.821061108	2.739876591	2.624204889
100288413	3.048346983	2.683461094	3.096004164	2.942888444	2.770319172	2.742386205	3.127599897	2.566314534	2.86361499	2.867531515	2.845668075	3.052370459	2.817196362	2.509184519	2.6939955	2.817196362	2.817196362	2.913581268	2.817196362	2.800764141	2.817196362
100288637	3.788713163	3.562236369	3.546297125	4.463529637	3.953542233	3.700289303	3.678861955	4.027602691	3.842057953	3.895658459	3.366254379	4.193568058	3.972766282	3.933195769	4.212925731	3.895658459	3.811948498	3.895658459	3.86689527	3.762141149	4.157896886
100288797	4.063352273	3.945718629	4.137045197	4.234610909	4.151336236	4.106991282	4.240875604	4.120807299	4.425908617	4.130636347	3.930698764	4.105369104	4.082050564	3.850925796	4.045776165	4.09462713	4.038549687	4.283082387	4.077946695	3.912497632	4.272658475
100288801	2.131536819	2.16747655	2.138320004	2.185874796	2.182962323	2.154405522	2.337055541	2.14097998	2.474809452	2.162237047	2.404336532	2.150613308	2.212635222	2.194106275	2.30271758	2.072763482	2.180636741	2.204084451	2.252811287	2.11496142	2.265999248
100288814	4.122842942	4.893373826	4.530353571	4.834312328	4.517077413	3.767441321	5.139255803	4.378794227	5.023310571	4.838978765	4.436287343	4.225474789	5.551948095	5.166062617	4.668244767	4.670625241	4.845693203	4.694848217	4.709402472	5.014728353	4.267065421
100288974	5.38169203	6.004053524	6.037908977	4.405523877	6.549599724	6.933138653	6.14096489	6.009568826	6.058321255	5.914620256	5.859461137	5.422044284	6.034831405	6.009568826	6.400344716	5.959921837	6.115838563	5.719564677	6.115222376	5.796765755	6.136894856
100289388	3.750342557	4.936059462	3.65012533	3.351256876	4.498246181	4.090896747	3.958898666	4.374631308	3.80868138	3.984536441	3.192157618	3.751493467	3.819958497	4.099439867	3.501488513	4.596524412	4.391312226	3.117619574	4.001514015	3.661957306	4.359355698
100289580	2.910918864	2.951816006	2.822995859	2.959776091	3.164002456	3.125201104	2.871331703	2.78975794	2.691177408	3.287653573	2.601860832	3.225718712	3.29223177	2.952989081	3.081533785	2.871232852	3.021868232	3.080516615	3.085860388	3.051987912	3.136170868
100289635	5.183046515	5.037202136	4.772172186	5.400398204	5.086599471	4.807077355	5.222989669	5.508289219	5.305638261	5.138113895	5.193401663	5.201668529	5.418944614	5.059145448	5.07428385	5.165341065	5.140179183	5.712723129	5.363898829	5.27277091	5.051540623
100289678	5.151872139	5.052177764	4.780685841	5.183865601	4.815375955	5.32353729	5.012829141	5.473121854	5.052177764	5.325823258	5.163833448	5.289850723	5.163833448	5.209682065	4.941494812	5.025689567	5.07376461	5.267081252	5.816579539	5.647165606	5.48503469
100294362	4.728518139	4.498716088	4.533416379	4.983056339	4.186869249	4.369489119	4.355655388	4.416837026	4.123990847	4.7734159	4.443305485	4.574559622	4.666006552	4.738094206	4.309261991	4.418346903	4.451443428	4.701292369	4.64246488	4.552760191	4.546650134
1002	3.356397035	3.900454667	3.680372097	3.735305504	3.552201511	3.604838102	3.803845077	3.699994093	3.888163849	3.699994093	3.686715875	3.792942181	3.62032648	3.836031324	3.869949724	3.699994093	3.630504056	3.50793956	3.747393258	3.584016563	4.115515313
100302135	3.174399208	2.854383239	3.2517405	3.108767617	3.548022539	3.124683909	3.235779705	3.157808192	3.742519096	3.103541365	3.176019713	3.28270224	3.480087778	3.185483025	3.47938717	3.325060777	3.145762491	3.166074415	3.473635028	2.744871738	3.383222303
100302145	6.103717874	5.593678896	5.224057413	5.568611362	6.106275401	5.375939094	5.849299681	6.169870283	5.646882644	5.184631107	6.03606397	6.31838812	6.471732014	5.982009499	6.152301939	5.675318563	5.326281247	5.148787016	5.967356091	5.462460743	6.143291106
100302650	2.822468865	3.008113054	2.820828629	3.202901278	3.495515712	3.029079953	3.166776658	2.771524418	3.915447215	2.624875832	3.448229567	3.011544105	2.582857606	2.614392695	2.58289536	2.750265635	3.110759018	2.60264632	2.863082108	2.839844855	2.818016783
100302743	4.62976335	4.789521383	4.484089191	5.28092615	4.756147994	4.500606615	5.375518667	4.837317556	4.357501735	4.292898203	4.779563027	5.097067439	4.617754252	4.577050948	4.701289652	4.756147994	5.005260728	5.005682179	5.212243642	4.740877003	5.171309866
100303728	4.035420004	3.855571167	3.904142826	3.9938672	3.889883298	3.841458724	3.929618016	3.818935526	3.451181123	3.767330582	3.712650115	3.87421594	4.210839708	3.973381557	4.210094777	3.877791723	3.974697516	4.037504859	3.766717927	3.672179219	3.868442309
100310846	3.480885525	3.418683388	3.379023949	3.291973971	3.240668337	3.83859145	3.478837277	3.585454123	3.604073474	3.540014066	3.550174001	3.478837277	3.484261639	3.478837277	3.71738994	3.153100549	3.407929705	3.517988969	3.764839681	3.164324158	3.499302221
100316904	3.148207449	4.464631353	3.224950724	3.276133265	3.740370657	3.290490811	2.937596672	4.024981995	3.586220122	3.954920284	3.628237704	3.543226282	4.20527212	3.260927703	3.395988644	3.560764822	3.876551639	3.224448352	3.685088824	2.699099809	3.523985085
100337591	5.90093674	5.937733684	5.819663206	6.083413364	6.178665182	6.271625518	6.391707633	6.380273749	6.491141087	6.029157079	6.335680731	6.124166738	5.724083688	6.411939173	5.786123943	5.781161246	5.758878541	5.799072686	5.982610783	5.927307622	5.689630244
10036	5.320721508	5.597069993	5.489533784	5.769236388	5.515883535	5.546815413	5.765851761	5.521038397	5.280011733	5.759434779	5.382550414	5.746998773	5.655919162	5.551417	5.55750735	5.274312739	5.450338845	5.727088258	5.533383214	5.500778543	5.740701454
100379132	3.650256267	3.190943256	3.855599443	3.446141979	3.669156642	3.419366362	3.686627022	3.996862507	3.411556493	3.860723936	3.636151359	3.530036409	3.998195483	4.035553426	3.80091124	3.934058414	3.567012452	3.650256267	3.64036843	3.406469562	3.303496187
100379141	3.05716979	3.05716979	2.948463958	3.166928138	3.076617771	3.240868075	3.05716979	2.751662911	3.045527541	2.885785931	3.06127695	3.242997277	3.03722984	2.91902031	3.251442917	3.246958041	2.967985526	3.05716979	3.05716979	3.13886012	3.05716979
100379250	4.290017903	4.665803515	4.157918677	4.50789695	4.263650443	4.381029119	4.841170138	4.515969273	4.521543772	4.518487062	4.418088458	4.286652698	4.940355145	4.592477886	4.801379567	4.273799092	4.724607973	4.235686173	4.549084276	3.961879037	3.991393525
100379661	3.678857174	3.548712234	3.41217861	3.672765943	3.439018534	4.007376284	3.682156442	3.28176128	3.830373456	3.947424302	3.678857174	3.743529072	3.813077296	3.667114941	3.739877207	3.692421585	3.701521483	3.459431434	3.924024929	3.611844816	3.383129193
10038	6.57529404	6.466613113	6.465274719	6.381324947	6.487236335	6.644737931	6.376812997	6.351247263	6.516927888	6.521351818	6.469533092	6.530243334	6.485001163	6.563842106	6.566778644	6.409228347	6.405350426	6.484674246	6.721325792	6.373161208	6.485876364
10039	7.836573701	7.865356711	7.701357725	7.889756378	7.803982309	7.778877681	7.903368381	8.028292746	7.718092978	8.039345183	7.520113151	7.851978021	7.80279867	8.035558116	7.821985285	7.818690058	7.821391437	7.868524812	8.018751256	7.823022165	7.872845622
1003	7.131015808	6.871276499	7.200137583	6.278824204	7.038331122	6.893689717	6.95851394	6.966143181	7.018843549	6.401402245	7.542354155	7.065553772	7.178412645	6.837363256	7.129597222	7.188830619	7.14152299	7.019917125	6.165075231	7.192998268	6.883468977
10040	9.654839736	9.335234746	9.742299036	9.613803667	9.725751949	9.654543831	9.755695516	9.713526437	9.724628841	9.726897434	9.777230254	9.85180485	9.568986525	9.9362804	9.801190652	9.710198966	9.416977848	9.595854269	9.521517817	9.360558364	9.194740599
100419583	6.123126223	5.765701514	6.468962162	5.725352881	6.081929359	7.289790819	6.250898603	5.787281786	6.191213205	6.161805446	6.62563685	6.125852461	5.6757959	6.417956234	6.227595534	6.459256352	6.369076165	6.621704971	5.001893664	6.564926311	6.639557406
100420587	2.616767394	2.632714769	2.352103162	2.298452965	2.299490999	2.332289628	2.39245128	2.387122894	2.837792665	2.601022327	2.281174504	2.340868043	2.410957621	2.346204861	2.33628697	2.322623234	2.39513988	2.358723329	2.374428398	2.833814447	2.424642317
100423062	6.374566545	6.612661416	6.630149261	6.828461919	5.760050247	5.725552989	5.384807111	5.86565341	5.506157992	5.866905525	6.733510936	5.777934721	6.34471232	5.968798146	6.097960955	6.221188998	6.116014991	6.738537884	5.669068473	6.481988081	6.508686776
10042	6.711879894	6.678131219	6.971039734	6.782506564	6.928397942	6.876343612	6.791000727	6.898234474	6.983865479	6.581493409	7.030020667	6.822027557	6.761412869	6.78680428	6.920935729	6.685394608	6.729629485	6.683927613	6.688392194	6.645776965	6.5337877
10043	8.526382324	8.557206997	8.18396793	8.457054815	8.585377994	8.532002176	8.394122053	8.467686115	8.406757293	8.600437851	8.305517285	8.536630621	8.348775465	8.172668164	8.161377743	8.399183493	8.501357074	8.468730224	8.734354309	8.591046874	8.769642993
10044	5.600126813	5.628249361	5.860327917	5.558429084	5.635998273	5.316331591	5.59517625	5.400345037	5.266855634	5.466632726	5.58858579	5.83734507	5.403797232	5.720361936	5.544269841	5.924991918	5.84297057	5.60152219	5.529435871	5.598145745	5.731289365
10045	4.026221926	3.838542618	3.660090561	4.075718601	3.992704979	3.9893	3.936172795	3.65592414	3.791874125	3.70507455	3.585128738	3.907421403	3.955964643	3.879252054	3.898946085	4.146302434	3.794715873	3.732498856	4.072699959	3.934427878	3.861274119
10046	5.917687626	5.804104464	5.559559605	5.864043567	5.519392078	5.406944492	5.920522011	5.638223241	5.980922217	6.19022474	5.764796688	6.42932848	6.129215746	6.078280988	5.896966796	5.864043567	5.705265686	5.864043567	6.078586468	5.553719745	5.810225459
10047	2.639771249	2.774503357	2.526620689	2.677377549	2.626054349	2.774265954	2.503112982	2.669523421	2.813552279	2.624872801	2.493602601	2.651283933	2.734689178	2.63641106	2.474896388	2.528654581	2.562058094	2.707222162	2.586726939	2.640949548	2.707240667
10048	8.092847388	8.093279418	8.396445566	7.941345727	7.966612433	8.091111024	8.272429125	8.186330643	8.07074281	7.870650584	8.282529393	8.331288472	8.091111024	8.40119952	8.05838211	7.951722191	8.025406611	8.131995378	7.981972876	7.972976925	7.873415048
100499177	7.584226133	7.038575471	7.757441989	7.290936444	6.905311096	7.326312899	7.18130257	6.974432238	7.669776802	7.367671658	7.606057209	7.074223295	7.221797325	6.865095497	7.743437552	6.955142413	6.78188582	6.820459103	7.151846525	6.295795214	6.009568826
10049	7.468681874	7.298081926	7.048875848	7.296958621	7.344485718	7.397877928	7.214032688	7.246223093	7.04409084	7.277963075	7.310202196	7.216765489	6.966831195	7.134994476	7.151683723	7.066214695	7.193537084	7.014287828	7.220826043	7.346802223	7.268883316
1004	4.643838376	4.75566472	5.665867804	4.736507651	4.313560947	4.906698505	4.802180917	4.249824311	4.485198978	4.412992989	5.274980745	4.639250994	5.134537871	4.715017256	5.543979698	5.838164049	5.168666667	4.445080338	3.323975939	4.762869149	4.990028986
100505477	2.434311909	2.292538091	2.355845983	2.719312761	2.279567527	2.279567527	2.339879262	2.368173094	2.235117101	2.263447618	2.218022989	2.548782736	2.409640972	2.355845983	2.329494129	2.372948889	2.215809283	2.67120279	2.41558849	2.180884699	2.34066425
100505502	2.130808222	2.925806699	2.293055429	2.61353248	2.757899519	2.295690641	2.473811765	3.052030928	2.350024319	3.249923741	2.525587534	2.421401135	2.269149715	2.102453992	3.085529135	2.699437089	2.865750051	2.852491561	2.717229487	2.39085856	2.615487527
100505530	3.220344236	2.771723424	3.453778365	3.509767562	3.076808337	3.204083832	3.24032188	3.631607319	3.654455332	3.609037706	2.935771091	3.455539957	3.544052578	3.142079081	3.744993342	3.433708384	3.035261869	3.587265246	3.748796879	3.458490674	3.808903454
100505549	5.717499271	5.482376265	6.204627501	5.983959916	5.592091503	5.593381661	6.266021343	5.805746124	5.554550744	6.082330728	4.726551762	6.01219745	5.637740599	5.752511947	5.916165601	5.717499271	5.185089103	5.775343535	5.52794367	5.83584257	5.243268738
100505621	2.737268833	2.867750437	2.764456311	2.754004774	2.884338242	2.89494188	3.005561192	2.722055	2.95638508	2.985943928	2.792105396	2.831235465	2.74457722	2.980658911	2.818171416	2.887512715	2.931868657	3.197167774	2.858815783	2.887473394	3.019051502
100505741	3.636145563	3.698380632	3.682527366	3.702860915	4.081216656	3.698380632	3.467940276	3.780210836	3.950465403	3.806751642	3.817539794	3.698380632	3.698380632	3.741797261	3.681998831	3.509566051	3.739279266	3.648141823	3.663527442	3.398010384	3.554901244
100505879	3.463623915	3.288546082	3.06350897	3.721940696	3.247632566	3.004560648	3.39409932	3.048213856	3.209041144	3.492420815	3.063639656	3.396710748	3.589313469	3.254684084	3.257585295	3.30428687	3.088947967	3.794657747	3.261676496	3.517270542	3.349608189
100505929	2.23692596	2.378011401	2.499580326	2.361287814	2.385947653	2.300621606	2.328965433	2.320315595	3.139403002	2.355310724	2.438702927	2.458008137	2.408175265	2.439011205	2.250135569	2.407686412	2.380470997	2.356457526	2.316707632	2.462620379	2.333125511
100505993	4.559074697	4.748052242	4.455099692	4.568481134	4.168112676	4.336392088	4.735432842	4.603512552	4.889295371	4.658111621	4.37091848	4.793398676	4.560108907	4.650863046	4.518876319	4.326916551	4.726799058	4.704538068	4.61116521	4.447835896	4.75368325
100506127	5.08132445	5.166753608	4.762275392	5.288759611	4.813743346	5.171387304	5.190920377	5.274874851	5.191061939	5.417039194	5.250590296	4.635204649	5.358566145	5.023589901	5.066950647	5.117972394	4.948346404	4.568063152	5.383289722	5.000771797	5.114334506
100506144	8.789635541	8.285260801	8.968009573	7.817744404	8.428505626	8.421323768	8.107647584	8.136729138	8.593056323	8.4558896	8.305841052	8.449094428	8.340457053	8.462258604	8.502054527	8.776223773	7.985189758	8.139355743	8.088419261	7.703585902	7.869484736
100506237	3.8091955	3.893876949	3.888548287	4.304838369	3.835208755	3.87099772	4.054575458	4.037791968	3.779348185	3.928101841	3.948804448	3.872886197	3.892670317	4.127540553	3.92951954	3.736834131	3.920172473	4.225236005	3.868391537	3.797244317	3.993988732
100506248	8.446381592	8.285813647	8.989949702	8.380432902	8.359180439	8.729309214	7.846267499	8.704991783	7.667678788	8.378946319	8.440892856	8.061355582	7.906008514	8.007113408	8.915244811	8.487708679	8.386892499	8.052287811	8.056956521	8.084352182	8.343510324
100506271	3.366254988	3.36749858	3.664380657	3.151692135	3.255339204	3.391932557	3.506216218	3.531640615	3.52113832	3.604729751	3.432735391	3.800385534	3.469229068	3.573709936	3.244381742	3.388612988	3.42791579	3.281620607	3.383586532	3.426039378	3.433320921
100506409	2.969017346	3.756819366	3.019267787	2.858859919	3.143318211	2.835816984	2.913180762	2.685952451	2.641683736	2.767573114	2.477616346	2.791932443	2.82430872	2.805152671	3.005766146	2.767535468	2.913383787	2.854168321	2.748887812	3.031979115	3.108233125
100506422	2.346199784	2.704547842	2.95993228	2.531140655	2.732231411	2.71268799	2.829939557	2.448447915	3.125811112	2.369547576	2.462740871	2.474434462	2.572255523	2.774070453	2.641270105	2.447531424	2.552130497	2.36281502	2.296159057	2.44779022	2.793108003
100506504	2.981127742	3.191237473	3.070688804	3.327037407	2.85410045	3.009329315	3.203346856	3.038909825	3.171312606	3.166461109	3.265704631	3.316126962	3.136590413	2.935024796	3.100696296	2.999043856	3.142797864	2.859538862	2.968843375	3.036090606	2.940663258
100506564	3.456737416	3.282462935	3.43993942	3.329715198	3.372877102	3.285042834	3.467475641	3.309332044	3.542490466	3.210075054	3.308077437	3.52808834	3.5588028	3.452434139	3.286971422	3.271880569	3.282828072	3.374846124	3.294546266	3.386444112	3.488946379
100506571	3.353236301	3.738280985	2.768034913	3.098084802	3.254429271	3.223928352	3.231067593	3.345235409	2.955478085	3.101032455	2.550940253	2.950276583	2.563995515	3.461893858	3.531967391	2.771499004	2.851755046	2.983903248	3.023823573	3.130808475	2.925854285
100506581	4.944743292	5.033507047	4.796566525	5.031887067	5.268580893	4.875496791	5.144162659	4.943666273	5.252679225	5.238150219	4.496086127	4.912898402	5.07522756	4.889223208	4.849096937	5.085248615	4.79708263	5.240026847	4.893702425	5.005008505	4.724088598
100506627	6.056714591	6.947316518	6.844053109	6.183981631	5.960302461	5.93711462	6.590116761	6.712709987	6.992415827	6.721244865	6.81751721	6.47435521	6.294659182	6.492748743	5.783011522	5.679244491	6.412115807	6.653877797	7.570322022	5.97179621	6.148331584
100506658	8.7609544	8.563882683	9.21525346	8.520126314	8.070879792	8.371163718	8.54637495	8.497194334	8.574239921	8.414518936	9.045063059	8.645108112	8.371317144	8.673458805	8.768038862	8.057437821	8.352511738	8.443267923	8.248027488	8.209856304	8.101256854
100506730	5.832240522	5.310800587	5.600590956	5.579066456	5.68505578	5.681678724	5.737605405	5.735585143	5.911674477	5.842347906	5.814363426	5.770233147	5.418649811	5.859601986	6.116344741	6.035246979	5.48862584	5.490463233	5.56315397	5.708757877	5.400077745
100506742	2.746288868	2.809374582	2.924790646	2.726980101	2.927847483	2.809374582	2.889645934	2.740601092	2.803976556	2.746552523	2.734503759	2.860644833	3.039407039	2.809345505	2.803189557	2.801753002	2.931292445	2.739698751	2.734663012	2.818697009	2.634879919
100507135	3.035220399	2.779318927	2.756876564	3.542306796	3.457151479	3.023012857	3.345433023	3.474945791	2.911454521	3.273379008	3.111029785	3.165609509	3.077293594	3.526225252	3.595429576	3.079105777	3.044695203	2.579157618	3.195032713	2.86190108	3.279557805
100507206	2.412619743	2.435542169	2.178121783	2.263220964	1.972539041	2.36424094	1.999810879	2.440711543	2.021146132	2.26232185	2.08115271	2.253647244	2.347322378	2.232993262	2.375441886	2.045418894	2.355724333	2.39287994	2.724458051	2.261646012	2.266416642
100507290	5.255618837	4.960029528	5.49319565	5.431856538	5.477677453	5.704929369	5.611202159	5.511083028	5.092927171	5.598668581	5.397673447	5.681319686	5.507050184	5.67261501	5.798844574	5.111229435	5.622822236	5.706858825	5.699914572	5.125348022	5.501324325
100507321	6.337807879	6.422348594	6.051551531	6.71099114	6.221194711	6.277011292	6.310406593	6.459224821	6.156664946	6.170761835	6.244839802	6.389238463	6.682684509	6.309023842	6.13875296	6.557022046	6.646266897	6.413452503	6.433791048	6.155326093	6.509782968
100507388	2.203211221	2.874344066	2.555790847	2.322288252	2.503498664	2.386058308	2.422211016	2.332956455	2.382911264	2.669306601	2.442139118	3.142460797	2.773908559	2.509184519	2.468403678	2.984796419	2.983965556	2.71334913	2.587735453	2.831231289	2.173686904
100507436	4.883081148	6.544746477	5.860629605	6.777216771	5.869972931	5.495220911	5.999405947	6.040687538	6.055091887	6.341002676	6.277208296	5.918304252	6.316618183	5.879157498	5.926409841	5.865192886	5.960798688	5.331950023	7.034862928	6.183495615	6.370492001
100507530	3.216558667	2.957162671	3.11658966	2.808529693	2.986112298	3.053356516	3.138401243	3.064018095	3.122996175	3.118817371	2.973645894	3.149748769	3.23580899	3.285849483	2.855468357	2.906770593	3.053611698	2.947976073	3.037319772	2.781645294	3.224333114
10050	9.523046975	9.588316943	8.819667657	9.663610668	9.657310638	9.917804442	9.787216138	9.758372852	9.684977522	9.849407745	9.283254661	9.720821235	9.243379466	9.821615622	9.894242828	9.6961042	9.841421678	9.813311356	9.960300103	9.778696175	9.053545396
10051	6.211936327	5.958730246	5.949496612	6.034003061	6.241320037	6.512427849	5.953871761	6.152031468	6.163091141	5.975279066	6.29259753	5.767307006	5.797761534	6.04057173	6.416912866	5.998639609	6.061873203	6.019050432	6.108792182	6.066839554	6.164502034
100526833	6.474229469	6.74711934	6.832604144	7.441381972	6.73221811	6.583159458	7.12532439	6.703628444	6.900596004	6.578287946	6.725096268	6.930066941	6.528609416	7.037164769	6.67890303	6.5378289	6.685147845	6.868554545	6.846393981	6.885750166	7.291884815
100526835	2.449172069	2.568237115	2.162679768	2.540516804	2.398078132	2.322712242	2.516615693	2.161118233	2.457900026	2.246057713	2.34326802	2.325817332	2.570363897	2.567294919	2.291772526	2.407664882	2.351514467	2.276786257	2.53381006	2.23696045	2.338793913
100527950	3.580143429	3.436273053	3.465410387	3.981067392	3.739769912	3.46890631	3.497990965	3.73115659	4.438547467	3.922839348	3.432363846	3.234577682	3.175237353	3.746289328	3.54243721	3.19483851	3.829216945	4.003051161	3.855046203	3.568199778	3.311502352
100528018	3.708509234	4.017224132	3.851577306	3.860430825	4.205527689	4.000534765	3.265979328	4.370729145	5.834881	3.431459087	4.131250731	5.106844986	4.210855588	5.194487019	4.242159935	4.599424463	3.911126345	3.396056983	4.258144494	4.260313551	5.168790034
100528019	2.337346125	2.876210567	2.562948593	2.565001992	2.549574553	2.859399539	2.617699852	3.434889807	3.634465715	3.200480846	2.81604262	4.075181204	3.308596428	2.849492748	2.672610951	2.857855007	3.211009843	2.848994261	3.490053259	2.210581393	2.41817115
100528032	3.649695905	3.799075342	3.032155951	3.771472564	3.73910599	4.099371893	4.065962901	3.477557345	2.252330151	3.377742045	4.398017258	2.851773667	3.172367464	3.515925035	4.096107014	4.016037021	4.553026616	4.589300324	3.224257485	3.665015733	3.743006141
100529145	4.224901701	4.940305296	4.427116623	4.998047747	4.471367838	4.300191124	4.660754564	4.427116623	4.78408876	4.70829394	4.21619385	4.427116623	3.673232202	4.959919484	4.464620853	4.305322228	4.427116623	4.099182416	4.649490626	3.930704444	3.753450727
100529209	3.038616129	3.084440409	2.624828247	3.1927629	2.501049953	2.602177562	2.362893505	2.569651272	2.704030263	3.038924756	2.214416175	3.082627058	2.709583221	2.5922378	2.758104271	2.747241864	2.682921309	2.303156578	2.938908445	2.704030263	2.708510276
100529855	6.31923467	6.379198152	6.305323152	6.066877223	5.819686619	6.585634518	5.390003997	6.506024099	5.924583427	5.717241016	6.681796202	6.33826878	6.71225915	5.863029767	5.800790433	6.556987156	7.035695315	6.309967554	6.341666051	6.855067936	5.932509159
10052	3.867048601	3.924915425	4.202563312	3.829743606	3.862589415	4.104835037	4.096991394	3.65598287	4.077966824	3.731313623	4.239700533	4.083033642	4.003397725	4.204222575	3.985680707	5.106449654	3.924808355	4.006709864	4.050304339	4.130329842	4.03436453
100532732	2.553486415	2.757325578	2.913639616	2.762264872	2.715362252	2.731242131	2.74526993	2.975609774	2.921009804	2.585511241	2.580586632	2.575714321	2.901835822	2.937841622	2.775466635	2.594314861	2.855504898	2.715512347	2.775466635	2.932540781	2.837521248
100532746	4.419023965	4.037111298	4.267766887	4.663052866	4.173851889	3.993295212	4.684768848	3.944429514	4.807370821	4.789119043	4.622171477	4.274535988	4.413303431	4.187420081	4.668547132	4.468282864	4.416388656	4.013291402	4.619401809	4.482367943	4.294003155
100533106	4.818611818	5.083603082	4.354334607	4.918353954	5.345063101	5.008226642	5.485564321	5.368400298	5.186916112	5.65940687	5.081641356	5.311061939	5.599557367	5.105172902	5.386637127	5.470695915	5.272914154	5.30807011	5.531218469	5.376275091	5.130074032
100533178	2.631873737	2.582837766	2.64735828	2.794268839	2.691872502	2.644633945	2.691872502	2.771467863	3.028267309	2.692151671	2.699579564	2.79259332	2.844777677	2.701939697	2.954252268	2.614618526	2.648804263	2.892811414	2.664857573	2.691872502	2.945620452
100533184	2.617433617	2.540519197	2.601081581	2.521509582	2.535888183	2.644905406	2.654157418	2.588200281	2.591553682	2.733050489	2.660795928	2.548717385	2.692219167	2.61789965	2.825081336	2.548717385	2.627728347	2.406405334	2.865348076	2.398752064	2.511646265
100533990	6.918556921	7.041394522	7.310917851	7.771551428	7.128121496	6.695107326	7.297520472	6.730861533	7.617524385	7.477023729	7.174311218	7.343092118	7.373276641	7.304343941	6.678268152	7.174311218	6.90092127	7.398621714	7.753228213	7.014954167	7.050738222
10053	3.061270722	3.059106236	3.047512449	3.092964822	3.104782392	3.081451987	3.157659223	3.305607233	2.901619681	2.800912331	3.129784567	3.323838505	3.092964822	3.436472001	3.23311987	3.254220516	3.003888686	2.919220317	2.967867187	2.949895658	2.965469905
10054	8.028070046	8.137684587	8.181091345	7.856852912	7.962687376	8.045284208	7.925149297	8.029131184	8.082916252	7.743765872	8.1411258	8.031720623	7.878762958	8.18770711	8.121151782	8.015938575	7.987736246	8.015907981	7.960819141	7.929407165	7.878516182
10055	7.543985572	7.392416592	7.223373149	7.353503922	7.532542416	7.542722944	7.504656673	7.549292806	7.216243827	7.370787817	7.333789092	7.282234925	7.145921106	7.437818457	7.46370722	7.433681713	7.593446086	7.483128327	7.491182176	7.454160905	7.602208436
10056	8.22000208	8.153222123	8.185080555	8.04308931	8.216626401	8.404977153	8.113101064	8.113762748	8.241482886	8.178137533	8.318222949	7.98231473	8.018495939	8.113250519	8.44661376	8.319501162	7.775584886	7.922819965	8.268200475	8.018469916	7.883949133
10057	5.684569129	6.275928579	5.79994874	5.622512899	5.955162044	5.936960284	5.719092383	5.892943263	5.361490468	5.932251133	6.231643692	5.415753304	6.281762745	5.505659908	5.768270333	5.653208339	5.986216713	5.763681582	5.988921449	6.49637568	6.151248754
10058	6.365183417	6.266691508	5.880599847	6.209243128	6.270033542	6.232248424	6.420238375	6.143500413	6.288924993	6.277082436	6.229116886	6.758551833	6.243444192	6.160137785	6.756260631	6.186929692	6.279188047	6.178334546	6.286360673	6.323227034	6.135633168
10059	6.770855814	6.909742813	6.873697665	6.584067052	6.692971095	7.033608446	6.650803034	6.856383833	6.770855814	6.448515822	6.918480017	6.481976253	6.626002651	6.530617701	6.770855814	6.75185254	6.734003518	6.803900884	6.825242029	6.797340394	6.650303116
1005	2.75732203	2.723534575	3.120402082	2.710548069	3.211488211	2.694021857	2.765803655	2.716926068	2.796953827	2.69378725	2.829148454	3.041818362	2.695778806	2.627100609	2.743978618	2.572167013	2.584481927	2.777851251	2.807687469	2.840853747	2.842595543
10060	9.411436593	8.978282862	9.39208472	9.245360496	9.437584564	9.22932464	9.391647054	9.157845556	9.379872645	9.312026242	9.217091883	9.329642363	8.902849636	9.46325441	9.276271899	9.175337557	9.251347717	9.191433999	9.266207636	9.079885891	8.918001876
100616452	2.68881266	2.20186237	2.442409329	3.345937903	2.941648932	2.847070763	2.438536206	2.505682535	2.484719251	2.287366647	2.307878087	2.621664495	2.667462473	2.393885218	2.181266844	2.197543839	2.342879558	2.805395975	2.591216985	2.707826145	2.375730642
10061	5.381986258	5.261335815	5.123975212	4.753363492	4.81061451	5.152908984	5.091310875	5.134166294	5.026252281	5.123975212	5.020921232	4.952331819	4.768091653	5.040334151	5.392267281	4.991194618	5.175478918	5.361988152	5.308682527	5.197938849	5.376398703
10062	6.699322496	6.641793562	6.583576844	6.829216103	6.669421905	6.70815777	6.99586553	6.723068748	6.785862327	7.058847342	6.800249918	6.977410977	6.909261896	6.945439675	6.657516536	6.562153832	6.940979228	6.878254154	6.98743924	6.99730494	6.619978648
10063	8.778272772	8.741602603	8.808348314	9.275217285	8.829496993	8.668845915	8.842632454	8.777114542	8.882316032	8.751120016	8.859773721	9.008803792	9.128664779	8.546084845	8.572912065	8.91994494	9.331278776	8.718550558	9.021994062	8.93941474	9.041155942
100652739	4.272018512	4.232271651	4.303269076	3.850004676	3.699492557	4.295913199	4.089122461	4.427313303	3.935296216	4.584854464	4.174341749	4.401017422	4.907094526	3.636359999	4.237748265	3.684636506	4.40418152	4.599442418	4.686500489	4.823629873	4.383263042
100652807	3.244941815	3.373327923	3.369246727	3.391963527	3.211092574	2.921279727	3.281499637	3.365041814	3.276707673	3.483876778	3.3807897	3.244941815	3.737181106	3.052512387	3.210014704	3.007807992	2.941331694	3.109355135	3.324314386	3.244941815	3.973414824
100652824	3.048161573	3.071022365	3.265210747	3.221693584	3.049086315	3.106028397	3.175245218	3.228340974	3.291200744	3.168246634	3.018606581	3.106028397	3.106028397	3.23380517	3.041518586	2.922032096	3.106028397	3.021355419	3.171026678	2.985938867	3.079888815
100653515	4.745227271	5.046772023	4.603244784	5.021192025	4.610990106	4.350491019	4.895614914	4.923964606	4.929232189	5.141845931	4.849932704	4.851238042	5.060289598	4.901514391	4.720110767	4.497981369	5.006509849	5.16332602	4.722626247	4.871672148	4.597684855
10066	8.099689905	7.94292307	8.342971463	7.914058349	8.296883649	8.266118605	8.088686725	7.939323418	7.650985485	8.03045102	8.359295566	8.012913965	7.91730466	8.097909007	8.26045608	8.310573026	8.063525177	8.093638783	8.067741793	8.088909989	8.206415191
10067	7.179313198	7.143092803	7.026606073	7.096964155	7.131502764	6.958446449	7.12714858	6.909254161	6.830382437	6.974471912	7.052490238	7.115557012	7.029955007	7.024488085	6.84954738	7.052490238	6.967349437	7.052490238	7.075547237	7.286321744	7.289152991
10068	6.152805023	6.342776883	6.397973456	6.514020667	6.191077418	6.275470099	6.321594726	6.204229013	6.096865375	6.37499842	6.018592889	6.287792779	6.406535498	6.213645738	6.290603214	6.485470709	6.805628596	6.305036364	6.341570913	6.374488788	6.437099851
10069	8.196902684	7.94596705	8.640934265	7.72628314	8.472937004	8.369872348	8.115498756	8.137489779	8.317648449	8.118993423	8.222303569	8.294354705	7.655496715	8.349701263	8.520495719	8.241266347	7.710075851	7.986557528	8.032792248	7.70908759	8.057118447
1006	2.699852576	2.770177502	2.674821684	2.547710741	2.917157558	2.714868045	2.718421051	2.66625865	2.821855612	3.069824174	2.696565112	2.761910253	2.79218105	2.815993633	3.059664544	2.719842652	2.887734815	2.792140689	2.883778255	2.968194655	2.886158897
10071	2.554668257	2.722615118	2.658045755	2.777039537	2.623188822	2.788796668	2.953682863	2.856821002	2.826437166	2.775807471	2.650338883	2.861872686	2.572634186	2.767886235	2.529747897	2.722615118	2.662933895	2.828869278	2.784243856	2.741023705	2.62217571
10072	6.95145865	6.939023181	7.209269307	6.746828032	7.056388494	7.400452415	6.672724945	7.036358333	6.577489179	6.561003492	6.679485902	6.593313588	6.432310771	6.721144992	6.966168203	6.899949466	6.778857937	6.748156979	6.99265504	6.527421684	6.754123467
10073	6.262816645	6.00246986	6.108195121	5.809874159	6.359292084	6.182048345	6.137806257	6.221093097	6.162654678	5.938277084	6.247321023	6.210850918	6.048935438	6.011783147	6.24963667	5.989721834	5.992892041	6.228449557	6.175855112	6.18624401	5.797825766
10075	8.997548751	9.084690198	8.987907795	9.01777945	8.975312629	8.991177831	8.950627887	8.990713782	8.805612201	9.098081854	9.009837223	9.005048094	9.104278848	8.936512308	9.005048094	9.005048094	9.020906198	8.950307183	9.116878823	9.045796178	9.049561517
10076	6.451255143	6.663232291	6.054428461	6.156986048	6.425819558	7.092091158	6.054458015	6.095329255	5.95405844	6.445258684	5.813385732	5.706222254	6.243912422	5.850533047	5.896928285	6.275217091	6.511725652	6.454614559	6.289763201	6.129052676	6.609503031
10077	4.608613884	4.61144747	4.516823592	4.486948415	4.428994057	4.257540243	4.475334978	4.320082668	4.248926525	4.585853576	4.206977621	4.583906182	4.43607358	4.486302592	4.371741472	4.290906818	4.468083908	4.408232721	4.413641411	4.37991054	4.333711914
10078	3.852884209	3.698313187	3.85349478	4.001209344	3.94587355	3.768479118	3.89493238	3.63683271	3.673453988	3.574161408	3.928720934	3.831925582	3.840062884	3.814693473	3.690542178	3.925596231	3.996245876	3.950268193	4.064637285	4.306298641	3.908066177
10079	6.631510781	6.788422886	6.618176378	6.568155562	6.537526331	7.037169833	6.526474232	6.527320328	6.168351056	6.771094551	6.417304452	6.068119004	6.12141619	6.361809948	6.574324779	6.624805114	6.774625898	6.5788097	6.625754377	6.626954025	6.785946213
1007	2.421785715	2.482910327	2.391958727	2.370776769	2.468460679	2.274614724	2.508602746	2.278985587	2.606722616	2.30226024	2.46756115	2.576753002	2.375287672	2.293956936	2.286764122	2.248995782	2.34554428	2.361978245	2.405475175	2.355028101	2.340453696
10081	5.960739638	6.281562065	6.01272756	6.578048091	6.006274525	6.052605695	6.191986923	6.209783063	6.1176228	6.230018868	5.816464161	6.24135495	6.058857626	6.108573329	6.286416776	5.960688957	5.949134424	5.759472819	6.092079261	6.056293094	6.065631456
10082	8.721055058	8.547704506	9.043284641	8.462207972	8.539810888	8.715879924	8.50370407	8.615405388	8.506718228	8.293402058	8.803500685	8.475197837	7.963441272	8.535847861	8.518333246	8.488450774	8.610371904	8.583085921	8.447943814	8.599261686	8.422011722
10083	4.182114586	3.804932438	3.764994343	3.685967925	3.561257072	3.775592337	3.821042684	3.760537712	3.836098486	3.637461288	3.605920866	3.94060845	3.818817447	4.237944022	4.109737103	3.821042684	3.821042684	3.737518499	3.669303878	3.995378437	3.926533897
10084	7.355389914	7.268305972	7.213802582	7.553112206	7.234150239	7.153890834	7.23806181	7.119926352	7.278584794	7.310442236	7.230771264	7.347083639	7.294420559	7.294420559	7.258587322	7.18081851	7.504531374	7.381525033	7.53556173	7.188403523	7.482642449
10085	4.911414751	3.856104092	4.85139503	3.636143395	3.217118731	3.65033324	3.576567087	3.316319892	3.362287007	4.478654341	3.733693787	3.967381014	4.261900553	3.599264647	3.501555467	5.38967971	3.835551259	3.731718309	2.949457537	3.93658593	3.396162484
100861548	6.672779163	6.122948117	6.633116833	6.102432392	6.145419011	6.112577781	6.172203166	6.577925612	6.165189829	6.606443695	6.263741179	6.227383532	6.261403021	6.30122627	6.58502368	6.117298494	6.098211663	6.161068345	6.410915749	6.344578558	6.354952694
100862671	4.339500748	5.135524437	4.657209546	4.860328921	5.048424537	4.985569324	5.360148967	4.989831746	4.985434009	5.482350793	5.614979204	5.233412853	5.310335269	5.116083081	5.233412853	5.643594005	5.581607985	5.560345262	6.01727528	4.998475707	5.597556413
100862728	2.819281362	3.015421001	3.138705103	3.10069617	2.755244074	2.95822066	3.233375708	2.933295909	2.976161685	3.037116003	3.373093982	3.109564127	3.180147155	3.009478704	3.314142883	2.925271754	2.86711711	2.890450725	2.946377809	2.941895674	2.885206683
10086	3.265939773	3.628964231	3.311274096	3.517115019	3.422023976	3.376725268	3.422023976	3.586210527	3.532905863	3.271270257	3.422023976	3.422023976	3.607558292	3.597664641	3.239472553	3.475967278	3.440460787	3.392207981	3.616981669	3.169796071	3.819610464
100873755	5.113081718	5.970856739	5.183665418	6.590785621	4.545016359	5.231241319	4.999676784	4.679863322	5.777559052	4.462305697	5.427790514	4.61278542	4.876582635	5.50940137	5.864919874	5.490730735	6.024948168	5.653980533	5.440256692	4.526421297	6.194749937
100873762	3.504432523	3.42021309	3.397078442	3.511248589	3.507027243	3.31675223	3.202831263	3.702829996	3.348377474	3.784057745	3.689808861	3.773137579	3.378160085	3.656076356	3.513883467	3.171441782	3.532837158	3.595097817	3.623373012	3.526207732	3.73913352
100873765	2.764691097	2.838177665	2.800345752	2.631846143	2.951014587	2.62725501	2.930807008	2.886357765	2.799428221	2.600368023	2.653722923	2.678699339	2.750268582	2.895609041	2.747225612	2.747225612	2.645414749	2.696234038	2.826543738	2.747225612	2.730030082
100873768	5.831567416	5.836960976	5.864774547	5.929742202	5.813580129	5.716968492	6.077280903	5.853123394	6.04731728	5.873238468	5.873238468	5.914666001	5.873238468	5.86181528	5.873238468	5.814451198	5.873238468	5.742460622	5.941009265	5.836175222	6.004001799
100873769	3.145808447	2.930077586	3.021307877	3.148419219	2.793440747	2.912602044	3.122077091	2.80126359	3.2114226	3.067429445	2.847251523	3.187448954	3.025685057	3.020067533	3.036424046	2.719045768	3.006385778	3.006385778	3.006385778	2.801865751	3.09299884
100873770	2.259758349	2.428722221	2.260225585	2.157922809	1.987450209	2.269496103	2.445251746	2.078690837	2.103153629	1.800615605	2.079599636	2.172272318	2.183493623	2.67557414	2.103153629	2.054999585	1.994104719	2.002304667	1.949706078	1.917146437	2.076063975
100873771	2.116040152	2.148931179	1.985860952	2.096714659	2.066358264	2.044591832	2.133480992	2.056491405	2.029062842	1.894039953	1.969691225	1.982905319	1.99526325	1.975959234	2.047126799	2.015037123	2.142567422	2.044591832	2.044591832	2.091234862	2.057698398
100873772	2.273949885	2.663305374	2.306715327	2.237185823	2.313484537	2.182208299	2.299830507	2.273949885	2.482277231	1.981311187	2.214416175	2.252726884	2.052699238	2.261594797	2.215499254	2.229226322	2.140864134	2.334422144	2.273949885	2.248591375	2.363792915
100873773	2.33966677	2.375202282	2.555993816	2.492236681	2.259144427	2.503266446	2.124764187	2.169243972	2.503438832	2.556115732	2.294824653	2.294151408	2.309540908	2.358778685	2.411155548	2.356569498	2.212929685	2.351648288	2.168297584	2.320277271	2.278862495
100873774	2.126009333	2.340514919	2.404927491	2.315926031	2.404345354	2.2573627	2.315926031	2.394393514	2.508856714	2.240630258	2.161275021	2.35780861	2.413059364	2.306438621	2.283019556	2.070627119	2.315926031	2.270505065	2.326014518	2.453566306	2.393563985
100873775	2.75059074	2.826635031	2.688495079	2.689767953	2.799129886	2.79529472	2.76851565	2.667352231	2.785735563	2.974915276	2.99634276	2.758973864	2.730265771	2.76214152	2.831804526	2.637203863	2.919916346	2.641229082	2.694862597	2.760099385	2.647198456
100873776	2.104437399	2.041608976	1.940526866	2.024624453	2.006656286	2.194630029	1.978159595	1.87252934	2.107199857	2.191060709	2.042253436	1.921660596	1.96427198	2.006656286	1.89636123	1.942455426	1.96505032	2.006656286	2.145806349	2.119511675	2.012595682
100873777	2.637546181	2.8226801	2.308152283	2.628729539	2.351915561	2.443454444	2.546147055	2.531836775	2.512526553	2.507558688	2.482651758	2.534914808	2.42959888	2.543325734	2.402408125	2.368858241	2.337533692	2.497437651	2.515826832	2.757750748	2.5054666
100873778	2.183527908	2.175998045	2.175998045	2.155479188	2.129048838	1.965889657	2.175998045	2.14559321	2.297672334	2.220929161	2.167843209	2.266415427	2.175998045	2.206327302	2.07974131	2.144418866	2.281905577	2.145791329	2.298737107	2.170462757	2.350141808
100873779	3.524375361	3.463755723	3.992452428	3.872018038	3.418053844	3.653872273	3.718163457	3.617495359	4.189711813	4.203101173	3.514531834	4.234747956	3.950426378	3.796342235	3.866184811	3.763394245	3.685696574	3.515902241	3.763394245	3.839499538	3.763394245
100873780	2.80729086	2.890710962	3.149814121	2.719846408	2.875011427	2.841167169	2.967282316	2.660311839	2.330612812	3.116428631	3.13076995	2.68312177	2.827412179	2.869974841	3.324314386	2.569536586	2.459983529	2.332566523	2.464259435	2.601161847	2.80729086
100873781	3.964581063	4.172038301	4.857019824	4.399032845	4.255046413	4.231469401	4.273944372	4.364949026	4.691632409	3.870501	4.558709469	4.296346788	4.496811856	4.39401841	4.683749291	4.154029977	4.728377547	4.260352052	4.549032082	4.641678634	3.904572507
100873782	2.691897739	2.649670074	2.639866297	2.721805027	2.70586623	2.691897739	2.980450469	2.759503684	2.7217073	2.738941842	2.933366172	2.691897739	2.55392146	2.713105627	2.763891927	2.540177719	2.735271434	2.576802584	2.56359391	2.511760859	2.650485671
100874051	2.842256672	2.578651541	2.709603261	2.836434118	2.805246581	2.832020094	2.917783979	2.832020094	2.707127602	2.701827971	3.03372273	2.832020094	2.832020094	2.877926028	2.832020094	2.832020094	2.681995254	3.098367905	3.017171512	2.773618624	2.917506384
100874107	3.248715152	3.301691598	3.255262212	3.08844808	3.213895733	3.353951999	3.268570334	3.035424251	3.191568709	3.274197886	2.975416322	3.403175497	3.15177911	3.290418188	3.307838443	3.398304097	3.249156508	3.213995073	3.326143507	3.363048522	3.376315246
100874123	3.671112771	3.228458926	3.497660016	3.398121907	3.420212366	3.528871458	3.766519723	3.571447471	3.599113713	3.47989583	3.777737763	3.776130152	3.827166784	3.593486152	3.664543118	3.604561765	3.349761404	3.59379157	3.701201401	3.568173758	3.574687148
10087	7.655538989	7.93093368	7.625543301	7.540824434	7.627579369	7.798550045	7.763015174	7.797726823	7.858954772	7.676089208	7.867289077	7.730352961	7.708228378	7.911314344	7.641357923	7.675106044	7.540760009	7.49049168	7.700133064	7.627138029	7.720263635
100887750	5.132361169	5.294562151	5.381189994	4.874290156	5.278393324	5.508177927	5.059229064	5.086798991	5.758919797	5.013414082	4.982380515	5.207525319	5.499415792	5.154316801	4.98368998	5.149223241	5.002385545	5.161692059	5.393311427	4.822012291	5.003206207
10089	3.887128936	3.76219979	3.714798955	3.905377289	3.456490829	3.53281593	3.855081018	3.691684354	3.507992516	3.946072672	3.460707502	3.606318833	3.829252538	3.854510539	3.720649809	3.670857246	3.680255108	3.981082571	3.862852576	3.945266384	3.830700294
1008	2.864356191	2.73707028	2.781281002	2.853323289	2.665729154	2.736033138	2.873369738	2.770353683	2.868290081	2.590066502	2.754505554	2.900161861	2.661860853	2.80863726	2.602195001	2.694084722	2.653667485	2.884325984	2.754505554	2.906755576	2.876354718
10090	4.945327656	4.475002781	4.771126961	4.271942955	4.558645686	4.558645686	4.558645686	4.277602728	4.65345655	4.504546313	4.558645686	4.980604816	4.47485389	4.099592369	4.808589472	5.116174583	4.767618898	4.456437858	4.443718454	4.520800656	4.423546472
10092	9.231600076	9.348856377	9.156714227	9.148290349	9.174192708	9.265609565	9.156714227	9.146714553	9.080975617	8.936126995	9.22121475	9.043431376	8.859195409	8.953623723	9.257807881	9.109809568	9.2229028	9.118006603	9.156714227	9.272579377	9.204673892
10093	8.358475403	8.16650343	8.659960427	8.290353666	8.545963751	8.541742652	8.06492068	8.303099283	8.280740389	7.993373334	8.437681557	8.427770466	7.91358935	8.466281687	8.545842837	8.557098323	8.126749259	8.483393727	8.003984142	8.304067264	8.209900712
10094	7.887626167	7.911664798	8.053038617	7.627533839	8.18162091	8.191970369	7.679508572	7.911664798	7.823371633	7.956760407	8.214313036	7.913706787	7.877879505	7.903951383	7.83468296	7.954883037	7.917109978	7.874130197	7.857835691	7.998816801	7.939887209
10095	7.765173053	7.649061619	8.305360866	7.612882142	7.778366586	8.168908797	8.114040223	7.403475729	7.94739669	7.352815414	7.941764428	7.692631438	7.119799822	7.925710038	7.735066833	8.222667767	8.166696307	7.872239821	6.951405121	8.007506181	7.917313735
10096	8.435450158	8.370794063	8.533574354	8.233662166	8.223777502	8.388580204	8.132668641	8.289866985	8.347693538	8.179997534	8.439758249	8.30974859	8.020381018	8.359302893	8.482831386	8.246758969	8.181131884	8.244884017	8.217417259	8.382426079	8.093997007
10097	9.582997633	9.630548948	9.812008047	9.589790007	9.746191155	10.07517516	9.637291083	9.707525448	9.591688927	9.416979029	9.753804579	9.680642155	9.407983292	9.726161088	9.815103494	9.865652153	9.784826378	9.654728208	9.571343381	9.714432339	9.875521145
10098	4.045717539	3.676747038	3.76152013	3.577985785	3.748727316	3.470519869	3.63620739	3.284191341	4.392997848	3.975832793	3.5128722	3.721310175	5.202857021	3.813602608	3.364302448	4.278629199	3.539167371	3.374346273	3.298427686	3.211799596	3.228427033
100996273	4.177673446	4.191780918	4.489312443	4.826495209	4.704669618	4.36746057	4.310814342	4.09971634	4.466458495	3.734595573	4.297037147	4.49262624	5.016502782	4.477175411	4.581731218	4.155163205	3.931488828	3.697973871	4.339678487	4.159065986	4.352544586
100996325	4.253312192	4.387361878	4.391421407	5.043642904	4.32212162	4.179497257	4.17877821	4.36364075	4.424409916	4.483765862	4.069690144	4.22747315	4.776965791	4.542365656	4.165325074	3.989689445	4.260709653	3.90012823	4.076625722	4.279090244	4.125140457
100996455	3.055194084	3.180872699	3.090820799	3.320523915	2.779478938	2.990280949	2.770494254	3.015976113	3.235129897	3.120499791	3.340699504	3.221535675	3.086363777	3.231329347	3.108948401	3.133710859	3.191373071	3.094208422	2.94187348	3.20965202	3.244236366
100996465	3.902980859	3.855070991	3.902980859	3.814717282	3.902980859	3.791184042	3.902980859	3.902980859	3.635910248	3.877695127	3.902980859	4.131321562	3.848394818	3.953164541	3.679521924	3.759749921	4.047014412	3.573600519	4.262318795	4.131785666	4.060447228
100996485	3.524363621	3.379276678	3.496362523	4.042093549	3.73822519	3.352725438	4.130464897	3.668021997	3.526644892	3.695483236	3.801532182	3.668021997	3.927898222	3.685940936	4.093280216	3.668021997	3.647247812	3.566779465	3.560502011	3.67916934	3.788222898
100996634	5.381465051	4.755426892	4.106404424	4.344793768	4.915652792	3.815463132	5.676241158	4.887121197	5.155442147	4.998323012	4.035960015	6.506367489	6.437005333	5.030273142	3.816255961	4.89306642	4.973059696	6.627433237	5.926921825	5.506208495	6.899313962
100996702	3.423552108	3.72167347	2.762264872	3.384788606	2.355282169	2.352525274	2.995728519	2.68026454	3.40667721	2.925969588	3.448229567	2.83611766	2.328956283	2.78291484	2.678680257	2.54880949	3.287017236	2.422848294	2.926845563	2.246717444	2.825154317
10099	7.646545092	7.880764852	7.810529992	7.903656714	8.026731317	8.010993976	7.960561863	8.214419228	7.22403821	7.569784147	7.467957389	7.631911886	7.588029172	7.858743481	7.63645312	7.839518771	7.839086351	8.173650648	7.592636272	8.225566163	8.270354611
1009	5.654480072	4.799192549	5.665714366	5.202633742	4.311881998	5.060839095	4.871783699	4.353659205	5.031824178	5.694746769	5.529347291	5.058109217	5.547149578	5.129768568	5.070277396	5.481959682	4.943139025	4.97859582	4.180845668	4.614725918	5.003480612
100	5.188815517	4.804375214	5.067278519	5.06325391	4.888742156	5.100968596	5.113274986	5.015534917	4.881660353	4.585333383	4.87913626	4.917281868	4.610477484	5.09446647	5.234162219	4.969238037	5.090762229	5.21231948	4.903098025	4.915442023	5.046808199
10100	3.004592012	3.052284721	3.114029494	2.753253452	2.818059881	2.749196388	3.063223494	2.819039353	2.926259315	2.906694979	2.89289845	2.89759466	3.320780306	2.878829191	2.936418588	3.176544601	2.894631143	3.190409466	2.850591661	2.8421699	2.728046983
10101	5.419937889	5.631065922	5.450433704	5.459402937	5.465651519	5.583089559	5.625948539	5.750258109	5.338872102	5.35238148	5.336750652	5.794049635	5.667425271	5.723210639	5.494118509	5.445562802	5.79157443	5.729786057	5.306693231	5.94723852	5.601129663
10102	6.281620137	5.980699636	5.909019846	5.142573083	5.864515315	6.428813974	5.895978216	6.077092006	5.918936953	5.814822473	6.149786057	5.865750621	5.613369945	5.845063693	6.124909839	5.94380511	5.607455816	5.968743375	6.154538851	5.462225641	5.795360334
10103	4.470998366	4.530178593	4.914769948	4.550833053	4.607467866	5.030734454	4.408479323	4.609965972	4.578488862	4.914514074	4.481861049	4.418863844	4.461011567	4.360202342	4.549869165	4.493423186	4.491566053	4.385211899	4.520760544	4.408302076	4.317182257
101059918	7.141229686	7.06959301	6.449987774	7.84263244	7.089232912	6.715777389	7.482807299	7.846142249	6.747400062	6.567932878	6.428975396	6.963169039	6.994214326	7.142735572	6.271641392	6.64049253	7.220363377	6.954277382	7.408844488	7.457825294	7.776054627
10105	9.881911563	9.570741414	9.449395113	9.717876317	10.09805188	10.02565273	9.181394054	10.13959177	8.90393944	9.421840866	9.661815705	9.472525139	8.811367919	9.131639755	8.782731548	9.658909329	9.713417746	10.22868558	8.919333804	9.519331568	9.640825441
10106	9.680657002	9.841584377	9.576258627	9.777406438	9.468062564	9.455945966	9.739848139	9.652758763	9.634811458	9.726042801	9.811172112	9.754339244	9.726741231	9.780423407	9.820640295	9.672314849	9.673216625	9.689016197	9.643314918	9.765763295	9.702036188
10107	4.603417974	4.396254406	4.790421883	4.818216474	4.619651851	4.72521238	4.164638719	4.483026612	4.880493277	4.681272313	4.53560111	4.565107414	4.543319906	4.330161137	4.653641584	4.642256438	4.670968341	4.653641584	4.821141308	4.653641584	4.753060395
10109	9.667524896	9.404910813	9.976019259	9.41954245	9.6178096	9.822616932	9.537998801	9.542476971	9.598997489	9.146926581	9.582529855	9.486735884	8.717407611	9.66068396	9.697679287	9.561766926	9.596860911	9.568524138	9.192861567	9.458909964	9.488857651
1010	2.415914332	2.659862918	2.59560646	2.539097951	2.658885073	2.551403768	2.94928537	2.425354765	2.537944281	2.468958203	2.505399673	2.835179126	2.534460598	2.676682885	2.436617256	2.647640951	2.495061113	2.460425295	2.528485374	2.539097951	2.62661952
10110	7.833481669	8.534800192	8.246001431	8.144639662	8.339184215	8.722622279	7.972974099	8.70308828	8.167620206	8.033607425	8.391672529	7.420083218	8.176861287	7.991068015	8.684068435	8.22724628	8.145810773	8.156342999	7.910804794	8.968714916	8.386357589
10111	8.25589715	8.147651997	8.191173856	8.007534997	8.117398431	8.241143951	8.119860573	8.078923048	8.386938082	8.056976326	8.148987278	7.994165248	8.13835981	8.178706225	8.28487672	8.031416699	7.952036895	8.120257825	8.193956965	7.938856567	8.084389811
10112	3.008669604	2.888878492	2.921977007	2.88788917	3.244140527	3.012374839	2.987201374	3.311374261	2.855929208	2.797364826	2.9250755	2.870434067	2.770271042	2.946242992	2.959413279	2.598544599	2.804435461	2.80922956	2.913741324	2.917847167	3.12487817
10113	7.479616751	7.540636637	7.243702088	7.625207633	7.587789469	7.59393347	7.273595787	7.605098755	7.108429643	7.569747619	7.086693629	7.188769444	7.460764538	7.220229507	7.420674009	7.668491279	7.603314649	7.846627069	7.665998641	7.758600761	7.665295126
10114	7.497828149	7.620589469	7.796067238	7.422634367	7.731945806	7.469329363	7.475655205	7.524571184	7.433443774	7.352533386	7.960927688	7.616576693	7.329438218	7.544435056	7.66291519	7.664654346	7.427543855	7.39082159	7.352727018	7.553558289	7.388918014
10116	6.982781644	6.94813656	7.125189078	6.745917603	7.200720009	7.071159445	6.973098746	6.92492681	6.942766509	6.603074072	7.070631858	6.85887321	6.769506601	6.93826915	7.059827957	6.992730858	6.843359594	6.784464051	6.822789654	6.76078906	6.717675288
10117	3.238422139	3.084122232	3.646853496	3.487195793	2.673797853	3.471089295	3.376822552	3.190995065	3.012439206	2.774903696	3.41508716	2.921213992	2.95150494	3.101127417	3.190995065	3.132681302	3.190995065	3.187300697	3.21738095	3.179106294	3.410404426
10120	6.584707094	6.561221693	6.743760072	6.591516657	6.584707094	6.491181132	6.6277795	6.556369434	6.462329396	6.382224453	6.584707094	6.584707094	6.491091544	6.721967356	6.498674881	6.409938642	6.584707094	6.71546969	6.801648128	6.698484779	6.531661294
10121	7.39626832	7.536149592	7.312084708	7.251024314	7.542994012	7.615438213	7.405016067	7.42563014	7.156527043	7.147857604	7.363269539	7.307557542	7.046058545	7.318817904	7.245272269	7.588460263	7.203565341	7.741376664	7.493682602	7.519068151	7.576792519
10123	4.759613565	4.761855701	5.069214689	4.646914648	4.764557607	4.501723715	4.764557607	4.783236764	4.557417927	4.587235785	4.652265722	4.717929589	5.057278258	4.764557607	4.764557607	4.786288081	5.327564165	4.847536355	4.644565454	4.815273935	4.9672984
10124	3.744733937	3.905586109	3.973419705	3.871427855	3.60222745	3.713110945	3.451377097	3.713110945	3.217565876	4.077260538	3.629342917	4.155793928	3.369706394	3.243201528	3.503057774	4.27344147	4.088330994	4.523965316	3.064989782	3.644289836	4.477957798
10125	5.304637466	5.206079559	5.442177151	4.934751124	4.725986855	4.88606588	5.091297279	4.752942412	4.548217154	5.003775565	4.730054174	5.027942115	4.548703182	5.359112945	4.727409842	5.035738119	5.66207888	5.093570085	4.589326493	4.816714923	4.979921669
10126	4.507692302	4.311879866	4.794986881	4.550295284	4.415280531	4.225343032	4.252827169	4.454955088	4.837180999	4.462548588	4.507692302	4.70475919	4.594750258	4.597073094	4.240965903	4.47866333	4.752494944	4.236414449	4.496112525	4.163935711	4.633561
10127	5.821188116	5.785350427	5.629689124	5.637553457	5.835910025	6.004791177	5.755979641	5.974539614	5.856619564	5.999085124	5.822081754	5.814972392	5.761938577	5.668077269	5.856619564	5.940586903	5.849654452	5.856619564	5.987211444	6.125682213	5.920709898
10128	8.452755864	8.350956048	8.54598968	8.076623703	8.290291458	8.488322078	8.200896841	8.375069205	8.482154407	8.232951746	8.349136382	8.349034798	8.081441077	8.310711761	8.418202476	8.099670444	8.113886132	8.207864778	8.289456629	8.11696398	8.02178859
10129	7.366745861	7.685029308	7.519042113	7.465898313	7.101626227	7.078414974	7.278987569	7.163617014	7.193498861	7.565758551	6.913099624	6.881167815	7.710903793	7.280086102	7.122046648	7.239930882	7.239379892	7.480140437	7.194156717	7.746547037	7.498372477
1012	4.44310036	3.987210582	5.346653104	4.541247672	4.202107129	4.475642811	4.407408599	4.255728632	4.97045211	4.179293851	4.92549673	4.267649196	5.212359111	4.216990264	4.406757727	4.881795362	4.846254509	4.647347938	3.648873751	4.033960435	4.322685201
10130	9.786155551	9.726951991	9.824154907	9.316015582	9.731487524	10.07450166	9.403323848	9.903151269	9.494854974	9.4299609	9.621343733	9.510555002	9.063612464	9.471040766	9.718380825	9.549141947	9.793142707	9.818000295	9.619906636	9.604781958	9.800048238
10131	9.14181175	8.990421784	9.300500476	8.865136927	9.138266615	9.170575209	8.937820818	9.229211499	9.11788132	9.235956791	8.785735744	9.19935623	8.99439307	9.03681239	8.974848267	8.805953615	9.115569569	9.006566695	9.123327527	8.95569362	9.001305244
10133	8.07086507	8.23435383	7.80191436	8.028059897	8.071360898	8.510812186	7.842644828	8.012753646	7.941243558	8.157087338	7.495202383	7.942497453	7.894691289	7.955553503	7.695647437	7.849564801	8.135267737	8.237716406	8.160616724	8.19848286	8.304275077
10134	8.144928469	8.186529367	8.008031431	7.68834318	8.337256019	8.034715277	8.097463721	8.097401229	7.835977352	7.949179576	7.948352208	8.047668599	7.88926282	8.039817557	8.032175027	7.956525668	7.999001592	8.184097225	8.12328473	8.118274817	8.229604718
10135	6.749420519	6.434438019	6.403273	6.784406939	7.574778307	7.082918262	7.040491053	6.73589252	6.823389625	6.989911849	6.645395079	7.104469654	7.284649767	7.019875282	6.556082353	7.276283736	7.000847212	7.107604188	7.377700809	6.68393105	6.897171308
10136	4.125657302	4.559132751	3.74519056	3.934791443	4.122224381	4.032840739	4.318139091	3.866437464	3.999964233	4.419870928	4.298397345	4.122224381	4.135642739	4.692777283	4.094603088	3.880969088	3.813549901	3.730280587	4.304986525	3.929903804	4.23576876
10137	5.952003915	6.319861037	6.307650319	6.167578406	6.286495794	6.041995013	5.975264868	6.137927594	5.920510468	6.290630241	6.136942613	6.128080325	6.199624682	6.179001621	6.215641138	6.617681102	6.179001621	6.136091039	6.313872098	6.252520715	5.910747891
10138	5.47669593	5.516361354	5.569140776	5.132732072	6.024110562	5.840463931	5.636846222	5.865756034	5.657203214	5.226957867	5.949518797	5.664296252	5.595878661	5.786802956	6.082936475	5.474078735	5.481289397	5.298318534	5.636846222	5.655836317	5.375160149
10139	4.998062697	5.036148318	4.689966676	5.229304994	4.874322696	4.862230391	5.094620063	5.034216076	4.889517263	5.041814794	4.809883762	5.007282762	5.042507317	5.080535608	4.803279216	5.201211093	5.166847404	5.001722593	5.257972725	5.301124544	4.953885162
1013	3.696018678	3.589198974	3.164891198	5.131272492	5.213413948	3.311524548	3.614995047	3.843637331	3.365313158	3.397565833	3.204929584	3.342440197	3.425628278	3.501043981	3.746807867	3.716264963	5.441292222	3.781776817	4.133015801	3.779548894	5.024729991
10140	8.474888333	8.559571967	8.485903639	8.485835768	8.929843121	8.508146304	9.241657763	9.010635986	8.727156582	8.789990825	8.664799922	9.305062647	8.715550148	9.504967442	8.733422473	8.677276257	8.61912082	8.724205689	8.758100796	8.609437239	8.546559335
10141	3.342807809	3.919905718	3.42922949	3.771944457	3.533208518	3.528050138	3.416278887	3.299493469	3.653121508	3.909780685	3.513932711	3.487198063	3.875272335	3.650226327	3.523369142	3.569224275	3.615796764	3.419181496	3.426552965	3.532253919	3.530930941
10142	8.031834115	8.036774267	8.140316785	8.015654695	7.937212895	8.021166911	8.221386973	8.155004211	8.300993642	7.884921497	8.036720402	8.03904926	8.160081075	8.178307716	7.996221664	7.744304039	8.00521855	7.727065665	8.058387079	7.992935782	7.892776418
10143	2.505613397	2.579897895	2.515800638	2.579152254	2.579897895	2.676570824	2.444790871	2.682775156	2.62376108	2.680557177	2.564410078	2.854022304	2.502958119	2.701519133	2.521883774	2.440516397	2.592161109	2.435623642	2.432302379	2.882563043	2.725732802
101447996	3.631474124	4.17155217	3.72146898	4.282337516	4.281043671	4.051362296	4.329460816	4.100363629	4.711594623	3.736402597	3.574346514	4.08019057	4.540024742	4.272441055	4.021629345	3.831681145	4.02186498	4.482949087	4.928657426	4.08019057	4.085932341
10144	6.976857809	6.988383519	6.651842212	6.797886172	6.865686247	6.815663925	6.798150865	6.91026576	7.010786096	7.000452143	6.606089239	6.694515914	6.850880868	6.745995087	6.859334031	6.827553533	6.853260135	6.885596424	6.865173843	6.864846828	6.6915767
10146	9.161823554	8.958335562	8.859616493	8.897933886	9.149881405	9.044913443	8.971163865	9.041949523	8.973204303	8.962353333	9.207298204	8.865843917	8.737955273	8.995134553	9.130820875	9.028987364	8.99684267	8.857204177	9.048219317	9.003356299	9.159717917
10147	7.902763081	8.213469493	7.946183382	8.407888143	7.797239911	7.972054858	8.126881027	8.036164389	7.856065121	8.042110653	7.77236092	7.839920075	8.089190384	8.001421327	7.943795839	7.854550327	8.263538016	8.096626976	8.164469697	8.19083445	8.147187704
10148	4.062195238	3.883541542	4.359239336	4.143094253	3.937898099	4.487611799	4.657767799	4.019027652	4.132347802	4.20900822	4.604992336	4.337614164	4.13497315	4.138541818	3.987864308	4.245673565	4.492639011	4.099864745	3.85428349	4.118461508	4.423007214
10149	2.92956583	3.076674056	3.012769084	2.892733642	2.883852853	2.832889873	2.908732204	2.863369096	2.976050845	2.927985912	2.852748617	2.968046234	3.025660228	3.025501408	2.798209971	2.999477001	3.073085295	2.947093032	2.933320215	3.00345198	2.932107457
1014	2.68095996	2.831277811	2.777287674	2.932503382	2.732007188	2.696231462	2.701602553	2.687358392	2.904797881	2.820521758	2.768524957	2.746038672	2.655120526	2.835381156	2.782563377	2.777287674	2.854756832	2.773247368	2.75446016	2.777287674	2.940926318
10150	9.690595269	9.554083446	9.551400138	9.407738418	9.538954526	9.478405637	9.453061475	9.523911166	9.42398562	9.648568571	9.257358417	9.441737021	9.613275755	9.453863488	9.460224301	9.599600642	9.494118263	9.50707916	9.625938401	9.523911166	9.664304812
10151	5.193789539	5.311091053	4.913086774	5.147298448	5.147298448	5.072009148	5.189822769	5.147298448	5.147298448	5.147298448	5.165874156	4.974399755	5.292136144	5.383301149	4.857144709	5.198326887	5.165751746	5.442843485	5.30634595	5.147298448	4.922113685
10152	6.656389945	6.665229337	7.007393552	6.522798219	6.678546397	6.684213558	6.327941513	6.545746892	6.451208649	6.726610148	7.178082364	6.526702469	7.006026857	6.480236763	6.622489849	7.141964433	6.665229337	6.534700022	6.44903041	6.719954313	6.630312482
10153	5.119017979	5.067376914	5.282282726	5.197117734	5.379781156	5.236916604	5.003964938	5.334737292	5.477227344	5.25660556	5.393764361	5.21436731	5.218050717	5.281703542	5.197117734	5.042878831	4.9666193	5.156719578	5.29305846	4.979382015	5.186793161
10154	5.223229357	5.256549736	5.811259413	4.956019712	5.256549736	5.256549736	5.270465831	5.285286217	4.870255105	4.830813582	5.325075108	4.893073791	5.012487902	5.182964234	5.129537759	5.39320561	5.724563893	5.215442907	5.256549736	5.265996938	5.26865383
10155	7.802571805	7.840089711	7.728920787	7.767504144	7.676406352	7.606755897	7.695190219	7.576404152	7.480589626	7.619202357	7.625240405	7.700759194	7.65979617	7.684965829	7.584845802	7.623541825	7.797576865	7.734978515	7.865431945	7.873101134	7.889358023
10157	8.936079203	9.196628456	8.779100654	8.908689839	9.458154876	8.66907851	9.802602089	9.134079444	10.00605022	9.574389284	9.506000185	10.17701177	9.630404355	9.836550425	8.937390154	8.916247	8.669881984	9.097981979	9.641895424	8.756090381	8.236764143
10158	4.927307973	4.815502729	4.886025135	4.926189496	4.383251954	4.591112782	4.746053152	4.671731781	4.803232868	4.996971758	4.728788091	5.150206168	4.769022853	4.954400998	4.704976778	4.930586872	4.462733635	4.707784158	4.741687928	4.642300328	4.769022853
10159	8.776589583	8.507696213	9.029720069	8.201621679	8.738586283	8.855141735	8.37782695	8.516169878	8.538797248	8.45073508	9.013558112	8.538797248	8.25982402	8.626246576	8.782539145	8.714310655	8.380993003	8.541034028	8.177475126	8.233112368	8.359881733
1015	2.575325678	2.527823763	2.526171282	2.615514974	2.527722922	2.508468548	2.499696141	2.531491541	2.546894187	2.502762347	2.526397277	2.592061211	2.528298401	2.521051864	2.562531501	2.362704334	2.649946764	2.453414017	2.398048594	2.476177366	2.527823763
10160	8.696866346	8.668587031	8.623714166	8.647303933	8.892960548	8.68538709	8.72122004	8.629172761	8.755092443	8.719931933	8.727961005	8.51783766	8.866531005	8.72122004	8.651835723	8.714341299	8.784516247	8.789934314	8.549837705	8.807927008	8.862126327
10161	6.74859797	6.829476632	6.981689847	6.674641404	6.398212181	6.447246783	6.934052111	6.837611474	7.326756599	6.419246214	7.218672312	6.635215723	6.959339221	6.562418742	6.786000434	6.914325082	6.721678874	6.835853917	6.239182345	6.934968655	6.881752422
10162	9.880031923	10.32512017	10.58331708	9.897011723	10.30717327	10.73387516	9.639089216	10.0316815	10.00801447	9.917745544	10.22744621	10.0272142	9.522283572	9.841882272	10.14945517	10.43277387	9.977035559	10.19800347	9.539165174	10.57323948	10.08997101
10163	8.003067404	8.016089956	8.060673706	7.936757803	7.745102337	7.875622824	8.004846367	7.804497729	7.750955457	7.857359578	8.12097107	7.923381933	7.979497993	7.845557145	7.848198745	7.993481311	8.098720841	8.002313562	7.923381933	8.01736583	7.796347943
10164	4.292276951	3.792819402	4.101709414	3.891525991	5.063879428	3.917318644	4.29571289	4.083073997	4.551474859	3.897529291	4.122171194	4.535770155	4.99582458	4.411850686	4.792620074	5.614350583	4.502573295	4.46080558	4.178212618	4.245994535	4.129009685
10165	10.14450752	10.13538498	10.17750837	10.08560031	10.3318797	10.414069	10.10752752	10.12901677	10.34728907	10.24565816	9.948242699	10.155221	10.1218113	10.15463667	10.22219371	10.09868643	10.13604759	10.22404003	10.25409228	10.02751301	10.16033469
10166	8.721624028	8.418630685	8.012565222	8.570769802	9.638432547	9.145982367	9.142741122	8.798615449	8.645695482	8.909039504	8.566538577	9.462910456	8.471971706	9.351319095	8.214286877	8.535912396	8.279726512	8.755179765	8.798704104	8.126040731	8.522655009
10168	4.677012679	4.720345732	4.609393782	4.928055305	4.682660428	4.831377451	4.821825894	4.939220762	5.07885355	4.950296903	5.120026217	4.828333548	4.67498059	4.828223165	4.923718806	4.799573598	4.768979711	4.867731613	4.898449063	4.842932695	4.66437788
10169	5.732775037	5.862332207	6.021780821	5.853030122	5.902625256	5.833721034	5.888816257	5.915165571	5.60428969	5.928777254	5.749233095	5.855912626	6.063078207	5.931932313	5.905929625	5.814049684	5.784349845	5.816922609	5.911222646	5.938103781	6.11663628
1016	2.831748775	2.563026338	2.538078687	2.836654605	2.795314628	2.59060585	2.609146053	2.492764972	2.596850594	2.462775091	2.531971836	2.599082809	2.613510048	2.615290669	2.485957787	2.609146053	2.641878205	2.572579399	2.754349828	2.594597384	2.672690376
10170	4.235646935	4.141123188	4.749203852	4.21490882	4.06579051	4.2590558	3.832857306	4.228881193	3.755337577	4.023385995	4.766385288	4.056443386	3.858172795	3.699002274	3.859396176	4.040464165	5.202052785	3.92448377	4.012650721	4.6911897	4.072855716
10171	8.239369499	8.396966368	8.019543839	7.945273193	9.104228405	8.423703224	8.525762776	8.558732113	8.640994696	8.529795456	8.026572733	8.797338846	8.694042411	8.634536978	8.003060959	8.23189966	8.33918451	8.316384272	8.619680401	8.055319214	8.021410726
10172	4.879598179	4.712907196	4.794172951	4.758624208	4.875185104	5.519505577	4.717072566	5.310678829	4.865757523	5.099181721	4.952957085	5.098304076	4.819650295	4.491939491	5.202917938	5.3901676	5.078962209	4.66559365	5.123320307	4.97552494	4.930476494
10174	6.032700315	5.933089642	6.199980704	6.252831886	5.977573642	5.718977701	6.004868607	5.937148383	6.001419784	6.360893313	6.006529082	6.442322304	6.482959137	6.297908938	6.184567546	6.441573877	6.326585247	6.263580878	6.459610956	6.22079994	6.242389094
101752399	9.023118095	9.700004801	9.388631531	9.699385918	9.082004083	9.625447124	9.619223653	9.428537341	9.341373375	9.781340367	9.019786044	9.538686275	10.07151608	9.652929664	9.626622925	9.344723094	9.783518806	9.315220242	9.717471565	9.789856729	9.416268982
10175	8.828729801	8.953823987	8.718466576	8.799734491	8.896009541	8.859621186	8.912689749	9.034645799	8.913437003	8.796928588	8.958056699	8.835226958	8.837495375	8.943622063	8.990998499	8.773130054	8.771720814	8.951860331	9.015099146	8.807948002	8.982304075
10178	8.742564869	8.820744913	8.209340616	8.723370554	8.30103112	8.629091342	8.861140843	8.728378314	8.905074291	8.661175992	8.38943399	8.640801807	8.852749813	8.756129045	8.318320083	8.171446085	8.762856568	8.67849096	8.941134558	8.602383329	7.824257559
10179	5.845450513	5.531136214	5.284243269	4.875388553	5.39200368	5.561199283	5.115572711	5.188984641	4.769764236	5.147938792	5.663969749	5.34420998	5.185184077	5.428178972	5.225840007	5.53580905	5.395753521	5.557785861	5.466091949	5.253354227	5.694275854
1017	6.154406603	6.145856723	6.248779296	6.092348368	6.296159669	6.371351269	6.173224823	6.134426396	6.178631462	6.276817783	6.164235999	6.273518103	5.963303265	6.184912034	6.413276473	6.169448992	6.352206255	6.242562815	6.165531034	6.109920222	6.086253958
10180	7.793185017	8.218370878	7.787024926	8.297765827	7.797077314	7.675602245	8.206419589	8.003430351	7.971174827	8.099127638	7.771278471	7.699572308	8.43993798	7.985123426	7.980871785	8.003430351	8.385733717	7.78319317	8.107593661	8.336529635	8.12220291
10181	8.927115579	9.239156231	8.995156097	9.189020836	8.940640482	8.979838784	9.203062451	9.08243532	9.193672971	9.106881014	8.985537287	8.974014129	9.34202125	9.069310161	8.974169685	8.962482048	9.142444145	9.052633505	9.198273718	9.14720329	8.99142796
10184	5.792895354	5.779829183	6.158087004	5.732149612	5.890391159	5.7102239	5.901145334	5.755130902	5.769353526	5.299216606	6.205345205	5.652116237	5.789544033	5.828231227	5.905478863	5.638876065	5.788308605	5.637894561	5.400688412	5.949611953	5.918977
10186	7.545171722	6.713821873	9.162302002	7.28785956	7.222534698	7.33114837	6.82139918	6.639927411	7.684143171	7.294099636	7.875771001	6.871928476	7.62601049	7.33114837	8.052742992	8.52929917	7.634869272	7.075928031	6.362021069	7.09139558	7.280186467
10188	5.327237075	5.27450776	5.394111035	5.798657801	5.553673427	5.48529806	5.744956467	5.553673427	5.180557436	5.973679013	5.112515412	5.378555815	5.912059276	5.595829567	5.385601192	5.647013494	5.762582956	5.724056732	5.503546444	5.623173085	5.715619095
10189	8.050908129	8.095793658	8.186218622	8.067942815	8.109958497	8.214701812	7.709165612	7.782059393	7.728141719	8.000535292	8.045117184	8.097313245	7.528439858	7.924537569	8.115361606	8.186179427	7.556004829	8.068374894	7.988102928	7.999363148	7.857114219
10190	5.314557597	5.423365122	5.21050773	4.827163646	5.526312646	5.713876832	4.91549344	5.581048338	5.324398483	5.39010727	5.9122681	5.151223362	5.110758889	5.145392331	5.491470505	5.330624609	5.410788405	5.280296633	5.574547141	5.658612565	4.836460287
101927051	3.566687988	3.616347809	3.616347809	3.825940073	3.568703379	3.226331926	3.927762129	3.52504091	3.772156447	3.490213806	3.32441957	4.059666961	3.666525843	3.51932529	3.609172703	3.073641022	3.501491293	3.56246744	3.721459349	3.808176367	3.643267075
101927181	4.120725893	4.618253509	4.234339232	4.389801044	4.334631221	4.307708654	4.382694921	4.432688325	4.331708399	4.467177907	4.207588563	4.270409654	4.422005273	4.454970494	4.205772456	4.530206767	4.553185365	4.099955889	4.33650053	3.965602474	4.213733299
101927550	6.131101739	6.017450708	5.726987337	6.088767031	6.124899167	6.165155221	6.027856263	6.131677326	5.837807869	6.401714764	6.001718179	6.103081136	6.195538177	5.876928702	5.947339324	6.277351556	5.788971262	5.735647662	6.337019347	6.185370048	6.020970994
101927581	3.233389193	3.163540674	3.244235272	3.086248627	3.090978786	3.21627884	3.466282267	3.144489253	3.17429259	3.363544097	3.011391381	3.468578464	3.366909165	3.133011622	3.187001869	3.21627884	2.936850668	3.200508266	3.366211652	3.160355917	3.295631805
101927770	3.942579662	3.764620992	4.415378313	3.950100818	3.988177291	4.015553887	4.19790535	3.616992485	3.602519775	4.087559472	4.006166864	4.418507303	4.20266522	3.892883587	4.088093166	4.048255375	3.47089489	4.10949477	4.272635053	4.071426829	3.974537198
101927789	3.814020414	3.82936293	3.802700034	4.186155003	3.931961655	3.615890214	3.676403351	3.798938862	3.551203273	3.566729403	4.110535696	3.763310055	3.749695301	3.870371488	3.853093783	3.549513685	3.542927081	4.177274431	3.915507924	3.793842019	3.680447637
101928548	3.899582506	3.914446636	3.703836653	4.537317721	4.097195008	4.296212048	4.292236776	4.327327973	3.968892458	3.679317182	3.757577261	3.848298874	4.265741679	4.202964714	3.818150907	4.228833065	3.868109565	3.886288246	3.987174657	4.14893906	4.359581144
101928638	5.012594756	4.473230892	4.785385976	4.766640044	4.576765761	4.694427774	5.038311295	4.625842538	5.124400842	4.798678203	4.677666785	4.779174073	4.889627055	4.735635457	4.645558229	4.497345804	4.637346296	4.608936551	4.625329595	4.790824526	5.333823779
101928673	5.113266296	5.007581072	4.98110061	4.622134211	5.357319624	4.752313558	5.498851137	5.184367098	5.813682369	5.77024067	4.888437944	5.426051742	5.695669245	5.076768625	5.276694228	5.089474791	5.317831259	5.276911182	5.199037439	4.908745334	5.046542
101928697	3.035121916	2.961084239	3.256576801	3.034991745	2.914324634	3.168013568	3.230350665	2.939078824	3.193566091	3.491181105	3.263305726	3.36294992	3.056650081	3.141688988	3.170218149	2.896748584	3.429723756	2.893543395	3.159071143	3.159869584	3.321001395
101928751	2.607169285	2.721312444	2.701269182	2.917094015	2.579917706	2.527269904	2.622812248	2.633911752	3.008363907	2.49534174	2.855910234	2.584101354	2.674821257	2.674821257	2.615174031	2.606400605	2.728257534	2.690098203	2.686541856	2.633716605	2.969863061
101928841	3.104666418	3.208265882	3.199394134	3.503244209	3.108538558	3.193061322	3.275862878	3.181940888	3.208265882	3.219326289	3.208265882	3.252675898	3.405620524	3.249537515	3.136715417	3.119223715	3.237803918	3.292771016	3.129389679	3.133980036	3.139122127
101928879	3.413458367	3.30264215	3.292455857	3.727957276	3.544617394	3.227274098	3.413458367	3.503200319	3.413458367	3.502387304	3.056063218	3.565414074	3.586050549	3.45518461	3.34553918	3.123651083	2.741906323	3.957933029	3.475940212	3.726646176	3.70424477
101928885	5.737184005	5.740587983	5.76743518	6.142953854	5.710027814	5.582847405	5.970432501	5.798466292	5.95926428	5.746605046	5.635018921	5.890934667	5.602844693	5.907332603	5.672348947	5.5943923	5.771201888	5.518021307	5.791817605	5.763936869	6.254298703
101929163	4.458438321	4.635459347	4.391570419	4.196252612	4.245592976	4.182065339	4.131406293	4.187295165	3.941521045	4.779792166	4.533837467	4.719535575	4.918568759	4.391570419	4.797555242	4.337676304	4.396318704	4.177294921	4.378783048	4.530634635	4.010970304
101929469	3.81112533	3.900047728	4.327813028	5.027382716	4.096947984	4.100347481	4.27788068	4.49053829	4.337631732	4.986282501	4.654834851	4.215329545	4.700777962	5.113612964	4.83452132	4.091284271	4.51641426	4.817676306	4.713889506	4.361581655	4.901267265
101929762	2.516165669	2.768414246	2.704813447	2.55966422	3.217978764	2.573609419	2.640596998	2.994028836	2.653320876	3.37356489	2.811104412	3.007289725	2.674528438	2.669018624	2.633334198	2.814118909	2.56409575	2.601605568	2.48805229	2.450265898	3.015852705
101930332	5.419694432	5.611274849	5.475919216	5.623177882	5.525586525	4.918980453	5.127927625	5.182895102	4.863568223	5.476730453	5.051800445	5.36380394	5.427389942	5.343358417	5.675454494	5.417415792	5.397647316	5.394438691	5.01189214	5.28975147	5.737947041
10193	6.171718022	6.189990365	5.997722768	6.125484943	6.01667864	6.103907625	6.02483523	6.08487538	5.850210875	6.130195298	6.18202434	6.061847838	6.084621599	6.139308897	6.260890146	6.152034792	6.154031965	6.097865632	6.246056904	6.022324755	6.006505061
10194	6.200958724	6.196697541	6.396656278	6.267470892	6.286849634	6.243215529	6.101317894	6.332741444	6.451431842	6.438526508	6.184603314	6.151852949	6.233371551	6.397749316	6.375887487	6.073262893	6.058232714	6.003271785	6.095982657	6.154400478	6.097943062
101954264	3.028773998	3.105181185	3.279211091	3.233626038	3.03364618	3.850739448	2.856572591	3.425763428	2.666821215	3.621739325	2.691829291	3.072041575	2.901221076	3.145402187	3.384454262	3.359370874	3.362372834	3.421690148	3.071391403	2.934406304	3.022009979
101954267	5.533861943	5.906573606	4.87020884	5.777451937	4.764149357	5.513970661	6.171997088	5.689153083	6.206039338	5.420057501	5.129909034	5.696196643	5.795386738	5.557642444	5.141745745	5.205937066	5.7100573	5.622397437	5.75726187	6.132594611	5.884632256
101954269	2.221933049	2.3709522	2.294802171	2.35067265	2.246075994	2.24209953	2.321359464	2.259065085	2.437400519	2.264901494	2.428418324	2.297766366	2.314329943	2.415575779	2.175388849	2.309589917	2.297315661	2.1322354	2.416533024	2.331643326	2.117222953
101954272	2.77990658	2.94746865	3.350407685	3.410320381	3.315892499	3.39210088	3.132538844	3.121850207	3.131115956	3.301068981	3.102683895	2.984521503	3.122901297	3.211365868	3.147836518	2.951086741	3.268389158	2.960613736	3.237917214	3.025731894	2.62362318
101954273	8.850916211	9.262120866	8.064696999	9.420606148	7.925091944	8.233058656	9.552916985	9.237726958	9.664241656	8.837808811	7.737848493	9.148227473	9.819574107	9.32505914	7.851999561	8.376337598	9.22002083	9.487009196	9.288542944	9.728470708	8.675758775
101954276	3.911763029	4.427205288	3.945588775	4.558651201	4.342750485	4.002324567	5.167138521	4.673131705	4.785674091	3.922547101	4.048959438	4.112411983	4.500890483	4.486308474	3.97204818	3.735541601	4.541275845	4.75742804	4.7672557	4.617585244	4.350859165
101954277	3.863431634	3.786464436	3.995598798	4.094061249	3.845152162	3.880652122	4.569277624	3.903170136	4.298851089	4.117259477	4.273086507	4.173602656	3.930437344	4.38219456	4.263469061	4.071381028	3.940026698	4.293076367	4.140673656	4.288438979	4.23763748
10195	8.723354223	8.461777215	9.173383206	8.724810069	8.91845655	8.949418944	8.478255357	8.587675523	7.989397556	8.81502423	8.549466566	8.540467185	8.289741809	8.422382356	9.055593077	8.977424018	8.602101918	8.849044429	8.506607784	8.673321158	8.809613728
10196	5.055319175	5.04543297	5.105367163	4.840907685	4.957993857	5.258376356	5.040276824	5.012755703	5.150812234	5.034833594	5.098842925	4.675100496	5.034126533	5.044767338	5.277906039	5.112685521	4.931710133	4.980702423	5.25352951	5.04543297	4.927733206
10197	7.893774212	7.63266148	7.759208306	7.486905833	7.800151095	8.027755565	7.43529277	7.631099663	7.609950424	7.536955065	7.708959065	7.369866594	6.982334905	7.706390312	7.803489306	7.884106295	7.457160412	7.754025573	7.676048712	7.774290963	7.639675967
10198	7.660171452	7.948100867	7.833399311	8.017827121	7.880156809	8.153814393	7.855483219	8.069080018	8.313749075	7.948100867	7.849624861	7.786226098	8.061923077	7.864109409	7.976532235	7.894485532	7.889681701	7.878001559	8.167732726	8.101224187	7.882237623
10199	5.745934107	5.724118394	5.697064548	5.887104396	6.26754534	5.80478513	5.846330939	5.716973473	5.892211585	5.951333178	5.942555593	5.641090338	5.820481259	5.901609829	5.944272597	5.711862518	5.292375935	5.747905935	5.850148221	5.616897158	5.849665253
1019	8.398806977	8.239720255	8.486962735	8.085110616	8.288585284	8.264587235	8.189255731	8.261877105	8.212077287	8.106168494	8.157519677	8.371043825	7.914414606	8.324673858	8.327860905	8.270247904	8.244241081	8.365985694	8.232598433	8.302524001	8.382493644
101	4.636231445	4.66550762	4.636231445	4.902027119	4.649001312	4.341009192	4.561444314	4.458245955	4.398650093	5.081511967	4.472098011	5.054215821	4.596476483	4.485733149	4.46288125	4.245195371	5.010716005	4.66885674	4.869203072	4.636231445	4.495963545
10200	4.509582631	4.605876679	4.285328693	4.486630585	4.913138289	4.703919452	4.605876679	4.860422308	4.769569318	4.621039866	5.053942126	4.570008245	4.305861041	4.605876679	4.346292151	4.338040527	4.327509794	4.474228208	4.700809328	4.895054728	4.656017764
10201	5.035032074	5.212533525	5.169373961	5.229469645	5.241656958	5.701340107	4.880569745	5.246677037	5.288595585	5.135549501	5.289024064	5.098076867	5.099158206	5.155365408	5.433285047	5.231163197	5.177537407	5.102978059	5.482335629	5.617963717	5.178007847
10202	6.137033369	3.532268662	4.010148839	4.322987858	3.55584381	4.868316779	5.685121724	4.026602152	3.319951827	5.98695033	3.975566396	3.792884398	3.357050925	5.228726822	4.860967871	5.104334789	5.384745016	5.778300776	4.276169242	3.649406211	3.27901115
10203	6.945728054	6.924918594	7.449652165	6.524968629	6.9248779	6.973676652	6.70107709	6.661847245	7.234873325	6.243021814	7.440580816	6.811933661	6.933634009	6.711461547	6.659106892	7.158843203	6.897643567	6.947663977	6.176117435	7.019185549	6.433162426
10204	8.799489511	8.762694944	9.24518361	8.590416942	8.790575642	8.863392731	8.821678048	8.705162681	8.703057482	8.939172097	8.77089643	8.760906807	8.601271048	8.755758592	8.847585841	8.948612555	8.884157915	8.962656253	8.694660291	8.628700186	8.970394411
10205	7.91589393	7.768794035	8.252570055	7.695736019	8.085448971	8.225401725	7.569719205	7.908540927	7.51006446	7.776569879	7.392852683	7.499400163	7.672899667	7.744141015	8.062539734	7.665612375	7.853809329	7.848427452	7.861216841	7.451763097	7.851377147
10206	5.912804117	6.10239387	5.889015031	6.226044191	6.001199996	5.98243452	5.75826503	6.357441493	6.369961636	6.103803703	5.916637146	5.84271642	5.800834875	6.236828657	6.247812977	6.069222466	5.818190778	5.732268172	6.041374929	5.685869156	5.675320274
10207	7.510213392	7.920630146	7.334075947	7.714814195	7.609073864	7.497917749	8.030894377	7.705484604	7.974945209	7.752677981	7.645113932	7.789775508	7.674771171	8.051376049	8.157212005	7.425242196	7.413905765	7.716767039	7.939932068	7.606269984	7.555899696
10208	6.974836563	6.965622125	7.107223012	6.992419494	7.027564242	7.196734191	7.165959433	7.037603446	7.383757092	7.203368493	6.946273445	7.156825212	7.269247054	6.999346787	6.934317722	6.984938322	7.046918736	6.89438379	7.009862342	6.923033141	6.83417723
10209	9.351468325	9.24558518	9.368450767	9.374511775	9.187754467	9.234357129	9.127889841	9.209716624	9.272689813	9.110072929	9.246873704	9.188862951	9.061800926	9.234357129	9.243874865	9.500800053	9.12535274	9.249976628	9.176832371	9.216369686	9.125317741
1020	5.971517075	5.674472625	6.356414101	5.909072818	6.159339051	6.361369813	5.745650489	6.021574474	5.836095131	5.938680556	6.131149661	6.036113647	5.699968177	6.029451148	6.120395286	5.97702311	5.923998954	5.981669139	5.621327872	5.63428358	5.935105606
10210	6.206297936	6.165694322	5.861057047	6.257921553	6.135512395	6.179498127	6.118988918	6.278943475	6.122297368	6.176235748	6.365186693	6.139085945	6.194321804	6.385456506	6.216248272	6.103868284	6.267700933	6.017548903	6.203917097	6.370223697	6.05323296
10211	7.245350284	7.234590006	7.36519765	7.379225431	7.394459652	7.300584411	7.135128838	7.300584411	7.050560627	7.353166896	7.187655141	7.060059785	7.205772514	6.997731877	7.362589177	7.411857733	7.400973628	7.311031778	7.074429456	7.558645032	7.317120431
10212	4.933695814	5.165228541	4.908977828	5.209471101	5.035764748	5.054285849	5.195006464	5.094596762	5.110998887	5.195667604	5.057170303	4.937151897	5.16643863	5.091942143	5.004535598	4.948488233	5.389760749	5.175359529	5.077321669	5.263271162	5.060638326
10213	7.064180114	6.976224474	6.80777799	6.788246358	6.997352566	7.38488814	6.805487578	7.027250464	6.868968279	6.805162506	6.74283852	6.613712209	6.144599322	6.968936595	6.891901758	6.827710181	6.655859138	7.097050616	6.985566929	6.739667019	6.912094635
10214	2.123222223	2.154951737	2.089815913	2.018274672	2.077672186	2.302627177	1.997468878	2.358792416	1.978494862	2.028239037	2.22783239	2.119993324	2.055665505	2.132857347	2.150346698	2.070495101	2.007439687	2.089680641	2.282590251	2.232205905	1.918339089
10215	2.856229409	2.834399457	2.992188092	3.415777243	2.862796418	3.206227853	3.046724932	3.00951308	3.251851643	2.927318318	3.322420508	3.044437952	3.01454705	3.197556077	3.039081946	3.045863264	3.116551018	3.237093376	3.197265289	3.006845457	3.285725448
10216	11.62277022	11.40042006	11.40692623	11.40262787	11.36646586	11.51704279	11.54850846	11.44321987	11.37733197	11.51015193	11.41863429	11.35550564	11.27941506	11.61610892	11.44284777	11.34872106	11.27847303	11.50197505	11.36815062	11.41141259	11.30574236
10217	7.653714122	8.006378176	7.997851724	7.862342345	7.805093251	7.738103947	7.82575883	7.715615251	7.882679474	7.786278026	8.021359248	7.891597926	7.770689817	7.798746601	8.108952494	7.983716354	7.625471802	7.475607803	7.512631768	7.950226299	7.703992901
10218	3.125542642	3.027910543	3.125542642	3.069787553	2.948935537	3.550769445	2.989675452	2.948893221	3.067327287	3.553034679	3.073696503	3.255070709	3.235211537	3.103767007	2.840825029	3.125542642	3.210427648	2.916466834	3.357308427	3.021409536	3.198656511
10219	5.242875218	5.271342212	5.813541858	4.720292529	5.047832799	4.876991282	5.409892368	5.292851438	5.376605827	5.17651885	5.228817402	5.223762461	4.959206183	5.696892949	5.050445023	5.35912705	5.328119888	5.484871463	5.089852495	4.706950299	5.219407612
1021	7.616789062	7.825732057	7.377719988	7.769531776	7.48830571	7.62767158	7.31425261	7.602226263	7.647408675	7.594297561	7.567106797	7.512040424	7.163540517	7.428118898	7.790966554	7.369024792	7.313146126	7.628730184	7.479576269	7.614258692	7.558850746
10220	4.225290112	4.083004019	4.119490164	4.003427026	3.973354546	4.116779853	4.141079457	4.076929084	3.924366242	4.16092498	4.09865576	4.288178519	4.109458191	4.168538935	4.150277672	3.713916232	4.197884811	4.186767771	4.005643287	4.379438951	4.204309493
10221	8.124068151	8.181030798	7.618371347	7.882262125	8.202745635	8.313870622	8.064558872	7.997926882	8.165796612	8.114733464	8.294143461	8.129036298	8.13981225	8.117074055	8.135976113	8.249365426	7.91185719	8.178040463	8.286767274	8.187175381	8.051732032
10223	3.109740306	3.219821774	2.926102803	3.191288549	2.790952262	2.744592676	2.977029573	2.864905165	2.926102803	2.664824333	2.789021706	2.914798849	2.956459289	3.09356394	2.838780112	2.911865806	2.887509321	3.038994092	2.966827001	3.133053683	2.999766983
10224	3.661237747	4.114883862	4.114883862	3.237378994	3.833135239	4.044960929	3.424598744	3.614746656	3.358285482	3.503420018	3.918750584	3.917041242	3.672408302	3.790546588	3.513396778	3.285897906	3.52808834	2.956459289	4.293328871	3.435828577	3.944709949
10225	5.457328555	5.294649281	6.077993108	5.120684996	5.318836847	4.991584882	5.31506556	5.211222599	4.285327633	4.760087524	4.927271372	5.253828981	4.920569804	5.462997702	5.26344036	5.680886943	6.14066652	5.275385728	4.748227384	5.145173395	5.71817145
10226	5.898497831	6.119511016	6.062568552	5.750307994	5.765557152	6.034458838	5.673273545	5.910563879	5.663191677	5.541649927	5.803979069	5.786604367	5.14655827	5.866455391	5.981230058	5.963699886	5.89190281	5.975999228	5.687760512	6.121610634	5.875800295
10227	5.958984077	6.127894061	6.171141745	6.365997174	6.129442832	6.129442832	6.021417292	5.799237902	5.97712571	6.286709974	6.140180446	6.129442832	6.240682782	5.998782377	5.983429926	6.404199988	6.489443786	6.112584959	6.07734962	6.257964789	6.235950827
10228	5.649364064	5.873622165	5.745932489	5.745932489	5.665353331	5.75019314	5.745932489	5.717098386	5.709104098	5.745932489	5.922091743	5.725425096	5.66035176	5.498054071	5.61418594	5.890667913	5.843059118	5.630834059	5.831723767	5.819764657	5.745932489
10229	5.846390849	6.013038426	5.84624422	5.603843788	6.14481954	6.075762005	5.739702547	5.725224288	5.899972794	5.891387133	6.054141394	5.470319333	5.649948181	5.643491795	5.880013827	5.81632473	5.81280632	5.794780806	5.83470455	5.684339605	5.684717861
1022	5.885499864	6.102557792	5.766986028	6.102747108	5.971360249	6.051546206	5.541942283	6.260027945	6.017324829	6.067977839	6.054719416	5.965690041	6.380930351	5.72998077	6.017324829	5.620902905	6.136363823	5.861500132	6.13078165	6.017324829	6.135103623
10230	7.744940644	7.88831652	7.73812656	7.529540899	7.695215551	7.730289561	7.754673373	7.9788456	7.829128012	8.303441492	7.743628149	7.781938163	8.048466311	7.574444931	7.740886616	7.706579625	8.246224359	7.725285208	8.060528819	7.401227876	7.772056891
10231	5.237883309	5.052479023	6.185876562	5.237364489	4.917260774	5.315334906	5.000497497	4.732426068	5.145085158	5.356190058	5.378423396	5.355815009	5.984032507	5.259026296	4.989077507	6.038753443	5.953463144	5.131461309	4.730443549	5.217616106	5.268893966
10232	5.825707837	4.060517146	5.612311549	4.995252677	4.159444686	4.617357143	4.688574947	4.074953577	3.846720238	6.473603363	5.591933897	5.240866814	4.943290016	4.662686434	3.79161894	5.169324401	4.200700636	5.036962754	4.103153369	4.345575944	4.582109235
10233	4.523799077	4.225214408	4.904420186	4.580337083	4.459625798	4.280932408	4.658916731	4.417651534	4.719104222	4.339736475	4.51862041	5.032257225	4.374024162	4.487801754	4.42713963	4.428595903	4.493771085	4.527669091	4.43299765	4.291484143	4.338956551
10234	4.903599056	4.575439812	5.506676568	4.689333454	4.787154473	4.710741654	4.467084306	4.373124515	4.78028879	4.64410485	4.924093488	4.50051014	5.080401461	4.53786578	4.684743858	5.156770001	4.725382808	4.501208894	4.615740692	4.346081284	4.614833002
10235	5.057349137	4.876072691	4.863184424	5.020209748	4.928473584	4.913085103	5.63711162	5.272992186	5.238128284	5.848537248	4.770732047	5.135820395	5.345250872	5.690171964	5.129959432	4.821645997	5.261959627	5.051900052	5.280380578	4.832971936	5.28858731
10236	7.379264727	7.406996939	7.422995527	7.254755972	7.368603393	7.489580879	7.395827799	7.281433474	7.592187601	7.291446908	7.46643001	7.455693895	7.209479141	7.356196478	7.288919061	7.465614675	7.395827799	7.283334426	7.395827799	7.489692493	7.675670219
10237	8.150988268	8.113640505	8.500635417	8.396070344	8.399047572	8.805965228	8.108295834	8.473605985	8.188848563	8.409379296	8.314163382	8.15237875	7.983175043	8.203522543	8.380980731	8.320970796	8.431196347	8.474344158	8.345454823	8.302803163	8.577565809
10238	7.666794404	7.856985328	8.059263793	7.646492875	7.957307463	7.851328112	7.770800713	7.784627087	7.596513239	7.85206201	7.786545711	7.78664113	7.646243962	7.71028582	7.975025575	7.804408323	7.787736981	7.779623205	7.758653518	7.68806668	7.789562365
10239	7.769993021	8.255262962	8.388549882	7.765004149	8.160722002	8.422703248	8.50800185	8.188751355	7.793469382	8.41028389	8.310384231	7.899099962	7.511421419	8.323492989	7.747773609	8.30344585	7.675299287	8.105890255	8.324541869	8.16103406	8.08814991
10240	6.671184027	6.808640704	6.598302501	6.397939961	6.685816631	6.8625295	6.503179291	6.776946721	6.810483935	6.589602698	6.719856582	6.538852285	6.792829222	6.66349243	6.653527739	6.644530427	6.455630916	6.578180068	6.971934634	6.748736192	6.545005626
10241	8.374236696	8.272501384	8.469798207	8.422396906	8.519355934	8.425040381	8.441332171	8.300607667	8.570656232	8.306104821	8.417986786	8.626203111	8.554171965	8.463279611	8.39313357	8.367312333	8.397830102	8.437335753	8.488916063	8.235216141	8.278051401
10242	2.747334037	2.807027534	2.418268398	2.667155735	2.503498664	2.573386379	2.503498664	2.467387256	2.600800755	2.503498664	2.657306177	2.346387879	2.374459149	2.503498664	2.531958639	2.488841052	2.506410317	2.503498664	2.660201117	2.571783792	2.503498664
10243	8.585211038	8.717641925	8.484228286	8.609812054	8.734911132	8.740777242	9.011147757	8.896582516	9.397824274	8.765111856	8.692514602	8.808586184	8.601490094	8.891112384	8.837631021	8.732634609	8.582337734	8.386076929	8.87934289	8.734679196	8.658480874
10244	6.432048541	6.220564047	6.355330727	6.953830417	6.195496248	6.272800413	6.637148931	6.518227934	6.227036949	6.185743941	6.514559594	6.433075719	6.021259169	6.796310491	6.779836596	6.543308002	6.945959235	5.965328715	6.386940572	6.170254442	6.551932986
10245	5.219229411	5.236550787	5.24605667	5.087625364	5.280372658	5.176739895	5.201144113	5.24503086	5.102792281	5.188687211	5.336704794	5.373123265	5.005512815	4.988208901	5.123242725	5.225528381	4.918087328	5.209740724	5.208884853	5.232245296	5.133653415
10246	10.08256949	10.19434022	10.40051009	10.2535438	9.886310819	10.0404567	10.18407172	10.18485299	10.26556167	10.40543436	10.39366359	10.18900372	10.25125569	10.22337229	10.46741666	9.946310553	10.12115033	9.9187335	10.19397975	10.09852226	10.27065665
10247	10.92417704	10.92636342	10.55132541	10.72831999	10.73574042	10.81500738	10.86949751	11.16687621	10.95289259	10.85970273	10.98463237	10.97349172	10.86709564	10.97549847	10.87258474	10.41570112	10.65893358	10.92081086	10.87050604	10.79998161	10.82762884
10248	6.178366359	6.236177919	6.615534775	6.420283483	6.225719124	6.259838178	6.454647136	6.337950239	6.580259612	6.420761944	6.691352682	6.197006723	6.357375099	6.357676678	6.627566931	6.385332868	6.395252659	6.340011165	6.350836469	6.628476723	6.226867638
10249	10.80506974	10.81679962	10.77825286	10.68177288	10.7743815	10.70185936	10.91606168	10.84456429	10.94904861	10.98334904	10.78928756	10.94025789	10.77565128	10.94050751	10.7704414	10.72868484	10.64153226	10.62402428	10.90626342	10.63807715	10.60178675
1024	6.790974983	6.667218031	6.601741206	6.473189673	6.999727338	6.940334333	6.309247211	6.760248801	6.723660108	6.500442781	6.914565973	6.549478878	6.463433786	6.678211475	6.727883218	6.404722458	6.497235197	6.821909183	6.678211475	6.631306955	6.678211475
10250	8.199269697	8.006380951	8.37966022	8.15085577	8.178754	8.181422698	8.181422698	8.181422698	7.933171011	8.206548629	8.313432097	8.114743936	8.345936363	8.109418208	8.17483094	8.27581144	8.296081537	7.974003397	8.181422698	7.941742089	8.04336388
10251	4.172768392	4.189521152	3.933635824	4.143084336	3.820238392	4.142157247	4.191228275	4.266612574	4.092600684	4.264678356	4.078402234	3.945120161	4.078402234	3.82782185	3.998893052	3.757189508	3.94538348	4.269063413	4.480465124	4.078402234	3.79555168
10252	6.659603071	6.506099759	7.009954829	6.548993754	6.512861337	6.582284325	6.394872631	6.338766637	6.687380558	6.614225837	6.972367253	6.754405601	7.042963899	6.607700668	6.649069781	7.043577373	6.432982363	6.505577089	6.500176963	6.397822146	6.644354432
10253	6.654497316	6.642799706	6.659033617	6.659961889	6.781916697	6.938250772	6.638154789	6.259021267	6.412811623	6.618569328	7.180462746	6.516288001	6.536854978	6.614092617	6.870935652	6.876987574	6.772924475	6.454806232	6.805869209	6.684652079	6.525530645
10254	7.661163066	7.423720459	7.677588788	7.325657463	7.57950008	7.943818287	7.426245486	7.571497143	7.566165438	7.294120816	7.695728726	7.482061986	7.278740202	7.474823269	7.48362456	7.467038718	7.299577455	7.451559337	7.452446871	7.402922366	7.506100055
10255	3.356977906	3.27478215	3.43826985	3.197581448	3.158680843	3.283592797	3.443099135	3.411834168	3.153480119	3.34078546	3.188449034	3.272742905	3.064976008	3.143195342	3.548378481	3.105703221	3.174189536	3.270730026	3.631998183	3.70121684	3.534843781
10256	3.782239787	3.397930069	3.877851466	4.075718601	3.595103702	3.568592301	4.053102469	3.804622334	3.734565998	4.136532658	3.378298767	3.950090753	3.956622607	4.132537001	3.940778889	3.849759898	4.042005789	3.931771925	3.773736273	3.653428024	4.023676249
10257	5.435715428	4.386839241	4.65490058	4.701275327	4.451933882	4.941461401	4.71998084	4.744361904	5.22765337	4.620865313	4.82818911	4.950287374	4.833279156	4.612118589	5.095761088	5.175039158	4.857236765	4.939856013	5.10183011	4.748310422	4.592722457
1025	8.859039235	9.068333992	8.78228657	9.052842566	8.79808855	8.755396281	9.265911298	8.886518749	8.676422994	9.097340395	9.143901853	9.032092835	8.974668929	9.090450212	8.704724505	9.053930817	8.869057436	8.892678429	9.114766361	9.037063597	8.969424285
102606463	2.03610975	2.043974536	2.216899649	2.276299864	2.241227348	2.112774076	2.147184261	2.381663267	2.255979104	2.079098041	2.156014907	2.249426567	1.917519555	2.232079427	2.299102639	2.15817124	2.215079852	2.127613015	2.203583328	2.168676864	2.187640946
10260	7.723689777	7.860736922	7.963122747	7.697923498	7.901905944	7.877386053	7.869281861	7.850522761	8.048014372	7.633398794	8.439877576	7.841993143	7.733427127	8.042008742	8.250483154	7.913454698	7.68615763	7.433450752	7.74195512	7.838793663	7.627905214
10261	6.671631508	6.248432354	7.450845116	6.603564204	6.603174364	6.820574066	6.978932331	6.042521693	6.469605286	5.77989198	7.639717963	6.560721192	5.958518084	6.721934762	6.899893506	6.453256157	7.085284803	6.748880059	5.75786941	6.996170382	6.783699908
10262	5.464628693	5.126990669	5.61874049	5.41736939	5.163048772	5.44858876	5.311476249	5.050658051	4.897324582	5.256813373	5.331387442	5.320041914	5.441784772	5.129615484	5.297793033	5.63520149	5.465021127	5.342088808	5.303209699	5.485784975	5.359272825
10263	6.368969403	6.093555091	6.018298963	6.236024878	6.398506437	6.394974755	5.963106447	6.262295771	5.870778594	6.481758138	6.514589746	6.21890324	5.989755153	5.768864738	6.294706487	6.768789887	6.025123636	6.387243346	6.331744039	6.101153719	6.645674925
10265	3.233719437	3.225551377	3.153499519	3.376020507	2.892555513	3.023671336	3.402649141	3.195736404	3.205533039	3.285626789	3.09187178	3.42806304	3.360978637	3.218898622	3.223165384	3.226138404	3.377123037	3.237247774	3.092778196	3.336162552	3.015359299
10266	4.795889969	4.472824688	5.156402608	4.411104757	4.636217925	4.233757691	4.470374795	4.544315835	4.621908756	4.850478567	4.660601315	4.846444727	4.875491817	4.440212388	4.923493881	5.208235216	4.518318715	4.636217925	4.14772389	4.276267799	4.574921194
10267	5.712078431	5.279966105	5.044353635	5.624920723	5.702955147	5.015439782	5.379378366	5.359973369	5.563784669	4.717012967	5.37269454	5.626742794	5.591842585	5.535807451	5.383404903	5.326040166	5.37269454	5.329698871	5.681274982	5.37269454	5.175622055
10268	5.932511602	5.916065982	5.818364208	5.699383291	5.633618716	5.655961426	6.443609429	6.005102985	6.416505113	5.826823063	5.819172872	5.714854735	6.045808472	6.083970831	5.796654159	5.498341111	6.196921496	6.299474093	5.632173637	6.261359026	6.067617635
10269	8.206452025	8.111569887	8.276930605	8.075681251	8.352430101	8.456169829	8.075631585	8.055458689	8.172325996	7.857461473	8.063100773	8.092270118	7.55430856	8.240779676	8.08534385	8.254296853	7.89697514	8.282436918	8.075225529	7.979125124	8.051978972
1026	5.911035771	5.654598122	5.132329495	6.047588635	5.72000767	5.758020552	5.643214667	5.718089173	4.851582935	4.920569459	4.969238794	4.925791313	4.519866851	5.692305332	6.312833326	6.406107838	6.350011654	5.956997499	5.650388009	6.183397626	5.869338424
10270	7.292688991	7.400149521	7.121069282	7.677962852	7.38853821	7.261920211	7.532351576	7.453689227	7.386230102	7.629912034	7.221956317	7.404655559	7.68750001	7.284328493	7.350273333	7.449611913	7.512512346	7.400149521	7.510317648	7.535192964	7.246321083
102723566	5.413770787	5.413074953	5.565312635	5.958670549	4.789968949	4.982356685	5.760378126	5.048542436	5.361500626	5.571575361	5.082724851	5.832903162	5.843185616	5.689073512	4.871786493	5.429763474	5.413074953	5.694535829	5.44691701	5.257456321	5.090628312
102723631	3.363385268	3.756979287	3.174442188	3.896519732	4.055341355	4.102097325	3.654019409	3.76992557	3.550325601	3.314272491	3.218880207	3.06558479	3.714761421	3.646797473	3.939863011	3.179672911	3.398017265	3.55520417	3.679026441	3.453559327	3.636303138
102723701	5.6594616	5.493181321	5.68626867	5.548175748	5.718800227	5.780065407	5.715896008	5.85850501	5.548708032	5.998779369	6.048684557	5.641139187	5.768799572	5.822646547	5.979134683	5.67566999	5.665842309	5.302615629	5.26953605	4.91742846	5.307067102
102723968	4.155954085	3.7989138	4.337726486	4.20772024	3.869230593	4.273094076	4.11317535	4.342130909	4.487717991	4.780657333	3.785104379	4.087470396	4.397915223	4.204997083	4.189151716	4.20772024	3.914161147	4.4568462	4.104613583	4.212459085	4.184675302
102724205	1.834034841	2.920817629	2.014249675	2.718151111	2.146504576	1.843843944	2.04044755	1.925885789	1.895466573	2.014249675	1.984728106	1.883742627	1.909973364	1.909078707	1.885228711	1.847905938	1.760088296	2.115875758	1.894257523	2.199231328	2.138770891
102724237	2.475295176	2.61169571	2.610012017	2.395749968	2.34308713	2.284203008	2.373588656	2.455468635	2.358745539	2.195255094	2.455846372	2.397314642	2.278856705	2.4184848	2.973788122	2.302373836	2.319599496	2.288663045	2.887023823	2.218519605	2.447638255
102724436	2.467400327	2.436514828	2.779451054	2.484869813	2.78291484	2.833314666	2.283814761	2.679629678	2.914174932	2.484869813	2.431585624	2.691799939	2.642241153	2.568889622	3.212664078	2.651246113	2.568889622	2.522717419	2.277454302	2.277454302	2.560224057
102724908	4.79143005	5.05954931	4.862384987	3.975758008	4.010148839	5.682880664	5.010263694	5.211385482	5.266353966	5.417568239	4.113474897	5.06849738	4.135430036	4.929709371	4.072699959	5.450774492	5.293949459	5.12110998	4.731709693	4.97378813	3.864999815
10272	5.454338165	5.015355056	5.70711053	5.492928214	5.375716434	5.456921325	5.166757806	5.117049845	5.292861407	5.226613434	5.355252904	5.326915245	5.906475673	5.313558489	4.730246341	5.526515256	5.897979978	5.463952183	5.352195804	5.252848796	5.74434802
10273	6.523823481	6.432277459	6.330615402	6.754366636	6.42997974	6.601783786	6.430257606	6.488364437	6.56085663	6.454234364	6.438746408	6.500739227	6.366944792	6.506197382	6.298851294	6.512235844	6.753833577	6.753979843	6.547086562	6.578394287	6.547179417
10274	6.331015913	6.18537906	6.403802666	6.111278569	6.062745823	6.292572961	6.09487512	6.344308944	6.406236843	6.174909528	6.508639142	6.083851766	6.059682227	6.171374531	6.443433954	6.241782756	6.134037986	6.018210069	6.319721171	6.110149498	6.184479547
10276	8.152946757	8.015877927	8.178302583	7.762338693	8.063347129	8.072682704	8.084488735	8.11593786	8.058075804	8.098570877	8.163622051	8.282480143	7.973190123	8.060200342	8.087081456	7.550222086	7.737495306	7.809531412	8.158744079	7.975939628	7.914000951
10277	7.703990939	7.641223455	7.829415413	7.653910429	7.722839331	7.683950322	7.653398125	7.693424278	7.565859356	7.683950322	7.770510658	7.718452143	7.653202401	7.66184975	7.797550146	7.614134365	7.682755598	7.683950322	7.759443054	7.628839434	7.563610879
10278	4.397006569	4.20811655	4.880311216	4.742567111	4.407521645	4.391837682	4.627159274	4.484400961	4.506093487	4.672582427	4.591280597	4.677805362	4.629575341	4.542803237	4.536188686	4.622704199	4.518906115	4.292920639	4.467702342	4.471596162	4.708927598
10279	2.816959304	2.790598109	2.747638806	2.780019741	2.790127163	2.777903569	2.695462539	2.673965051	2.514754899	2.84549956	2.67296403	2.671223163	2.86312894	2.933438921	2.780019741	3.14802471	2.912827352	2.780019741	2.656116679	2.780019741	2.785393606
1027	7.663016351	7.488742634	7.602887059	7.302299457	7.48721315	7.581804986	7.361796012	7.693747687	7.329352588	7.373568924	7.751656374	7.696494407	7.389896598	7.612727166	7.356395013	7.357147804	7.630056275	7.369915473	7.376551523	7.400205098	7.616152937
10280	9.815630474	9.256979663	9.775547661	9.114067944	9.618049809	9.790706903	9.292243241	9.634390399	9.409584195	9.531244908	9.29109191	9.348298848	9.17152966	9.420835275	9.520088462	9.598182185	9.418525475	9.673790665	9.435260924	9.24040375	9.52901193
10281	2.892758882	2.852353208	2.957174004	3.163241643	2.988769823	2.687949736	2.873783442	3.059911664	2.919154471	2.862238006	3.006599423	3.052188562	2.886018459	2.893474209	2.804086117	2.719705005	2.914607282	2.720380453	2.775516499	2.746886732	2.98087594
10282	6.438767409	6.540140622	6.601932983	6.319928681	6.666903951	6.675634425	6.392682017	6.74015481	6.552442764	6.623239203	6.709583075	6.423460118	6.403217178	6.433235175	6.564409027	6.52316848	6.225831345	6.628966858	6.671477633	6.307517118	6.294195537
10283	5.142264296	5.367550979	5.485239512	5.209089439	5.18986554	5.396618129	5.198691582	5.177487386	5.342992169	5.358524826	5.370600761	5.230694781	5.239443839	5.133698863	5.112000293	5.39644387	5.024524755	4.970686223	5.188933752	5.359955258	5.088067726
10284	7.591675769	7.509901231	7.350605561	7.497747471	7.712786582	7.6298855	7.417449033	7.582896506	7.422956782	7.386494813	7.513257686	7.641392101	7.15734335	7.397509589	7.500062934	7.403109394	7.366502024	7.487053745	7.55677694	7.448457529	7.415109675
10285	6.653875342	6.936433626	6.781830747	6.532269424	6.633328103	6.792572186	6.64217806	6.696107862	6.722686114	6.577024132	7.079004285	6.858646998	6.745699141	6.689069593	6.998349697	6.658932089	6.742301717	6.68560233	6.888858905	6.724611835	6.559794783
10286	7.452899255	7.35979557	7.258242919	7.447577127	7.44836508	7.550501225	7.212453574	7.289564456	7.213058567	7.233841793	7.303800336	7.176767321	7.085653951	7.135918035	7.362424742	7.262997057	7.205028122	7.517513561	7.252168293	7.415686228	7.000145752
10287	5.368491855	5.058383782	5.461973157	5.186024616	5.180323472	5.153091289	5.254595228	5.269473094	5.254102012	5.158455902	5.0823857	5.194174767	5.389495937	5.369216071	5.190845475	5.408821284	5.366604124	5.382299622	5.09018407	5.173050079	5.457588895
10288	5.409570469	5.301376771	5.437206141	4.823232239	5.437206141	5.657714799	5.437206141	5.267402417	5.354822023	4.883203026	6.044647419	5.573520412	5.200966245	5.648332852	5.640611214	5.437206141	5.870561579	5.410113522	5.09832204	5.517287681	5.712725476
10289	5.13852283	5.315078493	5.117956408	5.442873472	5.248091	5.534164961	5.066892383	5.124998586	5.081996007	5.558558972	5.767588081	5.252725488	5.275672626	4.946383411	5.590288332	5.742634559	5.29278461	5.174703119	5.318322902	5.59659413	5.242583107
1028	5.678973521	5.509910616	5.615266152	5.703136044	5.3628882	5.422932361	5.730243513	5.44001738	5.698382207	5.601447735	5.285145102	5.799680065	5.757007721	5.738703504	5.660006967	5.783591358	5.654935125	5.777739117	5.475212653	5.665787888	5.636134878
10290	3.672567669	3.500314823	3.532500579	3.780557676	3.596630153	3.350032679	3.729589531	3.596630153	3.596630153	3.77160148	3.514673898	3.883300178	3.673380456	3.575721123	3.596630153	3.596630153	3.596630153	3.596630153	3.44960675	3.585126931	3.590951374
10291	7.548390353	7.499602096	7.641684647	7.304739525	7.371491806	7.46933199	7.487412538	7.327981378	7.328227681	7.579757001	7.59604253	7.608422394	7.52912511	7.473242577	7.331604011	7.547888292	7.687651085	7.531312992	7.562181225	7.500208275	7.370064815
10293	3.628155659	3.862035438	3.868251152	3.835562712	3.929480477	3.841458724	3.765409302	3.965468255	3.831482838	3.951704921	3.925705098	3.587121079	3.862035438	3.862035438	3.690554212	3.83680837	3.717476375	3.891332242	4.107073651	4.014802927	4.03852416
10294	7.130931655	7.2473529	6.899816358	6.968046371	7.469979612	7.292607864	7.317684396	7.263544479	6.915727971	7.106191447	7.212548627	7.26075402	7.045002045	7.206800775	7.201376283	7.035714947	7.125254642	7.073800215	7.229302263	7.168405954	7.140714024
10295	8.030940959	8.156249823	8.096463041	7.881835363	8.417011435	8.615675636	7.754706406	8.007553796	7.382633499	8.3474009	7.908711648	7.977924192	7.871131312	7.758934626	8.052367757	8.176783653	7.906859697	8.206985819	7.983117937	7.961527876	8.179490812
10296	7.054939736	7.347742358	7.090610461	7.072801733	7.315676005	7.28188006	7.147271945	7.262810047	6.955944461	7.285525905	7.393137594	7.162414204	7.270555058	7.064665107	7.327986164	7.124560793	7.282403792	7.166864234	7.22004381	7.151705434	7.234390261
10297	3.679501044	3.597805004	3.616914881	3.683436338	3.455821404	3.375981626	3.704644784	3.44570769	3.689603234	3.566308255	3.577198572	3.551737066	3.676384432	3.595531244	3.568861955	3.39568525	3.469711343	3.786766467	3.638399487	3.582735575	3.675278289
10298	5.849488392	6.102003333	6.199224268	6.181467089	6.102208966	5.968530076	6.088661654	6.096948561	6.25043158	6.108962967	5.991276195	6.131967362	6.1086293	5.985753393	6.10316169	6.198993302	6.10316169	6.134790173	6.106494839	6.083256931	6.10316169
10299	9.455975811	9.552577309	9.516606199	9.385390056	9.459994282	9.48420798	9.383841614	9.385192129	9.495893707	9.439919984	9.526242318	9.50608032	9.416667804	9.37802429	9.576983658	9.393753591	9.350365111	9.322027958	9.468399143	9.295573157	9.42859978
1029	3.274317989	3.364381146	3.659467661	3.690222568	3.416543329	3.206967584	3.237229437	3.314338594	3.643694348	3.031447658	3.312610603	3.24821542	3.542753099	3.458341073	3.415659976	3.140474696	3.427850925	3.404259993	3.459916065	3.210975276	3.551758286
102	8.743182037	8.670239329	8.816503004	8.480284664	8.754525727	8.760831646	8.650773752	8.573446823	8.89651412	8.471934975	9.066971908	8.532719471	8.524106053	8.603442574	8.896839721	8.698070206	8.483059133	8.463217057	8.486168494	8.684134368	8.36162799
10300	5.198797025	5.315572977	5.275615308	5.32809939	5.285101434	5.422900508	5.287407635	5.22109785	5.113277372	5.211611937	5.0386864	5.440769421	5.295498024	5.202346684	5.3318931	5.264851922	5.337317307	5.516079999	5.352307871	5.564180573	5.258633867
10301	5.481821442	5.515345186	6.054303508	5.1177863	5.864327117	5.401018361	5.548899618	5.81120816	5.460912509	5.340489187	5.453305659	5.72598104	4.991946019	5.848074272	5.612925329	5.562091267	5.651076055	5.411192729	5.670098198	5.071043822	4.88261802
10302	5.77175308	5.616566036	5.790760047	5.515783058	5.842469217	5.98379938	5.672593684	5.762217882	5.718568465	5.583283004	5.77937584	5.68273817	5.532536386	5.912842822	5.901847718	5.767522608	5.574060661	5.470466187	5.667332515	5.894151073	5.759433812
10307	7.01743627	7.478838871	7.367413406	7.346217821	7.461376972	7.735937219	6.910177211	7.276942946	7.185987215	7.725043756	6.994085127	6.523928354	7.962356219	6.756794073	7.346341733	7.443512927	7.508617513	7.175161702	7.018791503	7.260875396	7.159172632
10308	4.870715326	5.110050919	5.269878991	4.570262841	4.911172293	5.103545116	5.021772354	4.911172293	5.322212213	4.888364694	5.183186756	4.780577909	4.820477527	4.688864318	4.84541582	5.104915676	5.328119888	4.807215091	4.74906629	4.911172293	4.6483846
10309	3.882758825	4.204401453	3.944184914	4.166990895	4.043080682	3.99335902	4.228092928	4.048982666	4.043080682	3.895658459	3.925868863	4.24919036	3.857735884	4.142011235	4.000566873	3.955279424	3.993027843	4.216316487	3.902715768	4.014319439	4.296659276
1030	3.130898937	3.46397456	3.47430541	3.717349043	3.436695411	3.221523892	3.490917755	3.436695411	3.676840023	3.288061134	3.283708252	3.475940212	3.436695411	3.491488043	3.542346859	3.436695411	3.357306933	3.723099439	3.482928785	3.741606543	3.287838359
10311	8.544356259	8.31255078	8.398023179	8.22849838	8.461912704	8.575422392	8.091269308	8.440588448	8.229790029	8.162829999	8.420452532	8.289945499	7.642743806	8.304432453	8.548111108	8.316602284	8.243179698	8.384817753	8.238265399	8.31261775	8.16545949
10312	7.313262281	7.50831235	7.372396698	7.163493388	7.632636396	7.616764899	7.386155629	7.380839318	7.18757743	7.567883215	7.283481331	7.42924462	7.66333075	7.51837009	7.251691472	7.164451682	7.787917861	7.712000396	7.53562167	7.594554216	7.746687266
10313	5.621119141	5.686064701	5.419288507	5.521231874	5.333636383	5.692287051	5.592438947	5.535870728	5.688067361	5.73014547	5.69880277	5.546716916	5.769993083	5.651505937	5.730933831	5.896808016	5.63482878	5.473677435	5.472697685	5.608248867	5.374588242
10314	7.592824738	7.428000246	7.607309116	6.93121118	7.393124484	7.526647943	7.105840137	7.440051056	7.189446554	7.18152568	7.416360695	7.156275595	7.032850887	7.296454542	7.458662651	7.396455578	7.21447397	7.374995186	7.201832656	7.302286495	7.218055491
10316	5.517935381	5.383743923	5.295999394	5.373271827	5.223470306	5.353090353	5.353324975	5.228416545	5.327581754	5.324983927	5.127879424	5.382195865	5.399433929	5.313767245	5.34100111	5.327009531	5.773800806	5.115689735	5.329447126	5.447581697	5.059694894
10317	2.931088753	3.113226498	2.395695932	2.78072514	2.628055588	2.635312086	2.773647672	2.694808831	3.314478302	2.861429617	2.696921553	2.815734146	3.002911635	2.653966926	2.823356154	2.69590106	2.450648299	2.712101519	2.740961959	2.735417663	2.466634328
10318	6.86403048	7.10651393	6.967144294	7.041522493	7.298823969	7.197531774	7.023570592	7.010832113	6.738133446	7.003294264	6.860924441	7.142679442	7.012939831	6.91325526	6.960432955	7.022284467	7.068510639	6.832414495	7.216642009	7.281203661	7.115509449
10319	4.6900136	4.437601411	5.400617768	5.164323776	4.73187274	4.946578353	4.77613835	4.68791028	4.689671071	4.520550564	4.600578019	4.753654181	4.795179682	4.518208955	4.365403017	5.18705493	5.168078807	4.597178984	4.433510815	4.848585017	4.919753161
1031	3.239022342	3.6831867	3.516380354	3.208690754	3.528973443	3.146727593	3.057750412	3.10577234	3.121788673	3.187943954	3.476254584	3.42386042	3.058606682	3.348415598	3.203269867	3.284085464	3.151043456	3.199142009	3.28341149	3.390011431	3.210934951
10320	4.772089938	4.383413128	4.87227323	4.456087791	4.395940612	4.804942536	4.722201431	4.273967996	4.182225958	4.193175333	4.334186126	4.562966136	4.192872564	4.577700099	4.317912471	4.570305748	4.875585022	4.995939077	4.238121481	4.383867889	4.604777793
10321	3.256552461	2.800832112	2.74858506	3.003579865	2.764405468	2.721920458	2.473992596	3.305555338	2.762264872	2.499721397	2.369421052	3.152156789	2.557417833	2.76582124	2.69975988	2.672784616	2.833446248	2.678628422	2.733153089	2.583196272	3.015287296
10322	5.467834732	5.62894326	5.716759158	5.694100369	5.389921011	5.61883074	5.319968935	5.346829568	5.389105829	5.640274294	5.704553849	5.257303705	5.459941121	5.25956572	5.75126007	5.779249989	5.374028223	5.620562302	5.527292336	5.692484108	5.572010327
10324	3.312549343	3.339624221	3.453945786	3.373012751	3.267518068	3.444151863	3.427984436	3.35995652	3.296746827	3.315620862	3.4006987	3.357338045	3.341165522	3.366499059	3.390816605	3.303575698	3.32794406	3.434996718	3.263118577	3.36796948	3.263192765
10325	6.546518407	6.659785478	6.420723278	6.579139282	6.719281024	6.570712625	6.467629991	6.66105655	6.761471812	6.566684281	6.454188181	6.468038071	6.614680439	6.442162694	6.544869795	6.445852839	6.579568766	6.329849303	6.831883416	6.247782888	6.303033301
10326	4.497871205	4.420760149	4.845495006	4.072289609	4.429963719	3.373793713	4.290873347	3.487935052	4.916889098	3.818668789	4.478178381	4.466563331	3.846519836	3.680045786	4.387065185	3.841212883	4.800977869	3.871080576	4.016383141	3.880272213	4.436698029
10327	9.863160662	9.766200968	9.827966176	9.798931822	9.638417645	9.804949311	9.476769151	9.783905208	9.527011003	9.704190411	9.504413524	9.49922388	9.275163528	9.499727746	9.797155258	9.765518983	9.71924554	9.834344797	9.862382496	9.793294249	9.745795222
10328	5.699223585	6.044833305	5.303542345	5.897536177	5.902863781	6.109134071	5.845134566	5.839510901	5.573691994	5.766419803	5.770728018	5.623283654	5.809622457	5.791047347	5.851188852	5.868730922	5.81252959	6.106178066	5.88368913	5.99463117	5.905007187
10329	6.244691402	6.33497628	5.798471059	6.316453232	6.418768879	6.213070439	6.281987966	6.252213467	6.420970909	6.326834284	6.410068625	5.978124672	6.001184533	6.236936501	6.283254032	6.096133506	6.075102468	6.328018362	6.296105579	6.206819318	6.091497921
1032	3.834948051	3.977520637	3.973419705	4.394455391	3.896448556	3.314530102	3.933221179	3.846140062	3.893249173	3.933221179	4.063586288	3.875226413	3.772448153	4.198160317	3.921998353	3.794644935	4.264026555	3.933221179	3.957247455	3.933221179	4.050115821
10330	7.721251863	7.767517267	8.016763908	7.818919436	7.643416242	7.814708089	7.652964895	7.744538629	7.80147946	7.810191858	7.744148471	7.802716867	7.647399759	7.639533579	7.677012949	7.676249463	7.814785184	7.638970209	7.753450474	7.748440465	7.69569055
10331	4.21113177	3.906609546	4.029743695	3.905240652	4.122586297	3.947452735	4.174902499	4.209338293	4.031325971	3.936978501	4.124718453	4.384306594	4.152034771	4.150049901	4.349690071	4.277866068	4.158375178	4.036544246	4.107714237	3.846615419	4.434084633
10332	8.333543811	7.833107148	8.150057861	8.452505794	8.575330777	7.889584069	8.339078215	8.213759781	8.439317351	8.206897366	8.931623942	8.628031495	9.026357148	7.970233879	9.058385614	8.452505794	8.84463738	8.919309207	7.975444711	9.052124058	8.452505794
10333	5.441899761	5.246357626	5.439475152	4.9874002	5.044672345	5.105784792	5.130410116	5.115428591	5.140605837	4.883064938	5.387057434	5.045256676	5.166305333	5.200663877	5.274049952	5.076112453	5.022857482	4.833634841	5.352727712	5.262420291	5.129068517
10335	3.799330221	3.56447751	4.064554917	3.94534942	3.913066211	3.75583447	3.716839578	3.385690833	3.892884906	3.567283837	3.799330221	4.004277324	3.865130523	3.827625247	3.955718778	4.356588502	4.139447031	3.505811663	3.778335604	3.790201469	3.658750966
10336	6.941605209	7.01842329	7.120381585	7.391955748	6.936127725	7.206026534	7.057104493	7.174848916	7.364250952	7.141740258	7.256535901	6.878721071	7.520266314	7.171275779	7.054658494	7.215067119	7.460908904	7.288498591	6.963202406	7.448909809	7.180696741
1033	2.478807965	2.651124351	2.568022416	2.398014709	2.632778665	2.851764017	2.722524429	2.767007357	2.580933439	2.540701576	2.820023554	2.43939476	2.486992813	2.477890888	2.54482934	2.406070006	2.418541577	2.649036446	2.48926082	2.524810669	2.54482934
10342	8.259944081	8.237316188	8.334620334	8.085654087	8.552696555	8.620499414	7.835505313	8.256439933	7.809645695	8.313663305	8.328654447	8.266320945	7.89381788	8.124275866	8.580793202	8.328777492	8.0468404	8.417167561	8.242183248	7.946564	8.22087875
10343	3.193265266	3.243199666	3.036084452	3.183223801	3.428876878	3.04751392	2.982155036	3.17547734	3.531758516	3.408645819	3.05772684	3.380367885	3.285247581	3.092890603	3.17592634	3.031132967	3.311332128	3.186563818	3.21616814	3.178874668	3.178874668
10344	2.641376873	2.839194617	2.777801558	2.839814643	2.855619235	2.706116344	2.53970793	2.617483096	2.902299739	2.707449315	2.720183297	2.93615891	2.692756106	2.76008599	2.777106614	2.580334238	2.961270826	3.044070487	2.836676601	2.75315886	2.914880295
10345	2.413825836	2.563327545	2.399030617	2.506014649	2.603772914	2.478031884	2.508115726	2.578987093	2.701079913	2.388674276	2.551852499	2.514882966	2.372860953	2.468987907	2.422066722	2.328365431	2.427880965	2.44622346	2.28329382	2.433404331	2.533144818
10346	6.859136324	6.573223964	6.567558543	6.761259886	6.429829607	7.026016051	7.207673038	6.599757952	6.781231354	6.31844115	6.559341823	6.445470432	6.433905645	7.256890976	7.206021022	6.933175202	7.425832837	6.708720221	6.130167185	6.75688562	6.85543544
10347	4.798710091	4.901584103	4.285932775	4.723677299	4.75928934	4.697828532	4.849425372	4.841751834	4.392155426	4.442722526	4.524651453	4.60623754	4.296757172	4.697828532	4.681896699	4.778899332	4.893946996	4.924894038	4.933587951	4.697828532	4.951445287
10349	5.884903811	6.98341419	7.032325328	6.553792955	6.569289031	6.460305197	6.462379107	5.934210141	6.305356751	6.587122576	6.547550726	6.87999253	7.347547233	6.389650771	5.974922051	6.297577386	5.708566026	6.233660937	6.004410983	7.025619067	5.650408193
10350	8.567438828	8.467959279	8.642916212	8.466559125	8.736796563	8.338451861	8.509579828	8.763664482	9.084807787	8.720429784	8.606501601	8.668499854	9.01823405	8.408389348	8.224034387	8.524023064	8.510062203	8.29298335	8.696560248	8.452831681	7.95269677
10351	8.605324614	8.872076871	8.867192526	8.522213833	9.084927301	8.911665034	9.180304618	8.60303273	9.28308238	8.95768874	9.054904628	9.276921984	9.659160527	9.17885106	8.866595326	8.556462767	9.017262356	8.587385886	8.499533308	8.773751316	8.466697912
10352	6.271483583	5.773315167	6.260291566	5.69141698	6.182535027	6.129239259	5.795902838	6.029937329	6.089543476	6.107437666	5.94577908	5.969817093	5.676727921	5.998840886	6.084055532	5.927035773	5.70781784	6.038100569	6.050961404	5.989468812	5.803879138
10360	5.184142158	4.993863972	5.543927079	5.690635943	5.424127807	5.131299536	5.407736763	5.139045562	5.400650095	5.362645863	5.437851511	5.433574286	5.357593117	5.360233523	5.558621781	5.469429172	5.364534691	5.326419024	5.420788491	5.4087103	5.351145351
10361	3.266465373	3.149000646	3.320836388	3.238926247	3.23402921	3.269029116	3.870656417	3.273523791	3.306508405	3.236137644	3.043270469	3.295926379	3.753515554	3.408733948	3.8404981	3.443241591	3.307587804	3.414319526	3.217645469	3.16871667	3.5393922
10362	7.943079393	7.800744855	7.952270735	7.885297913	7.901942169	7.885297913	7.975701551	7.875398514	7.856679686	7.7709062	7.805396998	7.971726595	7.575032406	7.93078512	7.964826594	7.821293598	7.913098495	7.950592554	7.858763047	8.080003973	7.905078969
10363	7.760890892	7.52109896	7.580417171	7.523693476	7.481368878	7.555767077	7.553947825	7.532357304	7.70607888	7.4412376	7.579313793	7.506295015	7.57334351	7.645448707	7.604972904	7.394937828	7.650640847	7.563287517	7.657879005	7.324005099	7.630180896
10365	5.727724856	5.947712067	5.772641464	5.981144452	5.858751296	5.749511503	6.091903095	5.853022493	6.038777406	5.956211011	5.631039706	5.948943776	6.057230326	6.118331757	5.566592334	5.960362366	6.161620168	6.028015235	6.072376543	5.767947569	5.925513388
10367	8.494383364	8.432571838	8.460062002	8.38957101	8.46020085	8.414395332	8.296453077	8.507045483	8.300245549	8.385032916	8.186894315	8.472849782	8.229666172	8.425477939	8.440788809	8.163070543	8.182393718	8.4490587	8.413299682	8.173574394	8.087979479
10368	2.867298303	2.571417072	2.761431372	2.667327153	2.66735725	2.752193693	2.533120468	2.646438959	2.514780669	2.718524569	2.476175625	2.657203068	2.647393509	2.683016546	2.650665619	2.813125777	2.603094496	2.961108267	2.720675443	2.649161311	2.88268926
10369	2.598989939	2.449828256	2.535272774	2.590121281	2.452992069	2.412380685	2.684353383	2.661032262	2.781772575	2.238506332	2.551562865	2.551562865	2.627127934	3.067006757	2.34200365	2.599105476	2.430463588	2.551562865	2.823522785	2.551562865	2.653555038
1036	10.27355603	10.29267768	10.31369386	10.29578644	10.58093238	10.34878188	10.28399206	10.3399643	10.3001224	10.41185858	10.17184245	10.30037596	10.16534441	10.44209635	10.31134104	10.03387635	10.09587866	10.37917693	10.17589197	10.40189	10.31295793
10370	9.012318799	8.903727227	9.14111546	8.822611626	8.998572158	8.48138873	9.108774254	9.071827219	8.834235368	9.064633532	8.887657535	8.981525062	9.105095689	9.131317518	9.102140797	8.624916609	8.740566838	8.879548836	8.83714922	8.692209089	8.71626585
10371	3.906073945	3.180086272	3.791223028	3.407357701	3.405543464	3.611760244	3.090288958	3.062573804	3.716009216	3.741580608	3.334551241	3.210234472	3.491894793	3.105109026	3.107501996	3.6031669	3.359635268	3.252465889	2.86610483	3.218308891	3.635742808
10376	3.364053956	3.295039254	3.624960505	2.881677413	3.737754584	3.069951226	3.266662145	3.135148806	3.032772862	3.310541511	3.011391381	3.454411882	2.841072632	3.582029139	2.956633175	3.446698519	4.174910847	3.305555338	2.703981211	3.173755165	3.748501993
10379	7.635998366	7.560125021	7.711181041	7.846925588	7.730266882	8.891724954	7.728160259	7.563040218	8.448745615	7.812380398	7.913751249	7.76241229	7.562158526	7.738050283	7.526412211	7.857482776	7.693267954	7.406110109	7.35743875	7.963306016	8.053047734
10380	6.681773524	6.793977627	6.552933327	6.778579886	6.589137165	6.939308617	6.666176675	6.999638603	6.921383364	6.963511342	7.013226946	6.823462787	6.838269021	6.858965757	6.621387071	6.559351904	6.889981819	6.740078418	6.847241735	6.959419388	6.83758925
10381	5.81694783	5.663006618	5.774679586	6.133919259	5.505971133	5.446431004	5.474763719	5.707011966	5.536044747	5.314758922	5.536044747	5.760792031	5.465568092	5.562555905	5.781847603	5.308376794	5.577485059	5.657434763	5.432568735	5.490778665	5.208236127
10382	3.811944658	3.620379445	3.844764396	4.534471347	3.61773111	3.932004407	3.83792457	3.76308405	3.793603536	3.864835874	3.733587724	3.795902541	3.645421715	4.050631927	3.650615127	3.873820807	3.834790843	3.858447274	3.91843795	3.989172118	4.099022668
10383	9.536160472	9.453307326	9.050676909	9.281018732	9.695234448	9.854841869	9.100036828	9.509526893	8.886642408	9.449952179	9.835459949	9.15164581	8.768285544	9.178749014	9.697443813	9.755130922	9.32143942	10.01967199	9.447862235	9.469781732	9.644127731
10384	6.894663801	6.859367682	7.495114002	7.127822831	7.293581961	7.42248312	7.267665647	7.200058461	6.983656505	7.181426175	7.200058461	7.264502806	7.200058461	7.355490364	7.022028187	6.948063541	7.275957379	7.184139783	7.113217545	7.220135617	7.573892805
10385	4.570322247	4.748280542	4.729306953	4.787573066	4.418157461	4.883534436	4.545494136	4.630497726	4.519858315	4.503366154	4.642009208	4.567711704	4.668245018	4.609269357	4.718347543	4.50813752	4.711019208	4.593634828	4.63338579	4.656245372	4.762996824
10388	3.044661273	2.829860717	2.875221041	2.818875694	2.879278575	3.026247693	2.893825774	2.735700765	3.055753672	2.871042443	3.067112289	2.840511856	3.07663701	2.799134514	2.812542324	2.940803017	2.879278575	2.641477803	2.805814068	3.077239072	2.796310708
10389	4.258871909	4.156010104	4.088140889	3.701395352	4.156751064	4.450676823	3.997416707	4.477417628	4.148895301	3.860089845	4.399633678	4.136857347	3.930119693	4.090132747	4.614745031	4.226059276	3.98625604	3.825516265	4.374054951	3.985083798	4.065413524
1038	5.642988228	4.487716322	6.784897296	5.922377845	3.591788143	5.004294864	4.389270986	4.329659018	5.144982649	7.251782462	3.71882734	4.388358622	6.366268854	4.876746293	4.881126358	7.179982189	5.634340171	4.689019806	3.793332407	4.266661882	3.622824301
10390	8.793260118	8.645214052	8.500216576	8.220661477	8.411522351	8.664145559	8.505034384	8.54515747	8.899346691	8.542209714	8.709816434	8.643372223	8.63135611	8.513679139	8.503437035	8.302535159	8.433626985	8.412771102	8.446431436	8.421131168	8.490676768
103910	9.665750182	9.513377293	9.854983088	9.497158274	9.531082628	9.775864799	9.201149621	9.568387018	9.634056655	9.187246556	9.739133857	9.519880843	8.906199653	9.427789309	9.66012311	9.659580544	9.478902066	9.582245554	9.472603821	9.741300821	9.66501863
10391	4.355715548	4.166807343	4.43976373	4.109256956	3.958457605	4.02452277	4.122892982	3.738404344	4.206006695	4.030176008	4.253455852	4.217157098	4.507291047	4.261502589	3.807082618	4.129018206	3.888081061	4.018105698	4.063861878	4.118221876	4.200835591
10392	5.062149398	5.041316907	5.236357504	4.900881136	4.964434351	5.158645337	5.002577964	5.077815527	4.963057591	4.899181615	5.006116856	5.006116856	5.262816106	4.813932896	4.887279104	5.006651148	5.006116856	4.929337076	4.842217563	5.085496071	5.000404174
10393	4.474626448	4.348575545	4.360616005	4.227260929	4.237376047	4.333155827	4.35976892	4.499105116	4.819877276	4.088769922	4.385715818	4.086978388	4.325464618	4.584419006	4.199128752	4.543512563	4.02596862	4.326142683	4.648795953	4.398364147	4.555255265
10394	3.109138879	3.218145779	3.028109881	3.110483174	3.037325938	3.140669037	2.977036464	3.100682409	3.248873855	3.13971808	3.152339898	3.34990212	3.236576819	3.172655156	3.073429524	3.16310327	3.081162642	3.26077121	3.514535739	3.244065932	3.298626151
10395	5.20487635	5.431128365	5.638174543	5.542235122	5.359824385	5.50877922	5.619853951	5.540860781	5.572008588	5.45896779	5.612925329	5.52321608	5.795221339	5.433235373	5.564822158	5.5382224	5.609716281	5.515744776	5.293709562	5.641060144	5.53377556
10396	5.433915854	5.376978088	5.906947416	5.030598437	5.245093932	5.400844962	5.119134855	5.394402078	5.633847903	5.283199463	5.561678428	5.401386155	5.608543036	5.347430912	5.020628898	5.422087409	5.435322923	5.100134596	5.382195123	5.411947448	5.204204863
10397	8.015358187	8.261929023	9.299918194	8.511072271	8.048584712	8.18461759	9.022074542	8.910367478	8.548235878	8.483856578	9.000532867	8.184133397	8.611679169	8.858261639	8.978617272	8.899966673	8.633821588	8.101510636	8.514173004	8.94523696	8.361889991
10398	6.913516958	6.495488508	7.448488024	7.17905592	6.582998258	6.8200281	6.622411106	6.714181002	6.561108175	7.080205862	6.928994955	6.920536439	7.573962204	6.68745798	6.991833633	8.058008084	7.485431276	6.800179364	6.367964695	6.698208628	6.858107121
10399	11.62581988	11.42412801	11.94290204	11.56363679	11.42330413	11.55558109	11.42497429	11.44774793	11.52526894	11.53821289	11.52074344	11.55274563	11.33560665	11.55329226	11.66657032	11.57544446	11.50550509	11.57263595	11.35613876	11.31036889	11.44528238
1039	5.781823459	5.928890694	5.53427782	5.771285442	5.781823459	5.885170783	5.469155687	5.774851785	5.922145406	5.777644444	5.779844616	5.695228687	5.781823459	5.896625986	5.951215353	6.023893492	5.424730808	5.89992398	5.991335882	5.719842276	5.788146161
103	8.613891663	8.759129742	8.672437584	8.723060439	8.892016089	8.890096365	8.883647981	8.658803162	8.849642583	8.828878028	8.401355811	8.668921887	8.613029632	8.888396782	8.616400988	8.731213117	8.547466582	8.638066243	8.838048213	8.770830382	8.823133727
10400	10.61643195	10.26695687	10.76037718	10.47689043	10.62093052	10.79576475	10.16245882	10.4156612	10.17882661	10.62637486	10.2022785	10.41703937	10.13673029	10.16695885	10.54211004	10.5193784	10.46419126	10.6356868	10.12543323	10.24706839	10.46235581
10401	5.632290374	5.925625243	6.133521457	6.139824021	5.970556202	5.974633948	5.593078535	5.823556239	5.776725426	6.092781351	5.875705695	5.717438053	6.207061358	5.833222812	6.160148123	6.033100629	6.034587089	5.94060333	5.803322371	5.747358739	6.160818147
10402	8.434991168	8.349961724	7.97871121	8.119564649	9.04404984	8.32907153	8.534218314	8.361749825	9.013237356	8.521262376	8.634126492	9.007900127	8.816856193	8.669615227	8.394182912	8.46450537	8.489512044	8.2432849	8.597604603	8.307172081	8.175277024
10403	2.458466663	2.692565695	2.570456662	2.676418889	2.614704139	2.761531599	2.554307087	2.583220302	2.583220302	2.460836023	2.543552383	2.494183138	2.486148561	2.583220302	2.583220302	2.415421787	2.518163171	2.7745147	2.718682639	2.579078394	2.859225904
10404	8.679024804	8.576701991	8.813253442	8.384080209	8.916160815	8.387393701	8.731586167	8.743553615	8.789174859	8.341525226	8.821845318	8.447926445	8.27900465	8.860428162	8.67184594	8.423395513	8.255763872	8.32960956	8.706615057	8.472960084	8.20933211
10406	4.021799312	3.567501423	4.271888907	4.189222258	3.643267075	4.060723884	4.296581791	4.07677821	4.078480254	4.347567755	4.240551245	4.10256835	3.889588478	4.202457795	4.205264552	4.346462017	4.379809414	3.866878814	3.972995805	4.015357132	4.470318123
10408	2.636310168	2.558880041	2.371135077	2.562962927	2.547098998	2.664074612	2.994802152	2.357076752	2.259057166	2.315090295	2.561602265	2.53058211	2.679397536	2.639933101	2.561602265	2.347690026	2.943046038	2.538101674	2.758617697	2.603513233	2.778025614
10409	6.514256971	6.545751647	6.727073029	6.317209637	6.796266288	6.58514462	6.529091049	6.157082499	6.180518913	6.248878233	7.015482775	6.788700951	6.541685637	6.571105342	6.743693071	6.432066424	6.936963839	6.252150142	5.799463801	6.758211344	6.708560152
1040	3.199480051	3.162779287	2.934852252	3.195266062	3.656207161	3.359396042	3.217503086	3.024756331	3.249222469	3.300484893	3.175482027	3.28627686	3.684118133	3.122148383	3.206411962	3.199480051	3.159504464	3.153815447	3.125015005	3.197076542	3.15448749
10410	10.91197126	11.09647561	11.31678964	11.10519788	11.26234495	11.32932209	11.1868906	10.80180698	10.91153798	11.21287249	11.39095903	11.12915875	11.35449024	10.92854759	11.18325248	11.71335564	11.35480541	11.34396987	10.93059223	11.29888175	11.49567186
10411	4.551860702	4.273290583	4.464421714	4.464421714	4.366907093	4.320969876	4.440825411	4.334663335	4.533396735	4.712702702	4.56550592	4.603941925	4.785156716	4.261287432	4.353495361	4.567832392	4.409465791	4.489632053	4.390486563	4.465427386	4.552514731
10412	9.848553899	9.115904271	9.592200815	9.087047559	9.127374363	9.290048131	9.149955525	9.419752014	9.346852199	9.265911957	9.63343862	9.489208472	9.025864135	9.199977471	9.241335653	9.230690573	9.098522163	9.293820448	9.23449648	9.482733458	9.208237125
10413	8.369180285	8.414640985	8.651989304	8.578504808	8.322280642	8.178061031	8.183982198	8.244390618	8.431630751	8.276769749	8.530665943	8.070316759	8.350670497	8.168980533	8.383124005	8.581306224	8.380742278	8.387552203	8.278420559	8.535052211	8.53254671
10417	5.659750654	6.125394643	6.097948955	6.095694524	5.711835179	5.919023177	5.515561763	5.718303124	5.97846123	5.843121583	5.69286286	5.4601714	6.110236917	5.58978174	5.531855369	6.260221111	6.23321498	5.991750796	5.908031366	6.292501164	5.919224289
10418	5.53682697	4.738080818	5.226794787	4.616205631	4.260912245	4.867554445	4.354408139	4.116144939	3.980839207	4.849438421	4.523084795	4.031875242	4.900764231	4.485058171	4.28176672	5.587556698	5.153965246	4.354436462	3.705853146	4.539162397	4.539142585
10419	7.618350743	7.49023268	7.730191149	7.404002934	7.696099073	7.802847741	7.412401142	7.398507827	7.647857949	7.553062422	7.729928003	7.766531665	7.525680077	7.672316051	7.584658813	7.597850813	7.428142327	7.560616691	7.652710457	7.43482259	7.754287929
1041	3.505559578	3.614819385	3.708350566	3.91651416	3.708350566	3.472667008	3.708350566	3.573292486	3.946304595	3.694960647	3.761595705	3.837367606	3.536028598	3.708350566	3.708350566	3.708350566	3.708350566	3.791516735	3.721074519	3.956914735	3.785955027
10420	7.074485716	7.159137798	7.407725965	6.916373016	7.109638279	7.252998396	7.319010178	7.091394005	7.412754857	7.171553128	7.219706606	7.25546378	7.238430011	7.438493828	7.233078389	6.976553093	7.014156219	7.169488263	6.881856891	6.880911333	7.038005155
10421	5.634826604	5.644375507	5.713704382	5.434555537	5.692573027	5.379934084	5.719699647	5.686278045	5.587931474	5.845539103	5.840109494	6.049477889	5.65810814	5.245962869	5.555243637	5.72362106	5.931650745	5.784179429	5.654335949	6.260686023	5.719699647
10422	6.767618387	6.527602273	6.363616187	6.637510153	6.54943919	6.636579776	6.663599796	6.706900373	6.676826122	6.554096759	6.790282412	6.932331877	6.545554924	6.688927539	6.428807685	6.573776584	6.62876557	7.054705285	6.653348246	6.950539617	7.124676604
10423	7.887504255	8.141690856	8.61561964	8.17281943	8.31767304	8.150286837	8.179730544	8.169234059	7.964202007	8.448994333	8.268496329	8.310556245	8.428838068	8.150342304	8.289936787	8.570256348	8.236183798	8.235707424	8.053233619	8.252472395	8.271466557
10424	8.995807284	8.92916517	8.877509042	9.130691536	8.839947629	8.739120809	8.953332507	9.034372945	9.015059233	8.852106104	8.645122938	8.973938977	8.644783665	9.111256082	9.017240396	8.889439916	8.771662866	9.036548037	8.944651919	8.940409934	8.864963691
10425	7.738443829	7.746953462	7.417358711	7.889699493	7.701366008	7.809378568	7.604503419	7.783881469	7.622637624	7.616561221	7.898594553	7.555356038	7.64395956	7.445933584	7.850278567	7.611647825	7.861770952	7.847284527	7.825545918	8.004764978	7.796318155
10426	7.091778596	7.269054453	7.299079289	7.035522327	7.22369497	7.224983977	7.26705365	7.26705365	7.410870029	7.501577019	7.440722739	7.277394636	7.367530069	7.345339514	7.24713744	7.287102741	7.172664535	7.233456504	7.439939369	7.108860725	6.939170226
10427	9.022769791	9.199528656	8.825073109	9.15575411	9.150487715	9.106968451	9.054001322	9.118582139	9.008766003	9.120092507	8.865109726	9.003920423	9.028782578	9.127145981	8.983175174	8.904782792	8.977159995	9.180493192	9.136947469	9.131371855	8.871623522
10428	6.426801952	6.452629768	6.242794587	6.615088055	6.207826081	6.341496628	6.555746816	6.550936204	6.575843254	6.560151771	6.515347871	6.473738858	6.646358703	6.318494734	6.428135204	6.329075301	6.561132159	6.700347662	6.71558857	6.47198919	6.200062969
10430	8.260549166	8.028311938	8.915365785	8.598157055	8.621315282	8.487560553	7.992179587	8.907827822	8.487836635	8.185914472	8.575012637	7.94833669	7.840397149	8.219896321	8.736661062	8.641622417	8.591428795	9.030929851	8.816073933	8.551310977	8.135667794
10432	6.95153187	7.145097272	7.082473062	7.25105513	7.302137721	7.19299681	7.28519934	7.2995066	6.968888838	7.477755383	7.198724326	7.200558601	7.046650753	7.057618256	7.093020125	7.297322649	7.211923916	7.262917323	7.40681958	7.169481814	7.304144581
10434	6.091074154	5.699020808	5.901438505	5.73501516	5.957243549	6.687662319	5.728232397	6.123326049	5.99026504	6.034319234	6.155626983	6.179949489	5.629378544	6.676489435	6.109980773	5.508351778	5.334291803	5.770672706	5.819029643	5.686279673	5.827751651
10435	5.259533779	5.207906313	5.244150747	5.449110511	5.325208995	5.033344981	5.295356659	5.20402962	5.531278283	5.567255496	5.356094599	5.45237293	5.343115076	5.183046921	5.42731991	5.49160524	5.383890146	5.412361467	5.284700992	5.488991335	5.309959661
10436	6.332878794	6.252918858	6.029320989	6.232136497	6.35251101	6.069757234	6.192377049	6.171495733	6.391923555	6.439358136	6.204249174	6.364147645	6.386110458	6.123110024	6.400188758	6.296799523	6.204607228	6.102427137	6.419817314	6.094724835	6.036048295
10437	8.778054933	8.449344193	9.333036695	8.60485037	9.009819943	8.915665178	8.84692177	8.779480404	8.481956136	8.447181891	9.275603764	8.731006134	7.852329595	8.70433211	9.29065312	8.857914263	9.451459963	9.245940588	8.415154713	9.105338397	9.043165838
10438	6.799066511	6.530430259	6.55044818	6.372970711	6.771137899	6.864918687	6.464530233	6.464530233	6.838629207	6.272345465	6.42389775	6.852190644	5.834640264	6.549706778	6.672386645	6.290140844	6.329501704	6.302531824	6.794348662	5.929855846	6.854329698
10439	4.861857522	4.548235665	5.201952556	4.424552192	4.228608996	4.944118741	4.6622663	4.702758807	4.646536588	4.241293659	5.524280893	4.601822181	4.825158846	4.867024118	4.611185861	5.357068309	4.89706944	4.536662484	4.254085997	4.424955438	4.556904276
1043	6.322116549	5.892691712	6.869079831	6.094232934	5.524166686	6.21307784	6.464623321	6.429549005	5.324306791	5.739221412	6.016345805	5.869171441	5.744955873	6.4567066	5.849050252	6.341476593	6.75549542	6.185907669	6.07736212	6.774801037	6.684518049
10440	6.946807509	6.904380958	6.435335973	7.135770558	7.05881743	7.421449673	6.681288755	7.15107477	6.723983337	7.061903735	7.145774636	6.619460962	6.557639171	6.741351725	6.890159328	6.919442718	6.798429565	7.101206072	7.272028424	6.983382546	7.061941718
10443	8.948314807	9.037826214	9.176801803	9.036236447	9.083740156	9.071213289	9.253094365	9.264760216	9.396318629	9.102660879	9.079855253	8.954018244	9.303685361	9.28115863	9.186977256	9.021799591	8.9964471	8.897284509	9.101510108	8.858368732	8.797353492
10444	7.301007288	7.430696012	7.319209687	7.613352339	7.168522939	7.397049271	7.507201942	7.587933267	7.477257317	7.618292636	7.365955341	7.444029571	7.721802883	7.373014275	7.525674489	7.36518641	7.467746285	7.440285761	7.377836849	7.495597949	7.339052565
10445	6.632419472	6.771387896	6.698077029	6.780036317	6.672129501	6.680964498	6.68416372	6.731599858	6.654358172	6.798447539	6.699783171	6.614653802	6.466709327	6.680044694	6.677273907	6.703986897	6.801088423	6.803650274	6.791551193	6.973882086	6.695133875
10446	3.900047051	3.872061078	3.643429795	4.188887416	3.745356054	3.568090267	3.790304097	3.791715219	3.777144528	3.951567381	3.808059856	3.954261299	3.730606138	3.891390496	3.744780142	3.893659089	4.017128765	3.586742732	3.72552166	3.791715219	3.791715219
10449	8.865179443	8.754110021	9.268877618	8.883660854	9.26298969	9.06214732	9.058851235	9.267549444	8.901536873	9.311326866	8.982268185	9.18512495	8.672241815	9.258705383	8.957832464	8.917598976	9.022855746	9.000968956	9.0044816	9.017434897	8.919607331
1044	4.037973478	4.102560594	3.927291563	4.072440659	3.734951156	4.044451093	4.214663251	3.894954251	4.037973478	4.060808125	3.6599022	4.212470062	4.037661447	4.196880295	3.978314206	3.979630788	3.98464892	4.081784979	4.207746155	4.038680979	4.037973478
10450	6.228054317	6.252123136	6.157952008	5.932482016	6.210074541	6.241148625	6.626492391	6.217299885	6.35485752	6.541682894	6.249936377	6.508137909	6.529836729	6.382658213	6.413450592	6.43486081	5.905693448	5.976113254	6.353611215	6.261269183	6.201483002
10451	4.862581544	4.890851002	4.91376716	4.488606658	4.880229909	4.961463733	4.843955365	4.883648708	4.610953701	4.566728745	5.220438684	4.824427577	4.905478692	4.861369667	4.945343214	4.886586002	5.086250019	4.871757188	4.635875678	5.481464636	4.811405479
10452	5.262265061	4.463788385	5.278807369	5.25136357	5.153084433	5.075012509	5.169198109	4.962622817	4.41469859	5.228890573	5.283407985	4.856253713	5.3787124	4.82150483	5.056405055	4.799093667	5.146573217	5.297404763	5.333755983	5.074366039	4.517033483
10454	5.421981005	5.672072139	5.366631841	5.676158915	5.66467376	5.45636288	5.636702005	5.577002609	5.377481487	5.606908948	5.67175584	5.62989624	5.70830705	5.577002609	5.485937569	5.577002609	5.635476021	5.361015859	5.48000632	5.577002609	5.577002609
10455	9.57263739	9.514643082	9.315103095	9.496875016	9.547847489	9.573781512	9.304926108	9.511323257	9.403538599	9.285543025	9.405277621	9.573747593	9.019309183	9.543519139	9.372803298	9.26076691	9.295099126	9.62697396	9.523151413	9.55048227	9.20197712
10456	7.351933161	7.285734904	7.565652456	7.495795089	7.527083191	7.487008519	7.064453416	7.403509124	7.626366746	7.447676109	7.490960705	7.578199756	7.232008907	7.575141292	7.355276748	7.434236663	7.347517702	7.436672273	7.463830042	7.216969647	7.325275505
10457	7.873972869	7.254877142	8.779100292	6.960258486	7.586324313	6.637535906	6.827349661	7.424879773	6.636086957	7.233108386	8.247948145	7.515185357	6.606056793	6.522964509	7.593529794	7.82014282	7.730354783	7.321163132	6.905933177	8.244956971	7.940313509
10458	7.067246864	7.072159799	7.114471232	7.202681072	7.588470874	7.410584593	7.248165314	7.377982554	6.993581189	7.708383965	7.118454496	7.463045253	7.565408118	7.096453925	7.0562443	7.419293607	7.493696391	7.436196688	7.622916761	7.215574726	7.1753333
10459	6.645421072	6.553389748	7.053189591	6.692188702	6.848260803	6.989665819	6.754243917	6.915101333	6.709445595	6.598882496	7.10352619	6.848260803	6.664875572	6.8803324	7.081106719	6.913184072	6.838017832	7.097428328	6.848260803	6.774625518	7.011100868
1045	4.337368422	4.487799044	4.544569016	4.564829145	4.473112271	4.284461772	4.439380082	4.248950199	4.431371294	4.264955405	4.270196559	4.43049735	4.432094981	4.392167313	4.420368085	4.424817623	4.4337167	4.354598941	4.825985924	4.616251225	4.464139169
10460	3.804590671	4.006120193	3.788481056	3.84407462	3.872519056	3.823533713	3.801515455	3.991688764	3.667852122	3.726394533	3.788481056	3.559403323	3.742470145	3.895701548	3.496352201	3.659184549	3.811024784	3.799321694	3.863259896	3.854417213	3.709161608
10461	7.482053947	7.815492915	8.478911798	8.151901956	8.116698493	8.010085306	7.617345883	8.148808125	7.742795117	8.283632541	8.097498934	7.688573644	7.896985732	7.642999057	7.966458925	8.155047429	8.002473034	7.52105234	7.839651803	8.5974264	8.171461549
10462	4.858764938	5.11090861	5.244185422	5.498321304	5.065231053	4.781879361	4.874566976	4.649016164	5.289762266	5.595170773	5.249982665	5.369549868	4.931815261	4.79532445	4.910835133	5.689781457	5.547291228	5.010103186	4.935891746	5.298629477	5.456043694
10463	7.553232024	7.526582635	7.491735149	7.392930938	7.73818825	7.498478617	7.254004984	7.62460078	7.659764329	7.325041558	7.788185595	7.474227036	7.266098672	7.493330377	7.518777	7.454965514	7.328141571	7.595168724	7.31893988	7.4026114	7.376594056
10464	6.998478475	6.816505955	6.781697842	7.019801584	6.750041158	7.037059265	6.893133848	6.869897985	7.326252748	7.052615941	6.938645613	6.82398769	7.093423769	6.889203416	6.856025853	6.812109139	6.811909252	6.559072124	6.875812697	6.629325599	6.767616677
10465	5.917072639	5.886075322	5.917928235	5.738146093	5.732605183	6.096298979	5.985976411	5.934789675	5.794163821	5.829798231	5.818787816	5.832247645	5.829798231	5.832207505	5.823281249	5.756852499	5.825969633	5.934207808	5.943570433	5.692401755	5.763017143
10466	7.892681478	7.91075887	8.073068983	7.704660234	7.865862727	7.885470566	7.7119397	7.776632619	7.792862395	7.704875713	7.966724037	7.629593675	7.681224552	7.72130718	7.819163457	7.821072417	7.674210644	7.703620633	7.744094822	7.786415992	7.632819754
10467	6.909573134	6.716897236	6.545408597	6.918938647	6.881211864	6.816745717	6.820301142	7.013405123	6.521232971	6.778064603	6.772930377	6.869514619	6.500789381	6.960749683	6.828901382	6.652267598	6.737987306	7.070086308	6.816745717	6.807985623	6.738610852
10468	7.457026114	6.914408681	7.532507705	6.620976621	8.190283352	7.414388321	8.7331378	7.893600924	7.686683842	7.366423908	6.382705412	8.198981065	9.112378324	9.056581318	7.752098359	6.24190174	8.090135199	7.542845554	6.780831667	6.72693618	7.092959567
10469	6.926873494	6.950190857	6.469756014	6.917164807	6.893148031	6.952342419	7.170819309	6.948089004	6.751817273	6.962487475	6.948089004	7.117585939	6.751541145	7.026597917	6.734509862	6.886114441	6.917546107	7.329269722	7.266900419	7.028451963	6.948089004
1046	2.539789624	2.624401464	2.345228899	2.780019741	2.509970718	2.595100182	2.50717788	2.479458812	2.631064155	2.550007942	2.563544044	2.598836522	2.538868869	2.544910614	2.587172284	2.445381269	2.461848545	2.667425883	2.56338873	2.59528869	2.649680833
10471	6.958013408	7.004569617	7.009066851	7.190103359	6.914113528	7.239650963	6.897490238	6.979363512	7.133763959	7.409981014	7.093474564	7.110737814	7.043072388	6.933286275	7.106352985	6.991293279	7.000346603	7.15390908	7.139012198	7.172599874	6.961485649
10472	6.8060381	7.184815246	6.758987344	6.897199745	7.079674388	6.839170236	7.139108195	6.928646279	6.834299424	6.673195957	6.819423059	7.146025338	6.957922635	7.075205273	6.761709568	6.57597087	6.977867531	6.982332952	7.091793697	6.993079896	6.938352926
10473	6.549288191	6.416682126	6.909724145	6.515446618	6.148193666	6.342829262	6.316826885	6.263043793	6.173858546	6.416754222	6.590313063	6.206804588	6.490079118	6.215033811	6.273718079	6.64769156	6.516380353	6.446590043	6.021947289	6.199192178	6.441014171
10474	7.186589425	7.097842048	7.551356803	7.268743325	7.357194196	7.118412829	7.145046456	7.386746509	7.426578553	7.329910527	7.391318345	7.249070693	7.083135124	7.356705542	7.430626795	7.086284397	7.249070693	7.234886737	7.137919816	7.269540405	7.081708252
10475	6.551692934	6.799723819	6.618782852	6.374108178	6.133822328	6.727479801	6.758750491	6.782665895	6.566593808	6.556052394	6.796248865	6.483083103	6.276518319	6.660472579	6.698944479	6.441543882	6.740904964	6.463279552	6.459737674	6.571486089	6.591411533
10476	5.983115276	5.88429167	5.899417003	6.085071819	6.017746356	6.043007512	5.876346816	6.186654283	6.199447519	6.091927583	6.420663415	6.247930271	5.890678723	6.048140316	6.118292896	5.614387776	5.816632938	6.044359852	5.994873593	5.768241424	5.9277776
10477	5.953271716	5.900449618	6.208894877	6.365168838	5.793183918	5.503073062	6.296250698	6.002503795	5.867417093	6.295377191	5.845248088	6.145578007	6.303741776	6.104143059	6.130243477	6.053450294	6.161093982	6.137510715	6.196356587	6.013603023	6.328071548
10478	7.037476437	6.920830339	6.894816481	6.668850979	6.8278372	7.170686363	6.586226301	6.918966144	6.690592927	6.576670532	6.650889462	6.937873836	6.49550928	6.724912431	6.854695992	6.873903673	6.57285517	6.938349547	6.782239198	6.860932843	6.859720626
10479	6.802989577	6.574342182	6.470701587	6.10387193	6.755915502	6.838473952	6.412661312	6.709015733	6.17176462	6.232910363	6.770985871	6.468787462	5.856308899	6.386840902	6.82730824	6.617658031	6.44217306	6.442993955	6.588685266	6.561538121	6.39569327
1047	3.292050692	3.892291912	3.054747251	3.37231915	3.469886	4.759705758	3.256781504	3.19923779	3.480160876	4.525716646	3.207263608	4.656590121	2.957120245	3.13839319	3.027809982	3.505358393	3.558298388	4.155833583	3.785153011	3.529358957	4.448870843
10480	9.161421471	8.828498358	9.079579053	8.712066975	8.920283246	8.780111708	8.79156276	8.899813029	9.093022832	8.626901552	9.141036231	8.939750806	8.340423909	9.008051682	8.944548061	8.866555632	8.733315378	8.955441203	8.710531639	8.808194204	8.703368078
10481	2.858373223	2.807890168	2.780011729	3.074007847	2.882893376	2.670874751	3.013809315	2.789741092	2.639632171	3.016190692	2.891590865	2.741254002	3.022569185	2.858373223	2.709885425	2.682356478	2.649192347	2.688494487	2.858373223	2.866784905	2.976737872
10482	8.655225282	9.210520178	8.734416453	9.29886324	8.794196325	8.774571265	9.059363933	8.995920872	8.651588733	8.971176121	8.912245542	8.690919613	8.983195166	8.875279598	8.901490956	8.940345567	9.135089045	8.960825362	9.031167031	9.100706772	9.02029873
10483	8.169195004	8.114639227	8.066505554	8.049828236	8.368040057	8.269292428	7.989004143	8.33280681	7.929087838	8.371960697	8.287225762	7.757260451	7.798231836	8.020197641	8.223774958	8.14450802	7.95213478	8.298947483	8.341678142	8.172387913	8.172632045
10484	9.248821344	9.268672658	8.881102582	8.995973189	9.193169628	9.282022598	8.989608884	9.481709923	8.98556685	9.137522104	9.08979393	8.972269089	8.677455169	9.115774617	9.056455575	8.991998038	8.891329006	9.465845648	9.395877386	9.285917208	9.529335763
10485	2.570485935	2.642479338	2.586190152	2.566136402	2.678200627	2.405510268	2.739453654	2.566136402	2.311825697	2.502613621	2.3327269	2.826441099	2.266716311	2.771569433	2.764587948	2.381392453	2.241931943	2.653732317	2.527873909	2.471702284	2.873651693
10486	6.400950315	6.520167621	6.992409944	6.164119268	6.338773843	6.114567846	6.137015909	6.198046369	6.026180011	6.087877195	6.512276303	5.838855666	6.662320495	6.265543935	6.657423008	6.364141448	6.261611148	5.777092921	6.576554413	6.156687049	6.243387324
10487	9.251053022	9.035440845	9.35276955	8.793013709	9.249614967	9.375277543	9.17583969	9.061768787	9.120939304	8.948341111	9.161391871	9.172627863	8.903143276	9.076232612	9.178566189	9.306442893	9.254042958	9.222182822	9.155050817	9.230300585	9.226183551
10488	7.15259853	7.00208645	7.324863113	6.8615217	6.931349167	7.212595673	6.863938455	6.978594084	6.543310192	6.858413585	6.785905929	6.873360836	6.14782256	6.931349167	7.202178036	7.112125476	6.798097591	7.297006213	6.762574801	7.064327808	7.052190429
10489	8.031298874	8.082020891	8.009804909	7.829221275	8.048199071	7.969791129	7.895924642	7.948401806	7.76145642	8.063549905	7.921389114	7.898605417	7.835416452	7.837299343	7.987875883	8.033876016	7.835936189	8.019008539	7.900743391	7.965599677	7.953059508
1048	2.9342078	2.89053848	2.77007051	2.88513646	2.768414132	2.835953227	2.982737226	2.87044076	2.917989761	2.957154481	2.976934549	2.846329929	2.87044076	2.957905408	2.843931845	2.659756129	2.77203689	2.866146388	2.8292358	2.748913665	2.889121998
10490	7.060100174	7.035760727	6.954791997	6.922380513	7.228609172	7.095845352	7.021163427	7.330672495	7.037084577	7.112967039	7.293621863	7.267081551	6.737824731	7.055884141	7.095845352	7.028926216	7.121860872	7.225863491	7.106863242	7.249231641	6.974673725
10491	8.197804034	7.912842362	8.691664231	8.015333385	7.990148432	7.975669476	7.919378127	7.794413908	8.076169396	7.767392531	8.146413342	7.942795254	7.92753805	7.978248286	8.257833683	8.289135427	8.096194531	7.941132828	7.631679414	7.923287062	7.756285783
10492	6.580088199	6.782771946	6.330366741	6.475128466	6.603019887	6.86412726	6.50968074	6.438773313	6.737911554	6.472926721	6.433978052	6.34711719	6.312927544	6.507755022	6.382771516	6.413925964	6.402302949	6.452679629	6.430026067	6.519449752	6.415661215
10493	6.993033175	7.114979687	7.116979478	6.90043515	7.085229745	7.140969541	6.85873824	6.965379521	7.028889763	7.068639542	6.88251374	7.265567756	6.677031218	6.870807664	6.991729324	7.024420489	7.215755193	7.045256834	6.863506741	7.037463401	7.038823474
10494	7.45581047	7.257619563	7.379232906	7.354328359	7.430601735	7.405563944	7.32250786	7.341020076	7.299116784	7.51285738	7.299236162	7.472531682	7.400505894	7.314515991	7.369446081	7.381278353	7.402748354	7.530250679	7.278158713	7.414097249	7.323671742
10495	5.758483026	5.864249852	5.770291958	5.590007099	6.094142403	5.845171325	5.791019517	5.677296249	5.839062738	5.704567652	6.13229811	5.606475876	5.575113135	5.814805309	5.974231091	5.758842616	5.678081491	5.768016225	5.745547965	5.775986422	5.587092868
10497	7.224204064	7.1234424	7.045118876	6.839951882	7.090066334	7.069678948	6.931520469	7.237708652	6.760451886	6.882538027	6.994375653	6.668728377	6.817964049	6.880085085	7.029417747	6.838208982	6.870227509	7.133628687	7.307533715	6.912031085	7.113733275
10498	7.087013776	7.029724415	6.988345592	6.945770566	7.156814189	7.049584493	6.788432185	6.861905869	6.761935317	6.95638933	6.955988336	6.920713602	6.690448172	6.792551661	6.92935979	7.060177167	7.07347035	6.923888478	6.902174714	7.180873662	7.321810334
10499	8.241120125	8.21079772	7.921058473	8.020255224	8.187291895	8.215200785	8.151844144	8.146267264	8.18316549	8.143780192	8.223115519	8.129380428	8.158499626	8.177339197	8.207859683	8.011501662	8.049015161	8.126020066	8.216160399	8.131241093	8.10515035
104	6.176493652	6.333389624	6.181654086	6.51429121	6.200494748	6.374597157	6.499843766	6.085161826	6.352197506	6.259546995	6.046713334	6.182322896	6.480540003	6.37081149	6.353541475	6.026395655	6.312924971	6.281249903	6.328772452	6.129248606	6.374728331
10500	5.388407883	5.189822769	5.751394527	5.816876115	5.545685908	5.05413166	5.993769292	5.470240017	5.628616243	5.658530652	5.370617497	5.846702895	5.98941778	5.622964495	5.38776484	5.606659929	5.797155563	5.276911182	5.616148347	5.257107746	4.974951585
10501	4.304292919	4.376976572	4.291858347	4.397553987	4.608936071	4.267736826	4.614582959	4.312497024	4.579779735	4.221750072	4.501301746	4.39110167	4.467725828	4.40418736	4.402282759	4.528321882	4.503779593	4.558361517	4.206757539	4.655316895	4.581447754
10505	4.758679128	4.554890154	4.784186715	4.622395221	4.554890154	4.554890154	4.503545591	4.354794346	4.475642811	4.437800906	4.530847727	4.713359911	4.549230487	4.798342438	4.29361254	4.554890154	4.554890154	4.644540487	4.554890154	4.479592694	4.609556888
10507	4.782512556	4.630975209	4.674315397	4.672365498	4.37409361	4.630975209	4.536525544	4.428163002	4.267004702	4.646105083	4.516957588	4.630975209	4.67245038	4.618976704	4.630975209	4.731148591	4.864432447	4.630975209	4.630975209	4.678605599	4.986415459
10509	6.152210232	6.437081752	6.329378465	6.268372886	6.531776784	6.389009159	6.278439888	6.324813627	6.141748774	6.292369787	6.291120899	6.448979129	6.583649696	6.12068291	6.100297538	6.359008583	6.545067202	6.320820218	6.351135003	6.72871898	6.695651181
1050	8.348899037	8.883784724	8.240744039	8.73205422	7.863708969	8.586218598	8.717534934	8.819683264	8.1859953	8.936742028	8.195678579	8.636917504	8.474977457	8.610743619	8.666814463	8.731480867	8.709000779	8.839755267	8.666814463	9.218343191	9.001702096
10512	5.56452297	3.817643736	6.024846686	5.046287436	3.502666269	4.367572296	4.300959455	3.689918077	3.72115475	6.821756506	5.676287542	5.257428818	5.423040765	5.084973772	3.343839048	5.327232517	4.14296224	5.189353099	3.761727992	4.273416212	4.576069016
10513	7.041480154	6.869990393	7.059638855	6.725983852	6.768647419	6.929707749	6.708271532	6.864673225	6.831197823	6.773705897	7.08864074	6.790635587	6.550328566	6.773667009	7.057710018	6.838532551	6.563007173	6.779203282	6.915916927	6.783093832	6.609222409
10514	6.186118881	6.027925123	6.126546102	6.167828882	6.206395155	6.367595366	6.12177301	6.18053356	5.827229086	6.178116894	6.18053356	6.10277608	6.161582111	6.286651262	6.208972224	6.166887267	5.93524864	6.188994689	6.3842629	6.25484224	6.285821977
10516	8.95679848	8.051115449	9.800505311	8.763301626	7.4254088	8.397750683	8.008833396	8.330785188	8.315081115	8.83913227	8.764732888	8.621873528	9.192767776	8.447834902	8.522615375	9.757461081	9.216433212	8.246304726	7.314166544	8.231143652	8.86017298
10517	2.505613397	2.50012442	2.445919573	2.47476591	2.267800605	2.988984774	2.293476148	2.01035739	2.83537381	2.464259435	3.58944814	2.445919573	3.240698482	3.117001417	2.022562666	2.115875758	2.440720315	2.221917224	3.13662561	2.773618624	2.420733301
10518	2.8445651	2.947797179	3.212959994	2.993869196	2.811491887	2.936895771	3.153807016	3.074984801	2.965260532	2.968331005	3.111571538	2.830152416	3.168359582	2.926694035	2.881034626	2.960757895	3.271066485	2.842653938	2.932176328	2.999006593	3.061721774
10519	7.514301993	7.68943675	7.350753151	7.519929486	7.936413381	7.641863495	7.382772308	7.697263661	7.268973265	7.562558937	7.474098614	7.628546941	7.480448621	7.361596896	7.379888931	7.615404551	7.733155288	7.859730399	7.618868661	7.675718327	7.347322861
1051	8.215712878	8.610679812	7.93335328	8.363313259	9.229634067	8.471828087	8.509608063	8.715827641	8.827964226	8.568729561	8.73946538	9.113665868	8.370002474	8.630005713	8.372542227	8.343766613	8.482590277	8.581289406	8.672581861	8.845999287	8.308920857
10520	5.035145554	4.947281492	5.53390531	4.845858446	4.830648802	5.145856479	5.02908304	5.31490053	5.460476453	5.190909423	5.205295249	5.126359153	5.160637304	4.869304483	5.304271093	5.458586618	5.481719791	4.945971221	5.319391106	4.815787704	5.021902825
10521	10.17400876	10.38627073	10.09920233	10.40319475	10.01711825	10.04196373	10.26139294	10.23339542	10.42342091	10.34260241	10.16467996	10.10883812	10.52812631	10.2621168	10.12468592	10.22004605	10.44916368	10.21263857	10.41093424	10.42227911	10.26034772
10522	5.781875396	5.801530816	5.701600045	6.107091454	5.62668486	5.580371654	5.989117201	5.969871979	5.744263034	5.958926805	5.806078634	5.757836075	6.001140988	5.511303176	5.761558374	5.798702514	5.974667605	6.031583226	5.922519012	5.85042414	5.875093349
10523	7.720965268	7.793111938	7.519181728	7.717687419	7.643605592	7.703487799	7.738927655	7.728545229	7.608627624	7.838926225	7.679380394	7.815737069	7.8737654	7.615655991	7.671949554	7.686651792	7.823873713	7.697099718	7.8363882	7.716714415	7.836603075
10524	6.738597741	6.516086688	6.610366543	6.512373259	6.444520934	6.61218467	6.39027076	6.494506721	6.477702025	6.49278077	6.552772149	6.535734455	6.499550864	6.346164253	6.554125484	6.493644962	6.369788022	6.308125812	6.537131586	6.421069699	6.350426971
10525	6.963109451	6.99507937	7.218486077	7.253800783	7.159004194	7.509890839	6.799115258	7.333949458	6.320488681	6.925161065	6.885612381	6.473782011	6.787901245	6.631165346	7.116778789	6.954005049	7.284237616	7.501725926	7.255891379	7.419111255	7.786429939
10526	7.593053081	7.695069635	7.632193428	7.275375188	7.74191227	7.727810328	7.499171917	7.709911852	7.811145636	7.465114079	7.786758865	7.668080595	7.642474162	7.532050607	7.686250008	7.368502862	7.356187306	7.546112182	7.809775717	7.544874101	7.430527653
10527	8.553961274	8.427692258	8.626922909	8.344930764	8.247246296	8.588919028	8.336993674	8.40669906	8.785276561	8.267251128	8.727682602	8.489012044	7.940411601	8.531052316	8.551053916	8.280692962	8.294523102	8.502117426	8.52175576	8.289606199	8.213194077
10528	7.034399795	7.069245483	7.005209886	7.385194539	7.273289729	7.161053285	7.249749581	7.066806026	7.099939744	7.14768486	7.080726042	7.067441557	7.016604951	7.311465289	7.170791835	7.195617979	7.067537303	7.239697457	7.186079909	7.227315396	7.022597936
10529	5.9617953	5.729469133	5.915349602	5.89109244	5.439607257	6.043134185	5.257914209	5.38076494	5.704553076	6.217792003	5.573052366	5.667655397	5.667655397	5.473110021	5.252140231	5.433589795	5.494511485	6.107155262	5.631393111	5.688168598	6.261308226
1052	8.112213968	8.196557175	7.899888602	8.082100202	9.749169756	8.108005705	8.372916968	8.252264119	8.856191033	7.948743452	9.048973541	8.979451373	8.231166928	8.578209066	8.059172171	8.116011395	8.469400181	8.212456073	7.956436061	8.39542128	7.989075753
10531	8.879910294	8.979007763	8.903681011	8.333697234	8.824065826	8.959397439	8.730101291	8.836311051	8.755817178	8.866907912	9.04065783	8.70025942	8.581965163	8.755807975	8.830741876	8.818930788	8.556496729	8.735360485	8.735101436	8.874276709	8.80072132
10533	6.827918229	6.722866875	6.733898251	6.742906106	6.744439187	6.721822541	6.793118968	6.703888179	6.780970029	6.815196658	7.000330602	6.717331909	7.035389057	6.731982959	6.793546954	6.751910836	6.680817372	6.710235967	7.022205094	6.912114744	6.728142745
10534	6.487513402	6.487513402	6.788748699	6.291194628	6.860450198	6.530226194	6.435553522	6.352636298	6.357156577	6.577459428	6.3966683	6.781163214	6.048850787	6.487513402	6.686638126	6.667786236	6.390633757	6.338140158	6.421849001	6.277537231	6.632672023
10535	5.172941046	5.338917385	5.765305376	5.260015581	5.488283675	5.468459295	5.331490078	5.313512736	5.159489657	5.398114932	4.86404558	5.058744477	5.173023387	5.350849674	5.472817673	5.335267164	5.394079899	5.59286956	5.530225608	5.359517484	5.529149245
105369145	2.997141039	3.264305861	3.026456498	2.941396934	3.221642223	2.850831891	3.162617846	2.918345191	3.375109663	2.744875492	2.852034338	3.128519666	2.978066172	2.976775609	3.250683038	3.303779042	2.875096435	3.125754666	2.875096435	3.177738014	3.152182123
105369190	6.773907034	7.242206559	6.686442888	6.996408615	6.284649674	6.898542714	7.068040355	7.149260706	6.746082671	6.770745068	7.034292437	6.792548242	6.436155263	6.826757652	6.785901033	6.966610715	7.155881642	7.110295391	7.172603275	7.007163175	6.504546155
105369201	3.891848846	3.899399692	4.0092586	4.137493593	3.762732708	3.901651137	4.338524968	4.091665058	4.051270429	3.485706901	4.0167266	4.481349825	3.853081695	3.731062947	3.514657809	4.051266617	4.366244197	4.202232522	3.599129658	4.098882651	3.952099291
105369209	3.033277744	2.989391117	3.099328717	2.716892179	2.950421177	2.47253094	2.750158215	3.025081275	2.929943428	2.932648581	2.946968105	3.134269114	2.812735727	2.761774992	3.308823138	3.113188848	3.202315926	2.729383121	2.957509745	2.517630858	3.376468248
105369972	2.245970029	2.191522365	2.474515356	2.607606256	2.144744727	2.375531479	2.490812557	2.406455729	2.988984774	2.622738405	2.205702102	2.838404098	2.225939606	2.414125086	2.499976206	2.081451997	2.130429991	2.12367532	2.588686714	2.361046723	2.264594693
10536	4.023693346	4.011285746	4.225559896	4.37239349	3.941987394	3.827852713	4.010276417	4.029631666	3.954260949	3.842222493	3.95955205	4.171277085	4.04989763	4.033467023	3.798662336	4.183443423	3.989936714	4.109287179	4.002388265	4.155934612	4.213761116
105370045	6.066866017	5.356793182	5.920580365	6.52205716	5.325497905	5.797439053	6.47561273	5.776921684	6.001795315	5.485363067	5.292023545	5.699167232	5.935597407	5.816456635	5.466122265	5.696310222	6.241150327	5.366349861	5.674624844	5.834049573	6.205804876
105370706	2.611216658	2.653627781	2.738521387	2.469901559	2.556627543	2.584966023	2.574527949	2.571723466	2.565468293	2.769583115	2.839666724	2.607849371	2.607849371	2.607849371	2.576864555	2.5077799	2.779189765	2.605462023	2.735842468	2.513224171	2.590040573
105370939	3.124431188	3.139298054	3.052496141	2.915476423	3.612360485	3.421512841	2.902795638	2.935892906	3.28196572	2.960275258	3.053967387	3.74315372	3.521574752	3.487151671	3.098734726	2.965190178	3.282842607	3.7568434	3.541250656	3.331627499	3.727213311
105370980	2.985942998	3.543546838	3.281346152	3.694618612	3.526318287	3.213836687	3.617888971	3.292127618	3.350664621	3.396095285	3.267244418	3.646940858	2.89674396	3.582038631	3.85010846	3.749253074	3.269327395	3.241131927	3.256594977	2.708306642	3.341540369
105371045	4.493027316	4.37253907	4.306331969	5.343017213	4.486337812	4.05078608	4.520479251	4.45259717	4.477975207	4.388360674	4.264748314	4.636504287	4.70656132	4.460388225	4.161572108	4.421155905	4.522865673	4.440268294	4.592329631	4.477975207	4.753276602
105371371	5.154994641	5.144966825	5.314462351	5.765119757	5.760158861	5.52401409	5.64155698	5.868460705	6.354273711	5.930902845	5.403193461	6.292154833	6.052651734	5.98214856	5.518758288	5.636283719	5.546509049	5.187055315	5.506627083	5.815051986	5.578631797
105371409	3.045149853	3.110304561	3.239300424	3.117869501	2.989783985	2.895822714	3.376909411	2.954567319	3.332490928	3.330721425	3.218303728	3.244302275	2.960251448	3.194660495	2.850678086	3.031687088	3.202767973	2.873340773	3.310529926	3.186053852	3.381084464
105372315	2.588973831	2.620468741	2.596669642	2.466812359	3.11507326	2.729923185	2.399200878	2.598510254	2.822889896	2.594822251	2.805285921	2.609783909	2.61053947	2.493821259	2.586090394	2.675783589	2.660672779	2.603989024	2.616332491	2.8276506	2.545852306
105372824	2.89162128	3.184882648	3.037804987	3.190013829	3.213222954	2.959492358	3.317118512	3.221127095	3.202451528	3.915357202	3.268645239	3.718800686	3.144517443	3.639255937	3.225944464	3.656209792	3.472545276	3.35019158	3.55333744	3.870475158	3.332452515
105373132	2.913111368	3.049442073	2.511711669	3.270910661	3.675118516	2.82121696	3.13828071	3.602925622	3.403387403	3.343891151	3.110411777	3.755349055	3.263232682	3.200169619	2.898075496	3.193626518	3.259980029	3.262681807	3.289623152	3.394102875	2.917753749
105373297	2.875574581	2.595501153	2.975662644	3.06899591	2.727828056	2.735062739	2.760757119	2.725084796	2.917422544	3.124009792	2.718698111	2.606730284	2.843691698	2.713926898	2.661118627	2.551033637	2.676691827	2.637730106	2.727828056	2.730391589	2.742666585
105373619	1.808016356	1.966902468	1.994948151	1.932668026	1.989952051	1.972113873	1.943710415	1.966902468	2.11883709	1.863499801	2.001910272	1.882894813	1.937517236	2.047647129	1.889710413	2.008469784	2.02529869	1.972956616	2.049457948	1.938911021	1.966902468
105373989	4.730824045	4.599405373	4.496112525	5.077677886	5.071758096	4.425685009	4.793396378	4.071133432	4.300881119	4.594168468	4.625318785	4.693633685	4.796061214	4.648940073	4.215915287	4.360828721	4.641410282	4.468302691	4.977412381	5.24906682	4.908174699
105374089	4.460504668	5.176790761	4.855235801	4.85643463	4.70849656	4.640697169	5.081413867	4.449096352	4.767431003	5.05703571	4.937467226	4.911162956	5.057162863	4.793803506	4.766340429	5.312321961	4.577348811	4.675145062	4.962433649	4.740356691	4.693297221
105375092	5.2686136	5.476870586	5.168683079	5.284758713	5.540775193	5.124882415	5.295477068	5.284758713	5.372949987	5.290119833	4.830359997	5.231221999	5.067629088	5.095564598	5.20420109	5.299282223	5.427057201	5.128548106	5.307078843	5.43758341	5.387723084
105375316	8.049057749	8.381336671	8.445712978	8.180834805	8.106190261	8.507486401	8.563685196	8.1555875	8.219137111	8.888716504	8.350958428	8.445712978	9.366163052	8.455668209	8.383795288	9.144268859	8.794104527	8.695102717	8.445712978	8.379717155	8.045731677
105375355	6.293695025	4.811528375	6.379332304	5.805406247	5.171798125	5.338544755	5.672154576	5.245160802	4.931599114	7.698068591	5.869979458	6.321279683	6.550073883	5.80290919	4.883458479	6.290011619	5.158050462	5.780186666	5.155686084	5.54160655	5.947296834
105376204	3.256027716	3.01612874	3.032196598	3.256027716	3.171916694	3.06509401	3.353618396	3.432985712	3.71037483	3.39856242	3.152163195	3.284873137	3.881901265	3.467176788	3.083247865	3.115215619	3.256027716	3.431239145	3.29757872	3.148336337	3.062956241
105376780	3.990947747	4.170903355	4.705886491	4.45539185	4.76066721	5.024265215	4.168419645	4.512215936	4.491712348	5.349331903	4.801837088	4.281557765	4.433719021	4.226273348	4.273482899	5.239284753	5.313206299	4.729336102	4.756814472	3.4884417	3.90040001
105377021	3.036611324	2.950992298	2.786182083	3.190463584	3.081087898	2.953036387	3.079228693	2.931423511	3.299774633	2.986851184	2.811799567	3.069794863	2.707155254	2.844098698	2.943519476	2.846525767	3.140683442	3.044832803	3.021110875	2.837526588	3.040725237
105377774	6.047736707	6.252674699	5.764661477	5.602781347	5.954760494	5.782125268	5.917417071	6.245885486	5.874644199	5.998867806	6.02494209	5.640154678	5.534446619	5.595853472	5.286974647	5.662669488	5.941330659	5.313600433	6.09895185	5.788920983	5.958597062
105378191	3.643442183	3.355643192	3.968404678	3.046281808	3.319709035	3.231883395	3.105452849	3.830700294	3.066297387	3.734046964	4.09495552	3.525592861	4.528750612	3.36726919	2.927764369	3.024684768	2.956585583	3.510666819	3.09730867	3.578397118	4.273235447
105378592	4.148775248	4.117795103	4.222885452	4.612452583	3.893467034	4.06332295	4.05513697	4.172478064	4.222885452	4.197919252	3.940729834	4.491668528	4.04783242	4.845000061	4.048206917	4.414174222	4.54339731	4.149025357	4.116397629	4.313194558	4.312238113
105378803	2.753381736	2.707302759	2.534860626	2.694011577	2.454244614	2.482260153	2.596155713	2.443647225	2.791608264	2.691786875	2.630960411	2.582179433	2.509836203	2.609555987	2.920750274	2.401347869	2.476245618	2.707344546	2.62637581	2.642749872	2.752592659
105378804	3.857177287	2.095085686	2.253954852	2.115875758	1.950702481	3.559957123	2.624875832	2.186727168	3.104998643	2.033503304	2.706923289	2.218341382	2.27666798	2.086567369	2.535272774	1.815656344	2.314326623	2.074745285	2.044591832	2.50875508	2.693869434
105379210	2.902568767	2.610073771	2.682213145	2.76629316	2.543330313	2.569536179	2.639551668	2.445367289	2.28952196	2.847101076	2.737718248	2.479112684	2.503043095	2.76034365	2.351292186	2.673291741	2.718199471	2.688834363	2.574656832	2.334047408	2.633869496
10537	6.295478329	5.782002056	6.187058016	4.690457897	5.390765795	6.087381958	5.468575695	5.667457107	5.796607871	5.305619445	5.621493884	5.015320922	5.301906929	5.596418372	5.408171196	5.562445731	6.297980417	5.409394565	5.569382529	6.822641122	6.342123789
10538	3.770938727	3.725495646	3.857139194	3.76061901	3.854873021	3.695362833	3.699820602	4.061813057	3.685706984	3.575936092	3.54741115	3.889041629	4.014576359	3.654739004	3.714785199	3.550465505	4.111715312	3.783961078	4.047201014	3.831698561	4.08975097
10539	6.414371487	6.540812278	6.630514756	6.500098575	6.572460593	6.775035366	6.61433074	6.371465844	6.480457164	6.602929787	6.699472047	6.678718383	6.833043875	6.644449474	6.923186214	6.427836337	6.505317139	6.59913625	6.513341234	6.526635495	6.469647787
1053	3.596791287	3.275238563	3.477562377	3.2992202	3.280317591	3.445352819	3.500561366	3.488369758	3.275184031	3.8660169	3.277020588	3.395199679	3.596491712	3.649173673	3.452803887	3.42675554	3.550336379	3.508672473	3.659809508	3.478361666	3.540514968
10540	7.925120533	7.518629953	7.915280738	7.432604441	7.857981175	7.732194585	7.317066048	7.711006325	7.371111617	7.604613486	7.823693945	7.418766164	7.267024019	7.685431961	7.777732435	7.701331062	7.524206828	7.796387441	7.652000615	7.798190273	7.763011093
10541	7.732462019	7.946430769	8.175757916	8.092801576	7.71499102	7.688033378	7.657596263	7.516088903	7.710135858	7.94105457	7.864932153	7.926348476	7.945908301	7.553199423	7.845422863	7.954809732	7.602195425	7.581517653	7.800291583	7.817081188	7.438817784
10542	5.821071262	5.803444996	5.473468869	5.799608348	5.808768109	5.79239139	5.61596446	5.850953193	5.641030657	5.65897077	5.868716928	5.807865335	5.316206549	5.663001031	5.584309815	5.5952783	5.542394966	5.569660122	5.832455902	5.573873947	5.348496657
10544	4.713664431	4.305862906	4.316450544	4.381263503	4.353576477	4.282873854	4.34023401	4.465634976	4.062206066	4.776471667	4.422708933	4.364097269	4.692261212	4.402430414	4.052262066	4.739975913	4.447242001	4.239445796	4.417310081	4.141747672	4.455681615
10548	8.070242877	7.980943658	8.419455144	7.87890087	8.207159288	8.109721919	8.037837748	8.092123468	7.834765829	8.067491113	7.991929552	8.078421251	7.800844409	7.950586257	8.078129571	8.164852222	7.940740914	8.118237272	7.912337939	7.976941623	8.184018463
10549	7.693316778	7.697845154	7.983141187	7.992891292	8.044513219	8.035398189	7.912360937	8.14297267	7.710471412	7.739996075	7.832493359	7.775051088	7.628253605	7.988545698	7.711072527	7.64876764	7.839890308	8.07854566	7.63563254	7.966006798	7.834031495
1054	6.804276203	7.248653223	6.925684437	6.855380058	7.050285339	6.968014807	6.793903572	6.930781611	6.855601327	6.826473002	6.814230632	6.720903918	6.581170827	6.963420677	7.19686802	6.971141242	7.042206126	6.939686973	7.343021989	7.389951319	6.94255048
10550	9.243733346	8.96208485	9.741526594	8.876520514	9.467847752	9.35593541	9.227637564	9.310432144	9.008905287	8.838359506	9.5340685	9.011489636	8.878677298	9.450150211	9.65753207	9.343167072	9.077141943	9.15463032	8.955556489	8.86996638	9.101514948
10551	2.304332994	2.548180488	2.274253448	2.609277191	2.584566915	2.39855658	2.441348225	2.697477773	2.569481085	2.462830504	2.441348225	2.498888121	2.441348225	2.441348225	2.398735079	2.432504675	2.484586462	2.395233529	2.558161402	2.357360258	2.497646502
10552	8.7086794	8.904954788	8.624875977	8.968001623	8.814058943	8.841153718	8.543610491	8.692972551	8.757895815	8.962947371	8.816726585	8.702362719	8.758496217	8.62928998	8.673053782	8.678199413	8.924916861	8.757614411	8.818827476	8.979509385	8.830386105
10553	7.066747745	6.917018246	6.671851299	6.694095865	7.141027453	7.031845253	6.838989943	7.084189094	7.13006561	6.475637713	6.987796537	7.141425686	6.325213164	7.000110598	7.16700313	6.793210748	6.92866174	6.977085374	7.038141468	6.651584112	6.776491944
10554	7.486982707	7.190845011	7.507683132	7.044482035	7.298643612	7.469128112	7.185925029	7.360600105	7.133985324	7.765357261	7.376391431	7.248983823	7.431884288	7.056065997	7.344645104	7.721031472	7.793951781	7.621513711	7.473528149	7.466817064	7.411023673
10555	7.722835065	7.32774556	7.340990946	7.743697688	7.580543457	7.602723827	7.25691949	8.009413596	6.954826514	7.645368182	6.794354243	7.589429069	7.485946196	7.242054771	7.270193858	7.934011912	7.729672538	7.963885275	7.642334688	8.100593334	7.820268073
10556	7.030358618	7.0405535	7.230904957	6.859349982	7.061670184	7.241554314	6.829322002	7.039232699	7.233644054	6.936133261	7.281715579	7.083896731	6.886277063	7.07034904	7.187003975	7.127087904	6.816118681	6.920180278	6.988106367	6.916670774	6.861679719
10557	5.993444043	5.803817305	6.107670803	5.962246936	6.110552181	6.033665751	5.695941263	5.759592632	5.711907138	5.807395453	5.96160747	5.756562147	5.486178669	5.75983404	6.118239744	6.029526456	5.923091221	5.853324928	5.984521713	5.59397569	5.634820483
10558	6.045285889	6.179411106	6.247284205	5.72600034	6.048760951	6.283905567	6.038918599	6.101507032	6.228284969	5.994271831	6.310130638	5.928203049	5.941377435	6.01173727	6.170824963	6.066469796	5.851834248	5.943405642	6.142212552	6.053244719	5.885097048
10559	6.555961537	6.308950563	6.476017939	6.083171888	6.463710636	6.591818482	6.40854312	6.312751936	6.677227031	6.176879905	6.439003981	6.448265568	6.087472455	6.379724761	6.621378519	6.3168253	6.280758113	6.504825591	6.250728231	6.273039898	6.221207299
10560	7.06483324	7.481091425	7.716029531	7.341142326	8.097032336	7.341887439	7.979810454	7.508905723	8.064489041	7.580221081	7.927377709	7.903712834	7.557176095	8.090635408	7.879385854	7.089441437	7.235549155	7.313059808	7.539269459	7.171017225	6.844269973
10561	5.743207704	6.296275392	5.964754081	6.038167379	5.657940525	7.615832231	6.116692155	6.192495205	7.369043705	6.001169882	6.002890794	6.127076726	5.935241019	5.942621128	6.067042229	5.87499615	5.817991343	6.096603054	5.656811181	6.829545628	6.159934009
10562	2.870052538	2.690187245	2.824550365	3.005072419	2.8440954	2.66985471	2.758945501	2.744268179	2.873310555	2.541777987	2.702157448	2.903797836	2.772508353	2.753247061	2.736961711	2.715985992	2.979964176	3.028452552	2.790233267	2.715076289	2.875295593
10563	2.66493425	2.609133861	2.679211102	2.370151802	2.806728621	2.843511572	2.654349779	2.512418348	2.575364443	2.483467421	2.978547369	2.997993727	2.564562381	2.785527873	2.492366719	2.786681504	2.474185215	2.263170284	2.737808993	2.730027762	2.716245991
10564	8.160871981	8.339372985	8.11124942	7.976181745	8.162555226	8.276997823	8.172175545	8.237404464	8.181161162	8.098744588	8.080154973	8.034255978	8.038614326	8.210341306	8.05769245	8.073710236	8.159818039	8.253030893	8.26253718	8.096707737	8.172403436
10565	7.606218316	7.724515148	7.627375211	7.59486273	7.684405725	7.667953773	7.534941474	7.691040963	7.860286524	7.546294592	7.710256391	7.535307971	7.613041345	7.606052418	7.613041345	7.534841159	7.517909165	7.524182455	7.678633852	7.636724631	7.370276632
10566	4.102492579	3.980628791	4.510833943	4.054391746	4.414295604	4.09298942	4.061816436	4.276950509	4.559478813	4.304496029	3.814102165	4.186489201	3.986978499	4.166446554	3.869193322	4.318971178	3.72264945	4.20133683	4.073649348	3.558582286	3.700841527
10567	7.199909308	7.261293072	7.404397851	7.480142976	7.31003203	7.250985693	7.235840934	7.37251523	7.141096503	7.482175904	7.098098322	7.278521941	7.405103961	7.31073937	7.215739416	7.445859258	7.462995902	7.703167134	7.354259575	7.490339077	7.769632988
10568	4.771420477	3.874134739	4.477475837	4.202666892	4.026560074	4.847578393	4.785042973	4.141432877	4.102963781	5.383193729	4.891011296	4.641818842	5.090030961	4.249079305	4.650682157	5.811156111	4.314663038	4.516324189	3.828672873	3.911489752	4.207575087
10569	5.91935997	5.759851954	5.963082984	5.894474907	5.909028195	6.311535538	5.672252538	5.990080497	5.948401698	5.768486813	6.283679445	5.93881598	5.822008037	6.067981187	6.02394468	5.629209192	5.721180124	5.816962695	5.96916723	5.578827363	5.887838496
1056	3.581360371	3.9500987	3.759686334	4.287003412	3.427356594	4.003396388	3.456871735	3.780938068	3.975827416	3.719111078	3.793128427	3.749866115	4.087252649	3.592165848	4.045539201	3.843215806	3.935015318	3.739513537	3.698380632	3.651200456	3.777875258
10570	3.480304547	3.479571343	3.641471968	3.484238611	3.515283069	3.194605314	3.579628568	3.270006687	3.582018593	3.410686483	3.457113566	3.489761957	4.121344395	3.474536732	3.5940488	3.659912475	3.440150888	3.406796932	3.556256682	3.3591185	3.328056829
10572	6.71112548	6.603055827	6.537702903	6.505938203	6.650541328	6.601388241	6.603055827	6.603055827	6.753044594	6.482826636	6.572426	6.872083892	6.346791778	6.601890991	6.393444678	6.439950977	6.5749395	6.673146646	6.603055827	6.603055827	6.687088554
10573	8.230765117	8.196463327	7.739079261	8.163246607	8.101084902	8.16943609	8.262228651	8.310080422	8.08252498	8.172199683	8.003066787	8.268747392	8.010309383	8.243805189	7.88233535	7.86657117	8.286770619	8.105202452	8.114488	8.22401082	8.147261203
10574	8.758089151	8.878911837	8.793880144	8.731801356	8.799003992	9.004267111	8.683174187	8.760507889	8.632043692	8.722391324	8.726228592	8.689243334	8.432711784	8.563939294	8.691319658	8.656452315	8.713590658	8.837590241	8.865506704	8.859075507	8.70649699
10575	7.346759269	7.236458255	7.35938976	7.190499722	7.38045881	7.385475751	7.291667165	7.294032454	7.257514547	7.218282567	7.31880315	7.50858492	7.095867935	7.335431895	7.204471856	7.314961537	7.282397737	7.27369521	7.483376701	7.363573887	7.38980643
10576	7.170600402	7.132316859	6.971731059	6.964212976	7.076332866	7.153025955	7.080633826	7.129902145	6.957666399	7.013974679	7.260165721	7.012090271	6.862429091	7.137451395	7.036068328	6.964860551	6.997446956	7.147824466	7.331635207	7.163939793	7.163834084
10577	9.108791211	8.840120751	9.482105511	8.744622584	8.813141748	9.041088047	9.043373946	8.829249725	8.916815569	8.711004308	9.45630905	8.859840528	8.650592904	9.02482757	9.101875941	9.199366162	9.185777177	9.002271024	8.491486175	9.078752218	9.121326698
10578	4.361609687	4.466722619	4.467154618	4.5961667	4.642642702	4.308037516	4.626583526	4.250914161	3.916014357	4.139441998	4.18959584	3.981100788	4.133103808	4.582749241	4.293717583	4.678205493	4.921908757	4.871952474	4.345314645	4.029256382	4.000670616
10579	5.74165845	5.744172289	5.379966702	5.681336052	5.766902256	5.744783499	5.64411006	5.75017623	5.632268048	5.770211843	5.523438571	5.683878334	5.858543085	5.77760268	5.802726609	5.74670293	5.795482896	5.709680758	5.782317803	5.623794705	6.173106092
1057	4.848402687	5.478918855	5.019119031	5.548984489	5.166715651	4.999865491	4.898155516	4.718315301	5.210657322	4.488375668	4.728699268	5.2146913	4.946651849	4.831412955	4.664149508	4.416133978	5.363072934	4.524688306	5.402363921	5.080361193	5.823153777
10580	8.162635183	8.012399264	8.249968635	8.118712511	8.253686012	7.912401781	8.199612632	8.236654131	8.546574815	8.413925184	8.213367058	8.58919545	8.722994537	8.15487682	7.988740172	8.226505993	8.330634836	8.147076991	8.405134178	7.982224115	8.080529651
10581	9.103182718	8.94899482	10.00454203	9.269721407	9.5196774	8.94642486	9.167381336	9.152859797	8.990467788	9.348624327	10.03115589	9.402607203	9.590476551	9.014603558	9.435965641	9.632490845	9.465652185	9.279388648	8.633802916	8.676470395	9.084001723
10584	8.906174622	8.82357431	8.638083329	8.545112719	8.725596488	8.863957238	8.434037613	8.716898969	9.094852824	8.220343013	9.351952926	8.972034898	8.637943182	8.488022292	9.168486165	8.735262991	8.820159316	9.060914929	8.327043458	8.807949423	8.704521374
10585	6.496122905	6.80224742	6.583678258	6.575713708	6.455360213	6.309987595	6.704153695	6.441273696	6.517877097	6.540158251	6.37442683	6.565440743	6.429001611	6.548531042	6.621314299	6.650833464	6.506668183	6.659914083	6.371787645	6.675058043	6.524482865
10586	4.07318314	4.001608297	4.171370386	3.767405777	4.040511306	4.389721962	4.293427503	4.258625236	3.771218746	3.830236386	3.796118168	4.25473661	4.211510892	4.422310817	4.14608842	4.88877599	4.157176059	3.968386176	4.365660966	3.879769895	4.050903289
10587	7.433598888	7.175467575	7.067767015	7.141820264	7.291694681	7.330970256	7.252893756	7.279005461	7.466962084	7.384942192	6.934167198	7.35220447	7.119119873	7.115994234	6.959386123	7.103675436	7.367395138	7.207708148	7.199247289	7.242295915	6.915924936
10588	9.329031989	9.163194395	9.085205042	9.091891442	9.429048726	9.354054386	9.460040655	9.641462549	9.249779983	9.093303417	9.393976956	9.557004409	9.108187924	9.446915275	9.364269373	9.238254026	8.973750987	9.498080765	9.864616747	9.354054386	9.569058338
10589	7.515000208	7.685466171	7.812852931	8.248750273	7.870615542	7.83746969	7.661371438	7.718288039	7.620777344	7.985227115	7.611054825	7.742135153	7.666965517	7.517516631	7.823875471	7.930226039	7.930172047	7.95241403	7.879335922	7.798868853	7.857964483
1058	3.884061371	3.655808074	3.665983205	3.902431311	3.876122787	3.529158035	3.800405457	3.556396886	3.508099432	3.804576669	3.714885188	3.78498923	3.416328422	3.703973803	3.506597313	3.436288679	3.768231123	3.839948093	3.6187013	3.814253785	3.890549614
10590	3.330594621	3.719519434	3.650507266	3.573461993	3.798273244	4.267747021	4.034864947	3.839341703	3.805929809	3.495572113	3.426498491	3.451077469	3.419187679	3.999702979	4.537335232	4.300743501	3.505815915	4.167100126	3.781088294	3.933725374	3.217677551
10591	9.165552611	8.635707343	8.899910217	8.401297875	8.874818148	8.815706656	8.732756705	8.958237431	8.996679387	8.570513964	9.040845503	9.151730956	8.258549113	9.01286381	8.835009013	8.727497595	8.629984781	8.753134371	8.777527867	8.566136178	8.581916077
10592	5.53331653	5.348062578	5.275306131	5.241792237	5.13929082	5.585218001	5.131691519	5.275873027	5.117751925	4.992531624	5.346059131	4.977441706	5.435450421	5.23641041	5.084246608	4.93622278	4.874945306	5.337364384	5.235371094	4.919710612	5.222555724
10594	9.482890809	9.459921074	9.670499993	9.189393738	9.487091751	9.463123481	9.252122745	9.236112288	9.279265963	9.402378303	9.520021091	9.451758834	9.224540169	9.29065194	9.483983588	9.385490866	9.322337616	9.374538656	9.279190076	9.263063376	9.325312243
10595	3.626479461	3.437917711	3.523034071	3.502935269	3.598938763	3.588162032	3.997525421	3.902184483	3.916242821	3.752791752	3.482257941	3.839064523	3.508477299	3.78544856	3.832184445	3.443292698	3.643369501	3.704386708	3.499686807	3.69475683	3.661136726
10597	7.336138236	7.715828826	6.745021212	6.986650687	6.850230351	7.958754973	7.213379213	7.158939398	7.60847592	7.283867712	7.279445467	7.576076681	7.118616091	7.348505738	7.02202033	7.548428812	7.572678682	6.95737435	7.803022488	7.631481337	7.912987556
10598	7.445876174	7.218976431	7.091278996	7.561888035	7.41252982	7.453608733	7.278738375	7.351051818	7.34059183	7.338818309	7.322032749	7.235739779	7.069376498	7.264493834	7.401821431	7.273442548	7.327496617	7.411990764	7.586257619	7.339304216	7.532402757
10599	11.01362424	11.27379337	11.13190536	10.95355731	11.14069666	11.33059284	11.23183286	11.17689144	11.30222347	11.07086133	11.087499	11.05889214	10.93904725	11.28357215	11.26275609	10.87023938	10.85817873	11.11374815	11.18185912	11.03075666	10.76001989
1059	4.726595065	4.666827118	4.566900712	4.781851742	4.625149289	4.551020277	4.66515109	4.874070096	4.71904609	4.966190079	4.633431517	4.781851742	5.088801647	4.67023297	4.673022981	4.814352159	5.000422508	5.056075697	4.781851742	4.85047913	4.88834681
105	3.887235303	3.967882322	3.874917416	3.936463946	3.756961284	3.793051671	3.897027755	3.851974486	3.913574076	3.885504376	3.790491715	3.923915705	3.896551066	3.898834681	4.048761839	3.889914609	3.742344592	3.817334068	4.211523645	4.185602189	4.203277221
10600	7.767316814	7.545277395	7.676507955	7.392469543	7.589654813	7.803223682	7.553103342	7.724299414	7.640043991	7.418064697	7.809498096	7.652100172	7.318091033	7.614432708	7.602183687	7.582352821	7.443729923	7.537441191	7.627861034	7.570010206	7.411532944
10602	5.34160106	5.203016145	5.694131248	5.41877943	5.406073618	5.091004053	5.348045274	5.260791498	5.134142861	5.492131971	5.381183643	5.158209998	5.731121437	5.477845451	5.381183643	5.948924822	5.483901732	5.289444011	4.968795573	5.296948142	5.131607647
10603	4.860256632	5.153989372	5.061411504	5.071299518	4.806329154	4.703647368	5.310732936	5.121447677	5.171649196	4.659456044	5.160305368	5.056494004	5.038473748	4.943858899	5.122092557	5.253554472	4.869638722	4.950838021	4.999931271	5.024049956	5.30577032
10605	4.311348337	4.510760951	3.870578008	3.863139114	3.914169209	4.087771531	4.243911805	4.122917999	4.096196167	4.377425132	3.787834003	3.908170384	4.280589291	3.709131145	4.243662851	3.850724352	3.590768939	4.410947155	4.365818165	3.83212192	4.509196451
10606	8.346282965	8.357282933	8.281716045	8.101008629	8.397404689	8.507075382	8.144464834	8.28255607	8.296424919	8.362166607	8.200125343	8.200500281	8.026236876	8.299106599	8.57134483	8.219563748	8.002006608	8.274028665	8.436106968	8.101142788	8.08945194
10607	6.26368335	6.300644344	6.145760746	5.790820596	6.220962184	6.15396785	6.274356023	6.164804168	5.947790723	6.087487488	5.877655008	6.281141139	5.99779833	6.003435585	6.021665747	6.092472957	5.787607257	6.087487488	6.165187134	6.16400117	5.849103147
10608	6.444250403	6.631695831	6.2933453	6.282739234	6.769522406	6.5468528	6.421307024	6.594221273	6.008431406	6.359736812	6.208679179	6.307396664	6.226443014	6.283861189	6.252083407	6.556005681	6.637953138	6.490644328	6.68939636	6.781724332	6.7556535
10609	3.953557799	4.21470462	4.002846681	4.066488444	4.18981671	4.116345035	4.059836597	3.937345542	3.971875411	4.275058421	4.086838006	4.102531858	3.966815554	4.066488444	4.063168956	4.066488444	4.07565196	4.125490336	4.12531431	4.09968775	4.066488444
1060	7.644651999	7.799253632	7.513261307	7.560965012	7.600885736	7.749709889	7.727210787	7.717221765	7.803369124	7.624701448	7.690041135	7.910126905	8.084534722	7.914897353	7.410205796	7.367458379	7.427831183	7.201182793	7.8814089	7.431461725	7.400260787
10610	5.022101559	4.643904564	5.174241343	5.712057696	4.698760588	5.43627627	4.839196902	5.134312817	4.62777825	4.92557224	4.787581506	4.369974843	5.606600197	4.969434191	4.794157208	4.617223099	5.024473604	5.113965379	4.475419649	5.204845921	4.344227672
10611	8.903621894	8.715859552	8.865579107	8.849432861	8.795613224	8.639838537	8.875443942	8.754741979	9.036226334	9.152085154	8.827548898	8.978322647	8.958090013	8.91039859	9.011404693	8.917411055	8.711243786	8.811315129	9.004629959	8.970880478	8.438449764
10612	4.885393367	5.011082342	4.776267053	5.187784858	4.935685353	4.856945302	4.859051072	4.954704834	5.094501075	5.318763263	4.950317674	4.993309743	5.313221854	4.8920082	4.918613194	5.046715604	5.143246131	4.941542027	5.097144558	5.248240514	5.01392939
10613	9.43102915	9.309339345	9.242762534	9.12314773	9.488292488	9.439570823	9.202311518	9.380166384	9.366079629	9.188532189	9.536669034	9.388842638	9.147062266	9.300167747	9.506584749	9.269138234	8.918902936	9.3917235	9.288200306	9.255195774	9.251195972
10614	7.051815441	6.734564981	6.71828755	7.219145403	6.945393283	7.062680072	7.07978969	7.494352259	6.892559097	6.932975024	6.86487129	6.54082336	6.466778728	7.022178977	6.969622287	6.978897433	6.776806836	7.148702845	7.168585267	6.931686081	6.96541439
10615	5.318378374	5.400209958	5.291214824	5.450570616	5.464809783	5.966581275	5.228301639	5.574705943	5.595710284	5.527028368	5.703968909	5.347497951	5.508555948	5.24945671	5.653310213	5.303027004	5.338241159	5.719597927	5.636412526	5.510191832	5.556914176
10616	7.6577462	7.762644956	7.356015925	7.626158596	7.558560439	7.56029459	7.620053474	7.735653353	7.468532343	7.50923173	7.353454853	7.647993987	7.631506377	7.549626092	7.576682867	7.632169489	7.636531997	7.73370558	7.835718048	7.963640317	7.838498756
10617	7.379474941	7.576300526	7.654271398	7.399055221	7.568831715	7.676402363	7.142935995	7.503463276	7.481453071	7.440128924	7.670258039	7.503463276	7.443315543	7.503463276	7.503463276	7.392316393	7.624853764	7.463141182	7.416726933	7.631204096	7.498690733
10618	9.917244775	9.963176909	9.836540291	10.25464386	9.864095737	9.991078822	9.965611448	10.14930263	9.816567656	10.1714054	9.884246304	9.825537968	9.805700631	9.909622879	10.08349042	9.949788464	10.03624609	10.09905793	9.881138915	9.936897432	9.948431348
10621	5.072440405	5.038612295	5.420729538	4.967512191	5.230141357	5.361317776	5.080320235	5.199100721	5.371230078	5.086646503	5.080320235	5.080320235	4.842427554	5.080320235	5.153157494	5.116103667	4.937169251	4.884756005	5.087419316	5.002466118	4.864329232
10622	5.205131242	4.806955212	5.192292652	5.450508635	4.93276769	5.473223228	5.157717562	5.238528601	5.222523203	5.083540179	5.154336988	5.25347311	4.803993752	5.448684956	5.081210446	5.064729089	4.622888946	5.172288892	5.236993611	4.946019521	5.254693572
10623	6.923939502	6.699643494	7.091290418	6.700117953	7.04147128	6.945041311	6.906545751	6.810433769	7.06166081	6.998966235	7.097488296	6.928861604	6.998655695	7.050529396	7.022925205	7.060656093	6.866383642	6.795592659	6.88552627	6.815403517	6.818378889
10625	7.101426026	7.37644057	7.107382596	7.19415835	7.145509597	7.228232939	7.205764518	7.277156359	7.330698308	7.219283247	7.445246302	7.240355906	7.203879203	7.222568016	7.359265287	7.197400093	7.159851099	7.039600342	7.210781098	7.356097527	6.906447602
10626	5.384139913	5.871313112	5.713919465	5.38818901	5.579921725	5.705059696	5.944959197	5.67110892	5.955834675	5.25262595	5.154963785	5.903329426	5.739440668	5.676987846	5.628747732	5.441399718	5.473490427	5.166526371	5.862323667	5.63897197	5.162474374
10627	4.498997297	4.675118122	4.85293865	4.34712778	4.510104156	4.568924657	4.333015506	4.224197558	4.625969084	4.501623423	4.888968272	4.240996123	4.366893585	4.425782151	4.541285113	4.702711547	4.498997297	4.42338792	4.393737252	4.558981809	4.333738215
10628	10.44506061	10.31658913	10.75096239	9.883808904	11.07628339	10.48574734	10.37891945	10.5717685	10.29244438	10.0485528	9.829646356	10.37293676	10.45788053	10.31668708	10.21540836	10.53883671	10.68020561	10.6820917	10.30210028	9.981061528	10.28506362
10629	7.058954914	7.22409336	6.741400768	7.361283517	7.05505962	7.213602951	7.194856158	7.213008611	7.015740139	7.180437418	6.998683946	7.136701678	7.294987263	6.963891149	7.074099598	6.948458933	7.149619878	7.106279914	7.220553303	7.27190794	7.096961973
1062	2.842409588	2.641981082	2.643350597	2.641981082	2.683799541	2.751053585	2.664121848	2.875094339	2.635186666	2.590640963	2.689678212	2.575606646	2.529547348	2.63630122	2.518918951	2.427532377	2.523488585	2.663838783	2.667177689	2.606775109	2.71028826
10630	4.667666516	3.933811458	4.319634566	4.046819731	3.444987714	3.965900002	4.029727811	3.880686027	3.777004774	4.998224456	4.036918998	4.042041169	4.384077381	4.016900369	3.669976193	4.365634879	4.125391729	4.240286306	3.820389546	3.443664507	4.267192776
10631	5.160256674	6.0081483	5.725868323	5.441993399	6.105754489	6.572842798	5.298877449	5.357283209	6.570355127	5.67765095	7.162298275	5.99188293	5.378511384	5.61478885	5.753873916	4.093199221	5.315410887	6.289394436	4.94501327	5.736962516	5.452847987
10632	8.748699585	8.703651209	8.5580482	8.904765088	8.939766804	8.855915787	9.031386507	8.981435541	9.06562497	8.746200092	9.190596495	8.939443979	8.997269352	8.821331619	8.909580564	8.76098818	8.921204848	9.033064063	8.829047645	8.806112915	8.906255869
10633	4.224642325	4.347132842	4.033319633	4.470705349	4.295558348	3.689226549	4.198632367	3.973245877	4.012782867	4.367696012	3.915518457	4.343390067	4.122493848	4.208507489	4.378913524	4.154339312	3.979757396	4.052525427	4.017915539	4.126906156	4.577488249
10634	5.554459082	5.552222638	5.096937652	5.693291684	5.963982771	5.544524201	5.725148969	5.638771018	5.408634618	5.754245257	5.512081975	5.615422836	5.856140986	5.460584794	5.594667524	5.831188931	5.918674655	5.702257017	6.005543518	5.684059701	5.970346575
10635	2.970491226	3.181736061	3.119439567	3.05208333	3.03496172	3.40310254	3.018436435	3.036407791	2.788145258	2.824023614	2.738402677	2.923591319	2.904989814	3.147840034	3.177402831	2.923591319	3.036407791	3.188570903	3.047250052	3.036407791	3.215348227
10636	6.360732207	6.074352566	6.2133277	6.709262985	6.154994527	5.964925715	6.369476743	6.196757055	6.525848792	6.338012433	6.446526082	6.348531171	6.348531171	6.473103821	6.694891795	6.328246093	6.444787998	6.080748129	6.213556242	6.348531171	6.395199479
10637	4.345582346	4.075022269	4.03875719	4.093063019	3.800479089	4.022467236	4.172996884	4.108439545	3.863907857	4.189678176	3.55424544	4.067663809	4.101091856	4.228370011	4.059883087	4.280084192	3.393682824	3.54645196	3.655644713	3.845219698	4.693444654
1063	2.930851987	2.900196046	3.170462362	3.122874769	3.256142337	3.119661845	3.229212998	3.252764233	2.738722639	3.088982391	3.138904792	2.862426631	3.023590714	2.933051465	3.359769429	3.045434546	3.011220492	3.10098407	3.088982391	3.459634871	3.285052896
10640	7.476606202	7.031113874	7.260207423	7.057991521	7.152127719	7.440152149	6.703994987	7.209292226	7.035617398	7.310539174	7.163732508	6.983631955	6.859485521	7.063120304	7.176831771	6.952279498	6.902232628	6.807932891	7.014349354	6.977043616	7.142541098
10641	6.142193567	5.992571716	5.91397739	5.998968231	6.173862656	6.071951988	6.144384899	6.003360348	5.827017232	5.997586875	5.792151713	6.011749582	5.622540317	6.154978576	5.84447138	5.846705633	5.717376185	5.983667806	6.040960648	5.981104917	6.182388626
10642	3.095813428	3.031587234	3.270170604	3.042909254	3.137856189	3.034746691	3.103701677	3.125543174	3.140973352	3.045393057	3.104262685	3.190602656	3.099140738	3.058787852	3.034814246	3.124218874	2.973998906	3.099140738	3.059011673	2.991203324	3.380922316
10643	3.197415749	3.191856256	3.101645489	3.472748911	3.231998541	3.197415749	3.474744553	3.732149777	3.711589747	3.119105852	3.104779167	3.040166655	3.22939843	3.120831124	3.214466674	3.02207144	3.197415749	2.857449248	3.087501761	3.197415749	2.891091982
10644	4.58387719	4.870517365	4.948690956	4.835832143	4.404273128	4.629175685	4.538586371	4.533868264	5.034045365	5.044522562	5.039548828	5.2014672	4.925013946	4.59120957	5.222403206	5.175503671	4.901252813	4.862168581	4.751864968	4.836167924	5.047219434
10645	7.233961947	7.545520025	7.176671453	7.229760084	7.284034108	7.402199054	7.273748841	7.132555638	6.944665235	6.90283836	7.35482948	7.066999874	7.443484596	7.261506529	7.344148277	7.254821221	7.332941934	7.220950673	7.496333781	7.396986238	7.290306098
10647	2.310074887	2.75513525	2.423268281	2.392727553	2.387753115	2.248504522	2.288317604	2.353700911	2.411413891	2.391623519	2.275230662	2.446586727	2.364300791	2.313222586	2.489690114	2.385937931	2.392185638	2.229042485	2.360653446	2.435209194	2.378105568
10648	2.138315897	2.23705626	2.232245121	2.337187837	2.267800605	2.320736139	2.247150638	2.247150638	2.209793593	2.477205694	1.975245378	2.339097977	2.205796567	2.183317089	2.321149626	2.261832897	2.209793593	2.073120255	2.226217071	2.479513084	2.212916196
10650	3.435550908	3.557410482	3.464333935	3.527293793	3.299245797	3.341963893	3.507786814	3.398183671	3.625650295	3.455112713	3.474577021	3.498064027	3.668308684	3.474577021	3.606616474	3.47076742	3.474577021	3.876803538	3.328764643	3.46733641	3.75186263
10651	6.570137679	6.343342729	5.912833747	6.184764401	6.089317646	6.597401793	6.109183043	6.426363875	6.458537276	5.818988515	6.514804003	6.370184596	5.920997019	6.494082545	6.121365345	6.037965869	6.174104264	6.278227141	6.419348154	6.253235547	6.382954795
10652	7.181979893	6.967106724	6.799292663	6.971844543	6.677032592	7.267270134	6.652980221	7.017367067	6.649343471	7.005676044	6.999032759	6.60618173	6.681138214	6.779519224	7.132110548	7.247419575	6.961872532	7.005832301	7.199261163	7.486463433	7.351534846
10653	5.057442496	4.672884951	5.009785047	5.126786362	4.754600832	4.7515923	4.875119511	4.77358938	4.825693887	4.891417191	5.132408607	4.891971193	4.921963845	4.900054098	4.934313338	5.464669694	4.8931072	4.778675443	4.821649684	5.175054829	5.440635129
10654	5.991764626	6.037343986	5.837163424	6.152335114	6.115476396	6.054165422	6.219680488	6.096582805	6.161583955	5.887469175	5.702467945	6.069717629	5.814878855	6.202220723	5.676468066	5.955331026	5.9376874	6.261880776	6.321385712	6.056736078	6.067041644
10655	2.407991492	2.380256802	2.332004962	2.451950902	2.43213881	2.374195413	2.345984652	2.312520965	2.338346603	2.402679945	2.339775003	2.430526201	2.289576402	2.376977967	2.276635713	2.347639031	2.317264466	2.476034729	2.307298976	2.494705997	2.475561179
10656	7.102778551	6.894036662	6.949667292	6.9134405	7.183285364	6.884905266	6.985984975	7.020698257	7.076246375	6.950216854	7.034097143	7.096430946	6.955504165	7.044487794	6.908964045	6.985984975	6.857954252	6.860118765	7.141024331	6.87918412	6.954555882
10657	7.670364555	7.639336272	7.694481786	7.631199162	7.578440899	7.743567751	7.506753395	7.609008748	7.747736119	7.612482057	7.810302389	7.752885342	7.532817339	7.604506958	7.776901973	7.662110609	7.639336272	7.501876562	7.638556116	7.581668495	7.591202546
10658	8.990709998	9.050385577	9.114089818	8.934089801	9.166504189	9.017362737	9.122698847	9.145389287	9.12454507	9.100265994	8.941757533	9.162129421	9.170118194	9.203634534	8.985817446	8.722444403	9.111918728	8.877814202	9.044516732	8.789721185	8.957612331
10659	5.555274635	5.369039154	5.72094987	5.2443418	5.221418427	5.179568442	5.257351899	5.075798851	4.789076359	4.835411127	5.454397334	5.374167243	5.440033237	5.388766083	5.068274812	5.485105467	5.623968844	5.144541249	4.86141806	5.076010056	5.259221168
10660	4.012098936	3.714605542	3.973603359	4.217884433	3.74466971	3.843332598	4.092333039	4.114180905	4.363013808	3.919810623	3.7843502	4.045109575	3.964612257	4.213088592	3.767257675	4.091182521	4.078772413	3.934507529	3.995052432	3.978589166	4.613034346
10661	3.730806811	3.763084313	3.694049954	3.64884637	3.468583053	3.413606347	3.710770354	3.947656025	3.754958285	3.649553795	3.479380757	3.985093238	3.70217143	3.980845814	3.625071448	3.632388486	3.81222435	3.744579628	3.727968202	3.579789921	3.877556955
10663	3.763607051	4.243776902	4.14289125	4.059151188	3.857578594	3.959602198	4.265207818	3.919198228	3.828138335	3.861160616	4.038307655	3.740603998	4.125881412	3.753450727	3.959602198	4.184933356	4.560240357	3.645325807	3.921932139	3.959602198	4.109779224
10664	7.323163636	7.423756775	7.265064137	7.316595816	7.326281726	7.264227227	7.288307964	7.31402524	7.282803984	7.419471534	7.475497404	7.346660723	7.156258764	7.191600079	7.367365781	7.412648333	7.308322481	7.374290937	7.391968234	7.373611041	7.50318564
10665	2.499246551	2.316777684	2.351377039	2.340704599	2.223663546	2.370477551	2.458850355	2.168528725	2.507045412	2.370477551	2.420037283	2.499246551	2.370477551	2.246794713	2.211353944	2.335969115	2.410765932	2.148849176	2.656031501	2.338887375	2.506922166
10666	4.961688406	4.613043888	5.599182544	4.708795832	4.985544282	5.074573079	4.804990182	4.72668563	4.912990057	4.694102946	5.156596526	4.909567433	5.1180655	4.71883826	5.14999001	5.209005599	5.431837767	4.887742132	4.592553138	4.878327863	4.999465584
10667	7.090433631	7.40524161	7.020868411	7.035039676	7.171118943	7.197774609	7.051860143	7.149343772	7.312858137	7.245585522	7.097313902	7.151117142	7.206528033	7.099877494	7.034441432	6.985454082	7.255432288	7.136511835	6.98880331	6.972022044	6.955095807
10668	3.950211272	4.226347766	3.864586825	4.024275154	3.835971566	4.067033765	3.876839514	4.37106381	3.937868966	3.559975123	4.061726926	4.066941276	4.07599233	3.802281506	4.160363702	4.083775836	3.769067735	3.855971239	4.010148839	4.050151154	4.220740065
10669	3.714261561	3.665228725	3.997151441	4.045619595	3.955568994	3.692068745	3.773090475	3.806971928	3.531738289	3.966994765	3.804189666	3.481617407	3.740067559	3.64563179	3.573389744	3.618722384	3.925041066	3.768264953	4.212752177	3.856179506	3.845972196
1066	12.40304176	12.52885236	12.22335047	12.47919576	12.29670682	12.47227828	12.5262591	12.65119664	12.35628283	12.37447065	12.19353684	12.24964089	12.33744149	12.46854072	12.30405577	12.42466299	12.42804402	12.44392667	12.4829303	12.44216394	12.68844554
10670	5.844638266	5.849074884	5.492667933	5.698829115	5.748459004	5.746993272	5.701833775	5.663269689	5.664409423	5.75345355	5.74649858	5.752606704	5.744157198	5.673940503	5.704219945	5.735650744	5.855348358	5.791176611	5.789265918	5.892575219	5.646255223
10671	7.270885206	6.987517314	7.19849683	6.911050453	7.254011965	7.328327132	7.124190271	7.069274127	7.20332185	7.045041644	7.332752619	7.275034865	7.048722765	7.102186937	7.245962094	7.313545776	7.083906644	7.063188667	7.071721275	7.02164312	6.959761577
10672	7.271259606	7.317559813	7.388267463	7.326809537	7.127560346	7.291557858	7.21906815	7.187168543	7.226586208	7.028893271	7.312151975	7.325650549	7.206033514	7.271259606	7.183955583	7.300847946	7.260994575	7.183617666	7.301220539	7.46987146	7.383312009
10673	5.700919609	6.069683136	6.538880326	5.537644977	6.088663895	6.602843798	6.24603536	5.993411148	6.461701706	6.035738077	6.162524628	5.642135405	5.719031459	6.048068962	6.221727105	5.775694271	6.105528471	5.752243528	5.752043812	5.8242345	6.014871708
10675	3.080034801	3.131834539	3.118031597	3.290204191	2.926885023	2.785405453	3.245362349	3.095885724	3.070214282	3.008960075	2.986833672	3.341472389	3.124993254	3.198777722	3.309015282	3.122740167	3.154115589	3.350750032	3.17876648	3.304183946	3.145448623
10677	5.857656464	6.346875134	6.145693301	6.22029399	6.018433932	6.142606749	6.086357202	6.100767211	5.954629471	6.438135488	6.208099727	5.763205517	6.250600503	6.114653162	5.953061808	6.136289964	5.75318024	6.142200811	6.282662088	6.404255824	6.007484935
10678	5.60044096	5.556747084	5.592178131	5.53984785	5.608694663	5.85162623	5.8069334	6.126118672	5.654214419	5.76502737	5.84809204	6.05521721	5.732109815	5.892432048	5.785094059	5.587355832	5.732109815	5.734015207	5.917493254	5.592320384	5.331716774
10681	5.854848674	5.931548362	5.87232959	5.857699183	6.062567959	5.847912995	6.013564256	6.00430957	5.918500702	5.938624723	6.151614778	6.043274644	6.111842807	6.073625981	5.967709882	6.14901331	5.976560568	6.058220595	6.057801356	6.003392662	6.108027103
10682	9.989394008	9.655580203	8.66518103	9.013540214	9.036697994	9.427206592	9.597273619	9.171061948	9.228118472	9.235648772	8.911322884	9.422963944	9.235177162	9.639139515	9.327097144	9.693404341	9.029934141	9.059918006	9.854919107	9.335045335	9.032291696
10683	3.371284356	3.508495497	2.987758167	3.035888731	2.949579335	2.79818449	3.035888731	2.943081067	3.151954495	3.035888731	2.900760641	3.126411602	3.116336382	3.035888731	2.950485944	2.947640191	3.035888731	3.243195248	3.099470085	2.914241146	3.035888731
10686	5.483342527	5.210576178	5.859650349	5.690214603	5.411122462	5.367597838	5.734202308	5.640910024	4.966987395	5.079816473	5.309905033	5.707568221	5.509686097	5.449617247	5.691242965	5.641178292	5.220779541	5.798351388	5.6818025	5.62406872	5.237523345
10687	2.679752495	2.698978999	2.735685162	2.582808693	2.758597327	2.831521413	2.773368937	2.592840149	2.811346644	2.722283871	2.891655778	2.70354945	2.804867206	2.6094301	2.515868577	2.77195839	2.965726062	2.650269219	2.733396241	2.688235188	2.790864107
1068	2.90967669	3.065983384	2.762587544	2.95123303	2.698947854	3.058505754	2.939428683	2.905899909	3.019914222	2.941080168	2.911983243	3.067909354	2.892261976	3.128519941	2.908689843	2.644890022	3.008886554	2.969319147	3.031808497	2.936651815	2.823831351
10690	2.512821987	2.745819626	2.359697493	2.419504197	2.604382931	2.506571405	2.497003974	2.478186809	2.588746489	2.42015572	2.576626921	2.543547076	2.511295321	2.477841557	2.460259982	2.357882506	2.455497387	2.439148385	2.527260304	2.460810888	2.703868315
10691	5.934198329	5.991125077	5.768692966	5.774175067	5.89801764	5.903952548	5.669850998	6.061101671	5.687227378	5.930076223	5.99633821	5.895358033	5.636455559	5.638712142	6.001487504	6.159187464	5.817097022	5.825937898	5.830980124	6.095157934	5.674847754
10692	2.595748853	2.839777519	3.061718674	2.754678796	3.186071002	3.106115199	2.867695034	2.923256215	2.950063372	2.867695034	2.889526197	2.916000876	2.912027028	2.73259582	3.075900702	2.813628416	2.842301392	2.840509565	2.669753328	2.801713093	2.682520824
10693	4.742152407	4.640863974	4.716103397	4.744975794	5.015943293	4.739899016	4.925539934	5.099486444	5.027323362	4.830169518	4.742524269	4.986805549	4.66418112	4.896364632	4.742524269	3.993122188	4.684417407	4.614619673	4.484423522	4.570861538	4.263950807
10694	6.270984682	6.326554703	6.313045974	6.341496628	6.426668969	6.433924166	6.442082649	6.281846599	6.454436345	6.520875822	6.538158868	6.475630776	6.362970233	6.459795391	6.422819942	6.084421181	6.247809945	6.617038478	6.463559727	6.366553708	6.584048133
10695	8.589309046	8.057334769	8.40931554	8.084017533	8.608410868	8.175165578	8.563529695	8.365540495	8.816100491	8.520944189	8.254817765	9.283277055	8.671716724	8.702218503	8.316548331	8.165266315	8.477844695	8.562918543	8.503050721	8.408664409	8.254279203
10699	2.891791006	2.942151063	2.685836737	2.895953529	2.860090632	2.927747341	3.114239651	2.897481702	3.061350287	2.803864517	3.035004341	3.015408046	2.608159776	2.851296318	2.745510329	2.575218142	2.755255052	2.993882015	2.917518345	2.908122231	2.925422121
1069	8.51689815	7.970334644	8.180730538	7.969004385	7.847181944	8.044692572	7.788733734	8.081951731	7.700024037	7.825043263	8.004598302	7.851519771	7.585587856	7.882866931	8.127300606	8.335996932	7.84642837	7.765673801	8.283238615	8.051551298	7.683086064
1070	4.255657918	4.054089963	4.254106944	3.9669761	4.096805555	4.91087901	4.193780277	4.28845617	4.44014632	4.106317578	4.178973785	3.978938506	4.106317578	3.845162485	4.390545024	3.900591026	4.106317578	3.99840392	4.196703773	3.672345981	3.69530319
10712	5.025628315	5.136745162	5.179755108	5.286862608	4.91037804	5.073986877	5.332644566	5.172905825	4.99481746	5.451911432	5.03113483	5.27809894	5.247482688	5.032225142	5.117963013	5.168604787	5.340293388	5.121932172	5.203376266	5.160916162	5.499317029
10713	6.795244449	6.695937802	6.627359825	6.566814368	6.770493221	6.679722653	6.577132461	6.681256294	6.747150061	6.609833323	6.938948261	6.511747966	6.451500538	6.708425362	6.687335449	6.641330224	6.776385623	6.730030585	6.729804043	6.756390427	6.753684199
10714	5.939860628	5.858964813	6.03328631	5.673173447	6.037762254	6.198137859	5.63350488	5.82133715	6.138406896	5.794913756	5.783659705	5.796385056	6.095103706	5.714266472	5.732808381	5.763865016	5.916016427	5.974620246	5.838229224	5.638840654	5.612636445
10715	2.854214254	2.874819724	2.929777536	2.898618965	2.800111469	2.589263186	2.677843717	2.765553363	3.594260399	3.200609061	2.909009162	3.206476524	3.084596542	2.949851654	2.89811437	3.295060862	2.645069727	2.900338523	2.869429038	3.516306654	3.084124341
10716	3.797393883	3.908154713	3.540040671	3.500741873	3.686915773	3.659762343	3.67753726	3.663279291	3.692143387	3.540539679	3.745663738	3.665126374	3.873617586	3.65182333	3.631383521	3.707707507	3.750383262	3.428233955	3.667069511	3.936475308	3.778479597
10717	5.833366794	5.853653212	5.940357607	6.287557762	5.649895891	6.039466096	5.904578811	5.975364368	5.903402982	5.975364368	5.981861806	5.975364368	5.975364368	5.917228943	6.056501104	6.191547165	6.013015942	5.963431441	6.299325061	5.848932119	5.903116289
10718	3.870630975	3.889648288	4.437986592	4.108874718	4.092557699	4.014945156	4.144034902	4.20598588	4.060745699	4.155518003	4.849069421	3.861968151	4.309540403	4.174544294	4.433516375	4.29006299	4.189354486	3.837782602	3.673721104	4.455166645	4.214093821
1071	6.74390976	6.349049097	6.938797588	5.499685552	6.986302521	6.570103697	6.458437288	6.601806626	6.439699282	5.386270198	7.450144941	7.198628702	6.56968159	6.274201878	6.861416258	6.187227285	6.851707202	7.400934852	4.944130411	6.861416258	6.680096761
10721	2.735382769	2.738800437	2.885324752	2.773678033	2.890024608	2.849514217	2.725601483	2.799528359	2.654601426	2.633328685	2.764405468	2.764405468	2.653847166	2.707184544	2.959391469	2.580301156	2.766657262	2.700034633	2.900411044	2.863937841	2.993403963
10723	7.326031322	7.644310182	6.747253297	7.721290535	7.567876398	7.460567931	7.240245507	7.425883052	7.449846468	7.795554267	7.238557545	7.344424414	7.665675417	7.153362377	7.10537286	7.748553684	7.767052648	7.859536405	7.60982241	7.876026904	7.577853771
10724	8.17364748	8.308345219	8.294638957	8.266547219	8.031529246	8.332824458	8.313073503	8.249363414	8.491402219	8.186317998	8.513683611	8.368742804	8.505430019	8.287750218	8.362309574	8.361512011	8.357193418	8.075718354	8.248148366	8.306411326	7.978191904
10725	8.327739979	8.551978389	8.480118544	8.697274095	8.238319084	8.473271457	8.394258006	8.469757376	8.445481279	8.480045868	8.556086815	8.194875669	8.561152136	8.463349591	8.606525345	8.49097173	8.547412878	8.293272911	8.463349591	8.490682742	8.400827158
10726	5.189202078	5.273820027	4.730643502	5.200653576	5.375347992	5.501242202	5.234544662	5.044281278	5.210132888	5.116847005	5.189173573	5.229446042	5.140237802	5.221355263	4.927840551	4.977517199	5.539162404	5.499204617	5.252955732	5.172971089	5.039173337
10728	8.92263702	8.514579512	8.913500783	8.759143134	8.655951091	8.741570668	8.536098703	8.532060767	8.799192753	8.725468874	8.694591613	8.747392866	8.345663755	8.766631619	8.91839099	8.720250019	8.530973098	8.71185812	8.485823851	8.541131367	8.323346008
1072	9.275307609	9.392910894	9.469176926	9.065921865	9.489035712	9.737651841	9.339370943	9.478385919	9.020591562	9.381169429	9.381819293	9.338790953	9.187211164	9.328705805	9.383367981	9.39042953	9.755023277	9.671057374	9.510211864	9.239183846	9.607685656
10730	9.211206554	9.195769692	9.239711601	9.195134143	9.095887339	9.603428815	8.993997294	9.283864932	9.241958893	9.142977378	9.316849258	9.239003714	9.064944513	9.219278627	9.053082139	9.13245445	9.070688641	9.228996026	9.212822115	9.077274272	9.228624967
10732	6.387860477	6.275556483	6.47005435	6.368873101	6.381889972	6.476036614	6.489411941	6.864767174	6.488056776	6.462186706	6.129963304	6.289999511	6.178807235	6.257409409	6.717704596	6.344162803	6.26196493	6.454851562	6.398475755	6.388642814	6.170331642
10733	3.279683912	3.167727685	3.407627021	3.354810059	3.481378137	3.989505042	3.467355769	3.320604392	3.320604392	3.320604392	3.320604392	3.314301761	3.02666252	3.271817672	3.33942962	3.246872145	3.185379916	3.320604392	3.356023954	3.336198989	3.320604392
10734	4.270978803	4.056173014	4.152345774	4.521161551	4.143540769	3.99918716	4.316890106	4.516195357	4.13041223	4.045865344	4.200900929	4.219497929	4.039706322	4.266785885	4.308048976	4.23803957	4.488332211	4.257248808	4.532298673	4.246214532	4.492336549
10735	7.500587842	7.472436596	7.876187596	7.090824859	7.417537604	7.404271646	7.597400865	7.334675201	7.728924238	7.419764116	7.602124474	7.549806174	7.432127222	7.517461675	7.509290361	7.287597891	7.277144497	7.279650736	7.304225974	7.238205767	7.147516027
10736	4.12807852	4.146282806	4.18494274	4.475923386	4.229854062	3.687122927	4.653870564	4.304268473	4.29051961	4.281929315	4.081082095	4.351476051	4.510515931	4.533114606	4.237299216	4.150449029	4.398487106	4.513398924	4.360843516	4.071620714	4.277241152
10738	2.442656687	1.802760961	2.017896578	2.020853928	1.961537807	1.826886977	1.934122544	1.832895986	2.098813504	2.030237057	1.897329572	2.114366489	2.059743561	2.122327784	2.060147505	2.003512336	2.024844678	2.070323039	2.086926716	1.879638871	2.228570786
10739	2.452198933	2.674159457	2.334663119	2.483979139	2.301088312	2.226083531	2.388681131	2.394252074	2.40638345	2.580554664	2.325188789	2.70628371	2.3277219	2.428022951	2.311311124	2.241112868	2.467344688	2.249308466	2.285988577	2.281378468	2.373148219
1073	8.256307715	8.352564272	8.037640105	8.347190398	8.304989041	8.27710017	8.029343534	8.18951325	8.193685386	8.541858393	8.359749116	8.085912516	8.077432477	8.175889146	8.195697767	8.320068218	8.021262805	8.062607754	8.246506246	7.938148479	7.771533273
10741	7.563971975	7.18122172	7.486526945	6.731609005	7.45475511	7.884019363	6.95813943	7.314362782	6.690543133	7.370237066	7.028015864	7.058245644	6.27773315	7.249602508	7.369600505	7.062065959	6.866198383	7.403662881	7.078178286	7.151017057	7.309719229
10742	5.003514356	4.795483254	4.687265953	4.972831331	4.93759543	4.864917177	4.99158465	4.881193502	5.332196796	4.774916374	4.968990042	4.863785114	4.945822974	5.072111367	4.888064323	5.147414909	4.959018087	4.845190394	5.154885908	4.864116551	4.962838678
10743	5.477982624	5.509475669	5.355989668	5.614467107	5.3562913	5.453274527	5.563874965	5.454950775	4.988990738	5.729265385	5.611257008	5.388326614	5.677736901	5.479590294	5.550970948	5.835950826	5.658309861	5.471628287	5.503404121	5.590741748	5.43114179
10744	3.992046564	4.614958111	3.812956031	3.907894972	3.695279238	3.89884267	4.247042329	3.992046564	3.992046564	4.266394484	3.784222958	4.543197629	4.200217363	3.831097088	3.859527524	3.892484034	3.816368256	3.809532905	4.33809172	4.089595803	4.062573853
10745	5.327385344	5.236966279	5.422436551	4.81497769	5.142140384	5.447349952	5.581856848	5.385517564	4.886399696	5.10403199	5.302871781	5.615747403	5.306985719	5.453620768	5.517570676	5.0524598	5.077149919	4.936955051	5.070620718	5.329567002	5.117790241
10746	8.122330491	8.093152711	8.479043577	8.036037925	8.123248768	8.215306984	8.135878687	8.093152711	8.361242478	8.068445404	8.029444271	8.093152711	7.799195057	8.150548356	8.409076745	8.093152711	7.761625446	7.965287432	8.095430799	7.766098366	7.767617137
10747	9.069494488	8.969665416	9.104850642	8.606046081	9.027110846	8.869314699	8.818692711	9.003040032	8.705125424	8.936138551	9.298740466	8.98507037	8.772811319	8.955543166	8.947358398	8.832110466	8.998024391	8.93234718	8.901274517	8.977102422	8.987713792
10748	3.934749349	4.004586545	3.888825273	3.630654105	4.207373595	4.222369578	3.855873224	4.197173265	4.569884186	4.022783152	3.815352382	3.487902772	4.028504463	3.74967419	4.292729499	4.453589602	3.909223034	4.115558527	3.867293277	3.440713315	3.728995631
10749	7.879384541	7.994163222	7.41286121	8.055826529	7.863858005	7.874445919	7.906315434	8.01016127	7.604449566	8.065826027	7.716209007	7.882706536	7.835351664	7.889381336	7.751908447	7.807918581	8.087004448	8.063999751	8.200417246	8.275106978	8.271724467
10750	6.336844461	6.099238902	6.194010051	6.043287854	5.867326094	5.451163998	6.00219175	6.051650449	6.13695262	5.407279252	6.327294895	6.087637023	6.098084167	5.762909596	6.02900019	6.135621508	5.913039923	6.293292111	5.623972641	6.679744454	6.036367818
10752	3.813271302	3.178758946	3.890204414	3.859126518	3.231533617	3.030407069	3.319408453	3.18748091	3.452201232	3.22727123	4.083186609	3.112751367	4.12942074	3.411251155	2.920569919	3.447604886	3.121756451	3.114057323	3.156089532	2.891335289	3.992431267
10753	2.842624371	2.890366053	2.65837995	2.701425576	2.689277077	2.539944025	2.781129428	2.902944742	2.7826879	2.66262627	2.713184872	2.779951405	2.524284719	2.645761866	2.690030351	2.631448532	2.692065271	2.744006048	2.6932007	2.595992228	2.614064126
10755	5.383607207	5.399481944	5.125968542	5.609892343	5.286164017	5.510303114	5.28239652	5.536324276	5.426441411	5.340197112	5.426441411	5.058147739	5.489388129	5.396583731	5.294356281	5.426441411	5.640080693	5.806509598	5.430918558	5.426441411	5.680173248
10758	5.803712523	5.795997071	6.072983592	5.129986372	5.985762887	5.799425822	5.658599607	6.247757511	5.864857482	6.071739156	5.41751252	5.629426918	5.830694484	5.687610311	5.937489526	6.126263986	6.033598156	5.60365792	5.75398444	5.729993955	5.816121387
1075	7.997477655	7.525900375	8.139031513	7.662376755	7.610182427	8.048378042	8.171141358	7.657941434	8.06753296	7.348889579	8.40150306	7.913806591	7.412307602	8.278820802	8.40019503	7.746118494	7.917657502	8.437541716	7.386149215	7.645042715	8.000838307
10761	2.615149222	2.829901527	2.598107122	2.421472661	2.685518278	2.580111405	2.821062212	2.702382247	2.651077467	2.810840304	2.706720632	2.706165968	2.583486457	2.657044065	2.451796826	2.474230196	2.447586436	2.579692955	2.650624316	2.650719895	2.640895814
10762	5.194544302	4.670076311	5.308592657	5.035916609	5.33489127	5.099317428	5.208517803	5.209243482	4.720814237	5.314448377	5.408091442	5.547570411	4.919324344	5.212501007	5.431913776	4.674357996	4.519123832	4.913873107	4.921536208	4.984283497	4.803056347
10763	3.955731665	4.015533496	3.955731665	3.952343952	3.736276719	3.802350417	3.846300339	3.955731665	3.955731665	4.062522656	3.957070613	4.143347325	4.427031968	3.811086672	3.71440356	4.011641512	4.14821285	3.846684221	3.955731665	3.831308537	3.955731665
10765	6.858648008	6.955163968	6.795213612	6.718171735	6.621939876	6.556846814	6.69248351	6.63872627	6.699395784	6.797211413	7.167096082	6.704253241	6.790088916	6.6073492	6.90482548	6.941929852	6.817547431	6.75230266	6.832993321	6.786294619	6.727719578
10766	7.315684457	7.598978084	7.163181885	7.669297144	7.331863398	7.339973081	7.528154067	7.605801427	7.179894033	7.553602431	7.442182714	7.83811378	7.374039623	7.478587939	7.350066116	7.853461494	7.496967779	7.403239484	7.732277577	8.073154005	7.335323538
10767	7.721154802	7.623903846	7.81614595	7.425947163	7.929266329	7.864484451	7.764220717	7.823483309	7.842485128	7.616349511	7.736271919	7.832157226	7.580731878	7.772349922	7.885780143	7.641285241	7.528968303	7.645678975	7.701014226	7.694022312	7.479545894
10768	9.703957477	9.598232969	9.561069454	9.34689786	9.644694306	9.605178181	9.436594087	9.499298853	9.452249446	9.079463742	9.56996445	9.606641988	8.853206331	9.340882503	9.593397435	9.477415439	9.459826484	9.340322078	9.271961445	9.476729397	9.468362088
10769	6.816615906	6.511834027	6.58539857	6.472656386	5.792502279	6.478452227	6.530324761	6.439243207	6.519936955	5.933160793	6.494172407	6.035837298	6.087699227	6.511344626	6.996272826	6.891425882	6.79804891	6.401430366	6.204119803	6.420420687	6.374034791
10771	7.38811672	7.446090785	7.277649669	7.373098302	7.474308166	7.434353569	7.309687744	7.479193466	7.311743229	7.433232304	7.463276711	7.268117248	7.324954252	7.287343264	7.401619449	7.174788941	7.15008281	7.304352749	7.352959224	7.285405947	7.334737489
10772	5.790998101	6.059068254	5.857672642	6.00995398	5.816063573	6.171575381	5.886245197	5.935003336	6.05136508	5.962780309	6.027069921	5.803598779	5.733434201	5.870137006	5.90069167	5.879007533	5.865309675	5.879407161	5.970521158	5.852014802	5.790872837
10773	4.680468526	4.725280858	5.007252223	4.915491365	4.903065678	4.649989453	4.682224748	5.065282082	4.677320986	4.618721375	4.736619067	4.62425075	4.441013018	4.779614957	4.840798468	4.858467466	4.758819897	4.687407647	4.768529413	4.912632407	4.543825416
10775	7.488067597	7.050971296	7.422234863	7.052651702	7.159512116	7.410814389	7.010317372	7.222407452	7.211537296	7.133918011	7.444756033	7.086252913	6.52007024	7.138573862	7.426929791	7.072272836	6.951040047	7.165226373	7.055222041	7.15152931	6.837700727
10776	6.328165805	6.500474039	6.521319572	6.616638084	6.459464838	6.756180076	6.200570687	6.5621927	6.376873504	6.478635052	6.488287963	6.263708808	6.240882222	6.216032437	6.974603887	6.855420791	6.341927622	6.500257687	6.459464838	6.232536616	6.354716561
10777	3.43697066	3.587088673	3.377452441	3.386975711	3.31241996	3.569125959	3.612274319	3.429738706	3.406035717	3.563637696	3.619224996	3.834066567	3.323889819	3.518906259	3.387918781	3.024477601	3.519043051	3.384701097	3.047908764	3.029712366	3.420242882
10778	5.667465059	5.917264386	5.509193625	5.575127035	5.748343092	6.130390943	5.899101213	6.113861184	5.921954161	5.859188778	6.033574545	5.855466402	5.68644664	5.725084362	5.771637756	5.671005051	5.603351852	5.970304429	5.909303097	6.047505904	5.434173923
10780	6.266618569	6.308419257	6.398108198	6.359314028	6.153227256	6.403195265	6.17964872	6.308419257	6.459568708	6.308419257	6.44115393	6.030958781	6.209957024	6.280021276	6.474421802	6.321855359	6.194984898	6.208265008	6.373018426	6.327579857	6.036804311
10781	6.207638001	7.424566722	7.105471655	6.755791811	6.792171699	6.600613779	6.478107699	6.681683523	6.59311082	6.809758232	6.900341822	6.738951436	6.914616194	6.383435291	6.749253106	6.728066869	7.198277694	6.970054821	6.919658147	6.237816319	6.696155971
10782	6.203854166	6.318477089	6.177759059	6.405011719	6.325553805	6.274933983	6.103261107	6.265334028	6.210951682	6.219086761	6.282670995	6.391088567	6.285939104	6.239264302	6.278550857	6.484638294	6.314357313	6.159980952	6.326799285	6.232010437	5.984543901
10783	8.880508726	8.917669227	8.594797609	8.839471855	8.909074444	8.916555343	8.777187293	8.915268162	8.765665187	8.87932072	8.905079429	8.728568212	8.771176837	8.681560048	8.755227219	8.928104349	8.920665677	8.844788313	8.93406635	9.050359382	8.85002074
10785	5.450761678	5.63825808	4.933133636	5.574976025	5.623888758	5.392530412	5.785293286	5.725782207	5.410511535	5.674445616	5.521939356	5.402064855	5.5706582	5.433126309	5.443286185	5.851772315	5.517548581	5.721718473	5.737657271	5.67208095	5.30964242
10786	8.649133203	7.260525486	8.13685964	8.675782991	8.117583445	7.899555415	8.6655896	8.310811474	9.107048949	8.19896036	7.896051451	8.045130482	8.448144709	8.778956166	8.753748642	7.617262386	7.256959783	8.658637005	7.696696748	8.047243241	7.727815112
10787	8.676135726	8.712641093	8.715612447	8.451998766	8.563892761	8.642066038	8.636103608	8.588282485	8.653020981	8.3852624	8.587101688	8.389995302	8.41567339	8.587176488	8.776710654	8.589215328	8.435418139	8.662939685	8.58283321	8.562617473	8.418515416
10788	10.62536717	10.31778139	10.36844664	10.14520538	10.21316597	10.32614091	10.21449444	10.44258885	10.54522041	10.34687781	10.24307081	10.35027282	10.06898798	10.34712656	10.34922497	9.997863094	10.09114949	10.27614195	10.34212762	10.16128217	10.10422581
10791	7.091019701	6.85817314	7.303946554	7.320448384	6.800645634	6.913976781	7.232340225	7.28382379	7.180058379	6.832391172	6.970267327	7.231101346	7.149234641	7.189184136	6.948833046	7.134468209	7.272015963	7.364033006	7.03014999	7.185896658	7.583109727
10793	4.70201599	4.651464614	4.956356092	4.395916325	4.516556027	4.822395768	4.943886932	4.618955318	4.983367265	4.318018306	4.703265411	4.759467272	4.612488145	4.78230938	4.696822265	4.815530638	4.69105991	4.935617791	4.748523714	4.84369521	4.557000108
10794	8.105791039	8.460834323	8.136152187	8.446915108	8.181114253	8.159093636	8.470484845	8.284740518	8.428251215	8.277893774	8.303053921	8.183233167	8.47688434	8.282896219	8.165412605	8.2991667	8.261559307	8.332667414	8.508096733	8.373809117	8.278947529
10795	6.353783773	6.352175143	6.33127701	6.056554002	6.342392389	6.378014391	5.878411026	6.584456104	6.535671442	6.408583389	6.405876888	6.088221397	6.328500929	5.951164341	6.521809653	6.299150397	6.238204815	6.296104624	6.5805936	6.315404667	5.890288406
10797	4.689611625	4.584036653	5.035677011	4.634711159	4.652485909	4.52570409	4.65641718	4.567225709	4.905981518	4.527013607	4.524934995	4.426732828	4.161315321	4.61609527	4.612530763	5.031914013	4.943938456	4.607937563	4.404861857	4.464554988	4.538315827
10798	2.566137334	2.870809117	2.547447329	2.572249768	2.868130499	2.753187504	2.643431848	2.571813512	2.561901063	2.436496239	2.535470304	2.855500252	2.585886627	2.566719305	2.3412132	2.537219007	2.6876481	2.671742184	2.758899961	2.585886627	2.734915112
10799	5.265001187	4.904677921	4.734180357	4.826640408	5.204286004	5.482534416	4.878070813	5.324767002	4.761664747	5.049067382	5.317677229	4.859476851	4.816259069	5.147595861	5.395930144	4.874541645	4.797154427	5.069680723	5.293198414	4.965258717	4.879578676
107	4.797900062	4.921094506	5.204352333	4.94704892	5.139973254	4.734131279	5.169609946	4.974964438	5.066796034	5.009634342	4.711634047	4.780146987	5.495983653	4.962388731	4.534286952	4.874403517	5.054403873	5.125295235	5.038389695	4.759440758	4.945126203
10800	4.041274755	4.192408016	4.956836193	3.837848618	4.27746569	4.543890638	4.190882884	3.793659763	4.396136828	3.982638477	4.702716106	4.217746761	4.074032507	4.396411342	4.234252349	4.708279683	4.274563428	4.182069223	3.830702373	3.938895172	4.060462033
10801	6.519768553	6.454971199	6.278135215	6.466649623	6.443494762	6.298680226	6.585832497	6.537290637	6.421466596	6.535095278	6.401920011	6.606061622	6.724590767	6.468914829	6.402697844	6.778559002	6.66618347	6.4593087	6.386664674	6.641345798	6.561655182
10802	8.54280752	8.577747843	8.449407184	8.252188391	8.487918203	8.707050854	8.357791262	8.650739005	8.10278297	8.566279317	8.373187073	8.300648421	8.066865533	8.459516846	8.627462075	8.323810152	8.179463124	8.599050973	8.511799115	8.561941274	8.752199863
10803	3.473629697	3.586910561	3.744178331	3.604336922	3.666013231	3.358343285	3.721596935	3.58537807	3.697461848	3.556139542	3.616794612	3.888686398	3.636272749	3.53907319	3.479882219	3.401570822	3.400307885	3.552991741	3.369896644	3.498194927	3.643470188
10804	3.166610843	3.31493948	3.166378366	3.108637361	3.171777904	3.028363417	3.211231274	3.312065251	3.002380023	3.064443066	3.04070006	3.182303588	3.080448523	3.148863557	3.096685623	3.075861367	3.274107765	2.878327219	3.177626669	2.99240039	3.41391737
10806	6.700388149	6.840863896	6.64423208	6.539571884	6.648678306	6.70760583	6.649910486	6.836673622	6.86359734	6.708219734	6.870719492	6.674896524	6.901035264	6.707006925	6.710701367	6.560523501	6.710701367	6.697007193	6.920697858	6.710701367	6.511155387
10807	5.831418902	6.41149629	5.574766226	6.461882599	6.296664601	6.637182085	6.005270819	6.260941385	6.457658686	6.440737032	5.924056343	6.070321021	6.085840461	5.969870377	6.167450099	6.347343091	6.289338383	6.347560272	6.268317597	6.692353767	6.234842576
10808	7.073558034	7.017557111	6.691033664	7.200545625	6.973576721	7.241060538	6.501663086	7.044724196	6.849683926	7.032372606	7.081778652	6.760964837	6.770246144	6.830632206	7.193010125	7.0647025	6.640227741	7.251568437	7.455544113	7.235800609	7.57816948
10809	10.16717249	10.1846615	10.03554495	10.27594201	10.11773806	10.18297516	10.27966666	10.31448312	10.11216295	10.20085295	9.87003403	10.57296315	9.925834711	10.29637981	10.09544251	10.01840379	10.36850032	10.39819222	10.3679605	10.14281673	10.22376789
1080	4.699462171	4.46065641	5.021074457	4.773905487	4.644496783	5.109431402	4.505278345	5.049809589	4.40068836	4.447457311	4.163206193	4.357101689	4.589695896	4.542551562	5.265022141	5.557834201	4.635163733	4.990290599	4.064848127	4.739796788	4.869570307
10810	6.369834228	6.780546842	7.26372614	6.754132526	6.29197658	6.614884579	6.539122751	6.126709965	6.089596472	6.407724504	5.902565541	6.522416819	6.087177547	6.41780802	6.417723258	6.163051244	6.441056189	7.222264287	6.653233316	5.468982097	5.952591337
10811	5.992262855	5.926895756	5.992262855	6.053006756	6.029372485	5.567570519	6.049069998	6.076587635	6.059153806	5.992262855	5.924922893	6.136439736	5.973875718	5.965534863	5.983202798	5.918600788	6.148867105	5.902301506	6.079112283	6.022216909	5.989675388
10813	5.113505111	5.144631534	4.872758695	5.108301993	4.992319181	5.142721741	5.012118871	5.220482216	5.060877804	5.010970218	5.09682422	4.939030791	4.75389011	5.024622887	4.965507128	5.024007393	5.003388691	5.063146881	5.071504579	5.199021888	4.994095586
10814	3.377690712	3.653648022	3.411219655	3.400368372	3.271140175	3.241624076	3.430063693	3.203386809	3.514271787	3.265106961	3.36797968	3.354061289	3.395794908	3.468627252	3.160718514	3.366265786	3.308935238	3.329558756	3.433310068	3.399274634	3.53201632
10815	5.348104363	5.268300562	5.140133549	5.091235572	5.149887381	4.682350315	5.149887381	5.2682214	5.255499882	5.248491531	5.149887381	5.168905362	5.028276369	5.346405239	5.106495891	5.149887381	4.919940574	5.49086657	5.063314768	5.101273094	5.415771487
10816	2.244132119	2.331466636	2.24975324	2.125382643	2.338699445	2.252134205	2.271868715	2.302280394	2.210396525	2.380397475	2.288203713	2.350154151	2.300482277	2.361085319	2.283540179	2.270047318	2.279209446	2.4510502	2.549808174	2.364476792	2.302280394
10817	5.575715023	5.682997764	5.679178398	5.84036584	5.813495941	5.84265128	5.579890715	5.512180322	5.631107071	5.613710283	5.504824499	5.783441449	5.974351643	5.48447824	5.647772061	5.639366397	5.645535087	5.758155359	5.952364253	5.435172146	5.810894794
10818	7.105424318	7.23970311	7.497611842	7.328616121	7.368456734	7.44257624	7.467373865	7.39437214	7.499612723	7.469806814	7.583942596	7.375122158	7.353197989	7.526172903	7.46015831	7.465973494	7.270233112	7.391991637	7.176525671	7.270819078	7.077659916
1081	2.994462186	2.859703461	3.110453296	3.165864306	3.040968992	2.961336592	2.827382437	3.027469527	3.035687918	2.967400469	3.088398866	2.975801932	3.217317896	3.004050712	3.117328109	3.092163924	3.155129332	2.919640005	3.113681356	3.218504427	3.180695587
10825	6.801094335	6.907557753	6.516735466	6.591511717	6.781136449	6.886320575	6.791296857	6.936453288	6.860837648	7.021260211	6.773449154	6.645502209	6.847115316	6.57053306	6.475780056	6.526421989	6.911047687	6.93049753	6.974284443	6.544119473	6.639092219
10826	10.4575589	10.17767199	10.43183474	10.17292842	10.624397	10.12645304	10.52017595	10.17069144	10.55938553	10.45540583	9.907640264	10.71635736	10.67526356	10.50243427	10.15171498	10.36231404	10.41437547	10.22458813	10.36010411	10.04275834	10.1291444
10827	6.343027533	6.125587683	5.868660549	6.039643292	6.084634032	6.210422391	5.848740959	6.116813313	6.237156524	6.039619697	6.039643292	5.849810608	6.039643292	5.873452889	5.96307411	6.382919319	6.168912022	5.80723829	6.174098012	5.688647681	5.984120362
10838	7.846494395	7.346897838	7.245698111	7.592931927	7.777454115	6.967379984	7.515752793	7.765664379	7.007882642	7.729743341	7.636263638	8.00821348	7.584579857	7.701151851	7.611269406	7.549131467	7.464179869	7.379107981	7.574739837	7.307281377	7.076894424
10840	10.33186166	10.23165642	9.916648033	10.35403341	10.19251142	9.701979249	10.81607114	10.49121022	10.38741368	9.909975082	10.35543085	10.32762025	10.27627292	10.74524465	10.13081697	10.22452341	10.20326737	10.05514154	10.5696384	10.05964392	9.697224837
10841	10.55602647	10.54970798	9.832158507	10.87296485	10.46846958	10.2310359	10.77475894	10.39973447	10.5547688	10.81112815	9.845439315	10.61724304	10.77595545	10.71540034	10.36196539	10.40873169	10.64859842	10.86010289	10.84475723	10.57112704	10.56340843
10842	3.39754242	3.274298676	3.28118791	3.151461378	3.335734855	3.268234614	3.372049935	3.24321211	3.580265135	3.308227328	3.022821892	3.41098576	3.147809136	3.274298676	2.969802878	3.145738969	3.273840033	3.380310778	3.44899206	3.271380035	3.51982688
10844	6.909260793	6.831886192	6.656196157	6.72383109	7.050403209	6.828580064	6.818392312	6.842295238	6.581319175	6.868946959	6.744651184	6.873380063	6.821487843	6.85073366	6.728308663	6.581954685	6.985592276	6.915170431	6.81656474	6.79034778	6.712707752
10845	8.283681476	8.523755919	8.308157677	8.266608574	8.420729098	8.405046754	8.600667085	8.604706115	8.605992582	8.53826002	8.617920506	8.688896828	8.605907907	8.579390914	8.521214141	8.295278368	8.576026094	8.439693766	8.674329791	8.53545974	8.32778356
10846	4.120138963	3.885601249	4.015085516	4.180890129	4.133123086	4.628952481	3.88467091	4.026404952	4.332733746	4.105296784	4.357733928	4.083186609	4.457660653	4.133123086	4.085268589	4.299244911	3.973078704	4.133123086	4.133123086	4.11653484	4.120826541
10847	7.426734752	7.636015264	7.370169274	7.748164198	7.396224174	7.436148757	7.595320374	7.42971693	7.266997529	7.70361183	7.526675738	7.32039183	7.736267003	7.400741429	7.410071621	7.594337254	7.718473642	7.577211	7.645815418	7.620047548	7.6848125
10848	5.264415023	5.303638911	5.126378156	5.58514904	5.316330724	5.124277153	5.31127567	5.266482651	5.26303662	5.642868751	5.187207476	5.257005445	5.498958545	5.187549334	5.327346713	5.369558217	5.370879882	5.365200801	5.587896392	5.308182539	5.304652861
10849	4.647147695	4.300876402	4.43912152	4.543648872	4.589932285	4.502415014	4.524660585	4.522842659	4.293854985	4.49195521	4.330661762	4.381061809	4.526313237	4.471901423	4.650203098	4.648604731	4.395577738	4.674210652	4.693349462	4.83059475	4.51423449
1084	4.315239977	4.622208384	4.267161672	4.585033097	4.520884549	4.301052119	4.933034177	4.127228253	4.368210937	4.478835917	4.159790929	4.362543103	4.407294312	4.581748024	4.476020766	4.453594728	4.887039173	4.63417538	4.54160666	4.550214327	4.701073479
10850	4.12623169	3.941211616	4.091224873	3.900324452	3.828050797	3.904343256	4.356920708	4.184298143	3.868658872	4.200940919	3.766220518	4.307350542	3.929138507	4.292359715	3.96982933	4.211247432	3.859405128	4.079305496	3.756477785	4.190144589	4.623872492
10855	3.247974885	3.348354235	3.757783263	3.384613884	3.283799909	3.414049469	3.370917794	3.357844562	3.243325934	3.442071189	3.41444188	3.164871646	3.274707425	3.346010841	3.357844562	3.161443021	3.278387759	3.284850414	3.128616733	3.81654873	3.557358113
10856	6.647582334	6.612557604	6.772443974	6.515671988	6.781783578	6.941704804	6.460232523	6.558648206	6.537540412	6.711402576	6.602825302	6.976989882	6.244003757	6.552810042	6.845384403	6.611639818	6.485385426	6.807586603	6.692283585	6.682186394	6.623619509
10857	11.46739732	11.46039632	11.36705611	11.2716418	11.37641286	11.51374901	11.34727089	11.49886269	11.36730524	11.20042195	11.3448865	11.3491148	11.06694912	11.51005235	11.51008746	11.21250974	11.11809922	11.47256321	11.47722086	11.28255991	11.33942216
10858	5.073318414	4.928603591	4.771589552	5.026140592	4.58601976	4.726760607	5.128756629	4.960247248	4.889730244	4.949553857	4.649376694	5.002485853	5.062948159	4.927669873	4.912848335	4.729828822	4.58645559	4.669027949	5.045998608	4.885582981	4.629241467
10859	5.713528776	5.237902993	5.536031856	5.320482051	5.5632922	5.688242456	5.913783484	5.298624444	5.356379222	5.316938299	6.380154185	5.519383341	5.274910867	5.677559565	5.582512068	5.327756235	6.312285011	5.814303659	4.996489714	5.79692696	5.804930039
10861	6.524977529	6.638368731	6.126121118	6.678789911	6.591708356	6.520111901	6.596137622	6.570320533	6.454990103	6.873820267	6.360167717	6.60177762	6.481989148	6.611428093	6.717032103	6.419660595	6.627826672	6.536949541	6.614920443	6.575654147	6.712030749
10863	5.108759715	4.580759784	5.43189742	4.591014901	4.630139278	4.47300566	4.506070126	4.612176965	4.13703113	4.494813056	4.703406627	4.626823767	4.679263829	4.649964439	4.494068084	4.950623733	4.81328504	4.549548811	4.547630593	4.614427769	4.63207854
10864	10.89872012	11.23878643	10.58614081	11.24804238	10.95045908	11.14246659	10.97228532	11.06028431	10.99244131	11.12388177	10.56513673	10.62096756	11.13561268	10.80968474	11.07655096	11.00572457	11.35210371	11.30532407	11.18378159	11.36537955	11.05893779
10865	4.623547706	4.669855252	4.585758944	4.84440589	4.67042448	4.455007449	4.452002046	4.501198633	4.426987911	4.663702081	4.566092614	4.589126194	4.505833596	4.478752899	4.22329096	4.830987989	4.715697588	4.970811107	4.589624844	4.238790232	4.669144813
10866	5.962445657	6.310254438	6.570937667	5.890006669	6.271376701	6.831683227	6.283056176	6.002085262	6.154769069	6.063716239	6.252413496	6.161147378	5.901828331	6.223793929	6.077948245	6.339778346	6.782397296	5.813349826	5.016598669	6.238255334	6.363565127
10867	6.555623705	6.67745272	6.366083431	6.715254478	6.831348002	6.280129227	6.807918974	6.654374919	6.792226575	6.849035704	6.53651371	6.533725042	6.946145074	6.81865396	6.473237905	6.716149766	6.708899459	6.67745272	6.73609528	6.67745272	6.473495365
10868	5.277161728	5.640255522	5.508652222	5.790870151	5.386640059	5.537856844	5.415724821	5.641986959	5.525022021	5.656780956	5.552059714	5.429240583	5.736562592	5.478388176	5.425504146	5.560553222	5.652577794	5.489012628	5.438970816	5.649483877	5.585332359
10869	7.372311227	7.552480221	7.420853299	7.408661795	7.336841235	7.350517935	7.506916229	7.348468905	7.313060348	7.466530181	7.406626549	7.466006398	7.444394915	7.364238128	7.386024633	7.390542676	7.397337332	7.277299331	7.466459474	7.436264671	7.635138929
10870	4.981400884	4.910413086	5.855797191	4.832216128	4.581395585	5.106078281	4.914311378	4.448077934	4.71142363	4.975665999	5.005779858	4.619043566	4.567820003	4.927741791	4.977048372	5.036012455	5.260639849	4.687452764	4.660397563	4.668257305	4.926295306
10871	5.029582826	5.071335687	5.183397074	5.053298709	5.006156201	5.098534717	5.094447403	5.15675206	4.895254703	5.357502633	5.15675206	5.317929312	5.15675206	5.172818883	5.027394263	5.333696017	5.179288163	5.16359617	5.155608056	5.171959273	5.190928276
10873	6.194519756	6.208496334	6.346491486	6.405300359	6.086375082	5.815330379	6.335270842	6.282738788	6.44555582	6.522961388	6.239147545	6.246570662	6.710930501	6.536566451	6.046374426	6.374057768	6.351380569	6.124796499	6.325454909	6.122044345	6.058310273
10874	2.835706709	2.603802135	2.853544904	3.156150135	3.040912257	2.823707441	2.821169276	2.795913975	2.87008304	2.861114092	2.76007696	2.935347906	3.022406481	2.947019589	2.791315815	2.801946319	2.912108463	2.745095094	2.919819635	2.875739133	3.043329186
10875	7.941139685	7.363377068	8.10546227	7.581294181	7.575476284	8.093509366	7.688322205	7.33623943	7.832325164	6.979681333	8.256304432	7.566921342	7.404395924	7.619503321	7.564524133	7.901051462	7.845781519	7.571389789	6.993565583	7.524283045	7.723418973
10876	2.237879827	2.4607178	2.247483352	2.304719094	2.291181829	2.304719094	2.2661537	2.277564538	2.563508957	2.287479098	2.281366488	2.380762378	2.302718826	2.304719094	2.259285836	2.261899437	2.403570314	2.350660374	2.514593914	2.304719094	2.430173918
10877	9.609291307	9.261471977	10.13908249	9.968447347	9.477217253	8.814877699	9.412429793	9.960873292	9.988052398	9.66917813	10.61730098	9.594631431	10.04598491	9.568091124	10.40308718	9.958025644	9.505465909	9.840889692	8.73142302	8.673198152	9.140511739
10878	11.1228355	10.39162099	10.93640746	10.64830343	11.36845859	10.78454383	10.4480412	11.19615288	11.24061506	10.61579153	11.50892925	8.376380852	11.2218559	10.50189713	11.27147905	11.23745963	11.10776481	10.55133832	10.3112374	10.30477046	11.34081626
10879	2.538597464	2.473535838	2.29526566	2.300459244	2.487867475	2.331153288	2.380859587	2.381834695	2.391305124	2.427217624	2.578366252	2.20684946	2.364489317	2.411174507	2.445321685	2.203911361	2.367153394	2.269845293	2.424480946	2.365970627	2.436241376
1087	2.697176256	2.568802997	2.865717743	2.707511899	2.660932255	2.661492646	2.933780142	2.809318841	2.955919028	2.578502126	2.758377171	2.727845458	2.697176256	2.719230481	2.663665157	2.714173014	2.545340787	2.611242343	2.717823345	2.671500044	2.939078824
10880	3.470210142	3.679464823	3.632757236	3.560172717	3.665467934	3.387864428	3.964867254	3.711399734	3.583796676	3.669345456	3.360484151	3.992006446	3.648639661	3.894149889	3.527468453	3.433763627	3.50758709	3.44783571	3.555944838	3.472810298	3.74048545
10881	2.779291131	2.601108289	2.755114544	2.648117676	2.839426952	2.779291131	2.719248644	2.801279722	2.867612292	2.905108552	2.60370517	2.862093709	2.643430014	2.900556388	2.779291131	2.623591574	2.736358266	2.867181304	2.854178541	2.730738635	2.764558516
10882	5.122792379	4.682049458	4.962159803	5.301961541	4.804696408	4.621909336	5.157269094	4.855634107	5.224703631	4.799504511	4.860204692	5.107625984	4.819468793	4.960822421	4.753656641	5.120206395	4.72939808	5.036863521	5.127001556	5.020798065	5.508765419
10884	7.367436354	7.180498845	7.133484645	6.866851421	7.251029601	7.294070364	7.201693268	7.334616242	7.326122682	7.300716023	7.204478495	7.305571348	7.007573526	7.318337519	7.080763825	7.040092273	7.127573393	7.087363842	7.287027443	7.026009396	7.015332655
10885	5.8535258	5.968865336	5.586031419	5.86319879	6.077976488	6.133882378	5.603031017	6.075940137	5.821858865	6.014784264	6.138068384	5.72263503	5.566445248	5.805368222	5.924795763	5.902297557	5.666448435	5.591534936	6.035680695	5.994871834	5.648977004
10886	2.954742681	2.520799445	2.731746612	2.73522589	2.583714152	2.670599277	2.624625512	2.647924728	2.902692936	2.764360238	2.767218853	2.89348554	2.641021703	2.994551806	2.64313918	2.791988894	2.736305477	2.990058859	2.726400306	2.49379827	2.725427166
10887	3.890327259	4.113451149	3.428387205	3.844749051	3.817515426	3.14777294	3.691237739	3.528553503	3.756498736	3.611237322	3.277524079	3.262053799	3.675573544	3.694664465	3.261572017	3.236988889	3.3554433	3.214628627	3.573414428	3.621017566	3.834446719
10888	4.140309158	3.887342582	4.094182091	4.029101352	3.528436274	3.873795011	3.243661463	3.500510114	3.47775792	4.66329721	3.717219641	3.987647456	3.673076794	3.689190412	3.627665478	4.655720059	4.314894509	3.989501763	3.588826505	3.298686768	3.646706924
1088	3.111450614	3.087092435	3.080161952	3.523548446	3.405458438	3.120348317	3.555258799	3.177553597	3.348532755	3.108090784	2.989430612	3.644538574	3.080965899	3.051947857	3.041077236	3.125080323	3.256900005	3.134143132	3.336641933	3.098097214	3.240050455
10890	8.857865043	8.656023699	8.772121043	8.681588742	8.831277064	8.947037074	8.788150289	8.792901047	8.882458062	8.569591022	8.8402246	8.674017302	8.328361747	8.907716841	8.849404716	8.763604515	8.615578541	8.802410813	8.748028379	8.702351397	8.662174631
10891	7.690443648	7.392961554	8.339584128	7.503331868	8.766036811	7.654114177	8.808814381	8.087110779	8.409383294	8.258089143	8.257297465	9.021529882	8.808342256	9.020100925	7.259347928	7.95894859	8.116691971	7.800731812	7.876716456	6.652069566	7.074785061
10892	6.986077521	7.231493413	7.291439873	6.982256911	7.393712668	7.008927942	7.621465672	7.406878713	7.517760232	6.97756023	7.209653382	7.023124426	7.407790862	7.516311545	7.222109563	6.940810886	7.210545405	6.950800328	7.297639668	7.182816991	7.128664166
10893	3.790606278	3.616935396	3.839647778	3.85553343	3.955043215	3.736847515	3.912592436	3.73935434	3.80189256	4.269416614	3.676217891	3.839647778	3.617690496	3.855037681	3.905912367	3.885792417	3.776272306	4.068205742	3.879528621	4.101221935	3.781143494
10894	9.601969592	9.38990516	9.762041274	9.101590717	9.640469097	9.270269868	9.160550455	9.429729317	9.907126052	8.475503208	10.07720078	9.931677706	9.021531586	8.885708688	9.804583068	9.420766698	9.627368812	9.667306071	7.816202036	9.421705786	8.745157742
10895	2.575185521	2.556494294	2.718631826	2.605719215	2.514300809	2.436223953	2.451967072	2.596893206	2.687645315	2.680539723	2.605719215	2.862093709	2.720219516	2.618700005	2.51846364	2.541721134	2.605719215	2.551321527	2.607514228	2.605719215	2.736318532
10896	5.793381349	5.631141288	6.564027409	5.332254668	5.865340427	6.01469147	5.80719727	5.939504566	6.243036923	6.472665983	5.89595749	5.900975942	6.319420083	6.030708858	6.048264264	5.873026927	5.861521511	5.164540886	6.063876667	5.415246072	5.28112133
10897	7.876653748	7.772823075	7.957213214	7.455746176	7.891204123	8.041203292	7.675239549	7.841815274	7.461815133	7.814224402	7.488175936	7.715914533	7.383920579	7.69493419	7.712000396	7.929108219	7.820059103	8.040321586	7.883398668	7.654531115	7.954887146
10898	6.786175358	6.835031382	6.706450839	6.803875016	6.790910123	6.770487704	6.683419877	6.779841137	6.62393508	6.727638455	6.88515833	7.068082608	6.687662319	6.689336649	6.970350548	6.938679285	6.826788863	6.924875489	6.790910123	6.873381149	6.747585599
10899	8.458967336	8.602821219	8.486930237	8.615433479	8.491913549	8.370291859	8.606051294	8.662206103	8.64174064	8.460152129	8.394148748	8.654648646	8.363056957	8.55432478	8.48839138	8.432453319	8.679137032	8.653502958	8.629900796	8.81267573	8.48570611
1089	4.017311234	3.842599717	3.979951613	4.124965492	3.986239626	3.889619759	3.992688482	3.771666314	3.952215942	3.93729084	3.921605673	4.05359704	3.991718174	3.939138414	3.8308751	3.851402315	4.047398609	3.813246736	4.035678789	3.966275822	4.237666218
108	2.879261297	2.953302354	2.916303776	2.936474191	3.099472969	2.985066387	3.384895792	2.985066387	3.317083969	2.985066387	3.109650025	3.152092188	2.943955064	3.285161926	2.85807333	2.941739469	3.012715334	2.912027028	2.985066387	2.944362541	2.943955064
10900	3.064166789	2.970097461	2.922127819	3.282972249	3.049593124	2.859910928	3.38374275	3.104606993	3.032421752	3.019898122	3.02220528	3.067836482	3.142365841	3.512008964	3.074060197	3.342688253	3.187745431	3.247678722	3.373712836	3.196511261	3.198300986
10901	6.708996324	6.631529643	6.993653112	6.95324269	6.445756648	6.560340266	6.832970765	6.769428879	7.147476327	6.633616075	6.73512703	6.844934081	7.129697275	6.743981022	6.753700505	6.715767479	6.470445735	6.728380524	7.077263762	6.318027303	6.53463469
10902	6.08746169	5.943447893	6.537780244	6.096256471	6.173516221	6.188471953	6.456562972	6.265874512	6.326443292	6.21376027	6.294759772	6.18875527	6.61889255	6.251317213	6.178351514	6.031412687	6.259451964	5.960757791	6.393480366	6.006613219	6.108112109
10903	4.290949111	4.233980478	4.402983596	4.203888473	4.145666222	4.003846675	4.181771965	4.142842977	4.290366576	4.297233035	4.100891887	4.199888214	4.224078685	4.045165306	4.030957091	4.553164862	4.433697703	4.206705884	4.501176157	4.090785165	4.011293851
10904	7.988587969	8.079708926	8.187934629	7.851898984	8.105445221	8.123130032	8.238141375	8.126478131	7.772769174	8.152248998	8.105445221	8.163297446	8.065164723	8.184025843	8.134656701	8.067294095	8.142381063	8.124882272	8.179796016	7.911675169	8.244736146
10905	8.006004352	8.127287514	8.029968263	8.337080408	8.106439533	8.048693062	8.04576536	8.2511102	8.124959484	7.951837935	8.378620242	7.926823509	7.857558246	8.035976152	8.176797926	8.044215076	7.884602102	8.120248063	8.14602432	8.152649731	7.920025234
10906	6.954112266	6.832402789	6.911556677	7.005825847	6.968348721	7.242152246	6.956050416	6.935518384	6.876699083	6.984513519	6.983205327	6.649092089	6.832719261	6.875050544	6.935518384	6.834897529	7.011865791	6.882241573	6.760811334	6.995991899	6.934880382
10907	8.160536309	7.986771871	8.303326266	7.884807915	8.385827808	8.477804312	7.910990273	8.195006884	8.099286812	8.160956061	8.195006884	8.255979456	7.867400451	8.158471213	8.283414151	8.320973283	8.061057194	8.307478525	8.276685193	8.195006884	8.195006884
10908	6.102212706	6.522932081	6.266754716	6.400020459	6.485861404	6.263380459	6.3169592	6.211228014	6.086208215	6.379138044	6.307547277	6.336854567	6.698002914	6.329983212	6.384521639	6.384022088	6.529789421	6.494812479	6.272518597	6.56850509	6.530693718
10910	6.32360361	6.320446544	6.066112021	6.260758899	6.372813119	6.47905918	6.222752078	6.429979413	6.533928614	6.453298391	6.348904436	6.399974532	6.323407933	6.074556598	6.078466165	6.347251597	6.166090874	6.37145834	6.404233262	6.410680809	6.30365574
10911	2.109805308	2.076060991	2.277843923	2.341727415	2.222115991	2.327782938	2.317913284	2.259249645	2.298487099	2.184575655	2.279635327	2.475789678	2.317454023	2.27610575	2.426226779	2.172295658	2.174958979	2.279635327	2.279635327	2.252108469	2.279635327
10912	5.431207904	6.187614718	5.696546936	6.361433208	8.633881204	6.107047261	5.51480689	6.252767365	7.665511548	5.357017907	6.713923403	6.265954107	5.260333523	5.402393845	5.625640229	5.398131607	5.601578024	5.979847767	6.174581953	6.908161905	4.940073736
10913	3.440975391	3.394892411	3.431662439	3.740961845	3.432758595	3.911878977	3.271242296	3.874718072	3.37797711	3.19952473	3.531838345	3.485871295	3.395802466	3.466843366	3.601896453	3.510642187	3.926351279	4.124372037	3.428850669	3.5390653	3.683457051
10914	9.497174395	9.341004947	9.686833682	9.327396016	9.429874795	9.370997996	9.394225542	9.385093042	9.468366508	9.219893362	9.570782838	9.450669449	9.071384889	9.483438243	9.505383276	9.314681181	9.208658359	9.488090621	9.37719251	9.213327509	9.186276586
10915	6.718685894	6.753930453	6.889600826	7.064617849	7.041973971	6.933057895	6.86553636	6.670538086	6.632886099	6.987397681	6.926704671	6.712652722	7.23812542	6.637118938	6.938545539	7.087526963	6.877143915	6.635686642	6.836015678	6.738113287	6.648054399
10916	6.894539824	6.719413178	7.294771443	6.283074858	6.943138253	6.95941526	6.535466942	6.894539824	6.831461899	7.03168112	6.86369387	6.878170733	6.688357686	6.720004168	6.894539824	7.224679612	6.964853639	7.292971748	6.719087601	7.001823483	7.329269936
10917	2.345495452	2.49831227	2.397658869	2.451446828	2.435602492	2.30193573	2.303247452	2.420017492	2.344591483	2.256535199	2.194795353	2.471377974	2.363622914	2.194524818	2.29351264	2.345495452	2.413147107	2.320796906	2.266828394	2.341421096	2.398177174
10919	5.793229693	6.00798754	6.012019293	6.102901691	6.052448118	5.972344542	5.822735213	5.904848223	6.012019293	6.100105745	5.886650835	6.012019293	6.026506332	5.984441893	6.012196358	6.13627611	6.147798475	6.012019293	6.012019293	6.046470791	6.012019293
10920	4.43784797	4.403957922	4.534243995	4.535459227	4.783769154	4.788662069	4.349812582	4.561918436	4.816693251	4.232440357	4.742892353	4.373632093	4.293178112	4.338009847	4.620021631	4.578423259	4.466877076	4.39932186	4.500260132	4.475492553	4.609159246
10921	6.646322772	6.784792877	6.635279556	6.584772615	6.633425853	7.239106377	6.764993221	6.600728447	6.720241937	6.922351342	6.951613626	6.705561112	6.679534284	6.781184316	7.097105798	6.878943481	6.830081234	6.806363624	6.890694667	6.777066829	6.737749334
10922	6.013221599	6.128506486	6.139456285	6.233543416	5.938430409	6.156997636	6.135644796	5.947560798	5.706741106	6.263071085	5.958011059	6.287588944	6.152057859	6.06810964	6.280395303	6.210271513	6.432031777	6.305978492	6.179460753	6.372243054	6.390062743
10923	7.166738943	7.247384781	7.215482123	7.102052994	7.08550683	7.151908422	7.017719956	6.971289811	6.96409455	7.133799982	7.360050371	7.282295326	6.882752837	7.102052994	7.177503583	7.23382414	7.059714113	7.108596187	6.813088516	6.993180834	7.043114463
10924	7.133571376	7.355288625	7.408972166	6.940774137	7.773042852	7.078342499	7.483961151	7.459518303	7.805346854	7.588507918	7.588013074	7.747880805	7.684261822	7.596465424	7.282288093	7.133731368	6.939684904	7.125861619	7.074808095	7.312177365	6.856382622
10926	3.046785431	3.342679791	3.414793342	3.186880567	2.786396623	3.1717006	3.408595715	3.657107982	3.287957957	3.78916591	3.221867783	3.366420658	3.019729599	2.989639278	3.261804835	3.004936025	3.736994387	2.875742633	3.35835024	3.079594891	3.257563963
10927	8.711576011	8.681041558	8.953970192	8.722687626	8.633125016	8.678367167	8.461779553	8.583771181	8.591808435	8.522515451	8.602520216	8.57501978	8.3508113	8.65327458	8.828623213	8.735869532	8.24115686	8.756272156	8.466085399	8.603032955	8.525355245
10928	6.210966239	6.379142991	6.222032122	5.820473363	6.489707064	6.260803446	6.4175889	6.445220343	6.390183525	6.374655107	6.316248498	6.500714798	6.488917711	6.228155713	6.513507524	6.197281979	6.454537399	6.5432193	6.595913285	6.32060794	6.275115659
10929	8.412045279	8.303074779	8.313696425	8.04786148	8.539075592	8.462119766	8.338090828	8.434187789	8.134483819	8.557769	8.301323453	8.191552007	8.432343736	8.355985411	8.483708763	8.644162637	8.368518366	8.235880536	8.267881843	8.298947924	8.341979881
10930	2.998896821	3.420785814	3.104899901	3.628576024	3.089647695	3.049672978	3.186480473	3.257282376	2.948568311	3.010642436	3.147239837	2.759322259	3.06318182	2.94921924	3.04192337	2.555810614	2.993835385	2.733635492	3.170565169	3.232612214	3.2413659
10933	6.889190903	6.832587811	7.002411268	6.960380464	6.902659692	6.868172912	6.552753216	6.462475296	6.945655418	6.741383705	6.949221254	6.965593831	6.738035348	6.29803973	6.902052194	6.969273634	6.816279815	6.72343352	7.02271326	6.951364823	6.697070046
10935	10.69265982	10.68623892	10.62415761	10.60826476	10.78191467	10.69463225	10.63082698	10.70607479	10.57495602	10.46209502	10.82924526	10.69298884	10.16486249	10.63082698	10.72110903	10.41859404	10.43872934	10.47778443	10.62424496	10.49580905	10.5984854
10936	7.898908689	8.101635932	7.645892539	8.115025781	8.179892864	7.959658838	8.159958127	8.008976192	7.935069953	7.961256761	7.577439563	8.105049743	8.612637647	7.955134768	7.868027132	7.975021381	8.009612965	7.846491752	8.166022051	7.349870007	7.435737829
10938	6.061889336	6.169237144	5.869197813	6.080856631	5.967458466	6.199894428	6.078464492	6.109576605	6.074375669	6.216630539	6.012809478	5.898561246	5.795199291	6.074399194	6.112407662	6.044790253	6.09465141	6.300647655	6.116108876	6.305471283	6.459897663
10939	7.210523044	7.186985777	6.872547976	7.104391323	7.197412318	7.315472708	7.178609133	7.281649199	7.182248928	7.100364974	7.384261902	7.137817004	7.181089605	7.211059057	7.21955694	7.087669794	7.268451392	7.181089605	7.338876257	7.178743752	7.13123363
10940	3.727900755	3.776995945	3.773429971	3.683041675	3.912307326	3.79721282	4.043751301	3.92221553	3.890487987	4.120074375	4.037845414	3.965660495	3.940476666	3.949150079	3.896375672	4.007093686	3.825630689	3.84036252	4.010148839	4.012236533	3.802072901
10941	2.890331151	3.305424829	2.84517396	2.776936004	3.131988977	2.730946677	2.833911535	2.874747295	3.162722052	3.24548092	2.470666151	3.362198456	3.041201397	2.727930851	2.771101748	2.414557372	2.689697346	3.019150501	2.793909285	3.278882985	3.170573655
10942	4.321679441	4.469166448	4.271569938	4.940617319	4.205450039	4.280781979	4.524738067	4.329788392	4.498028893	4.342130512	4.2728282	4.450695521	4.301698782	4.449666632	4.343542052	4.247508858	4.42175665	4.311545808	4.354304264	4.203790607	4.413735762
10943	6.149791742	5.872748821	6.080417078	6.017691868	5.88823846	6.05491784	5.787122793	6.054987563	5.955212174	5.829010467	6.035718998	5.895969643	5.678168285	5.991579815	5.963757094	5.952549244	6.097792579	5.735250139	5.843670369	5.988325528	5.908312735
10944	9.007021952	9.101026153	8.703037164	8.922913528	8.942346509	8.993470558	8.432378619	8.97037733	8.784000387	8.852803921	9.136575205	8.885789675	8.557968242	8.585248466	8.758902503	8.73127522	8.666185064	8.857780743	8.810790147	8.825317176	8.848501861
10945	8.47179003	8.584717413	8.795798848	8.358721318	8.77578081	8.697056274	8.612213381	8.530876593	8.484950531	8.774902525	8.661417998	8.808943442	8.47927935	8.5897817	8.721998437	8.806033256	8.796797932	8.621232696	8.620479708	8.382214638	8.731839294
10946	8.293563569	7.902189906	8.299239076	7.994636694	8.049704609	8.215276996	7.739854245	7.87332609	7.988267333	8.015550087	8.198505431	8.026524598	7.652449972	8.020084481	8.132431636	7.945495006	8.015550087	8.025099196	8.003664883	7.953260424	7.963049403
10947	5.382238846	5.57165437	5.251575274	5.669913954	5.376278724	5.450140637	5.260623082	5.79633869	5.315173756	5.096468866	5.492712451	5.146522599	5.465871494	5.464941046	5.820716836	5.570927094	5.531064209	5.794072237	5.456762941	5.545478365	5.081085634
10948	7.511603128	7.457098281	7.384182653	7.549023618	7.571637743	7.42910882	7.426398365	7.353011764	7.278539404	7.575089549	7.486747164	7.502020455	7.565600185	7.379488284	7.530038218	7.422908564	7.543593286	7.452438213	7.450171221	7.626277127	7.511741317
10949	6.463457674	6.607144181	6.883896755	6.498342575	6.497972742	6.560512953	6.256195662	6.391730607	6.608717138	6.421591052	6.588810354	6.403915774	6.070636064	6.368812649	6.816471632	6.815134845	6.437786579	6.439262184	6.451001328	6.55647634	6.271860258
10950	4.610321283	4.41447886	4.69040811	4.494772107	5.198306771	4.496112525	4.496112525	4.607934059	4.571599857	4.16418153	4.46821874	4.601598643	4.012938211	4.871653591	4.469681575	4.376640007	4.233661664	4.488003315	4.806188706	4.130276863	4.581447754
10951	6.835372834	6.484191227	6.665525561	6.405026155	6.406294865	6.430491514	6.534148192	6.474200952	6.410087235	6.508311775	6.493182625	6.658027742	6.334807063	6.484191227	6.44385674	6.49917495	6.331295326	6.429821393	6.373462824	6.689294129	6.484191227
10952	9.588638557	9.318553715	9.934144568	9.504160906	9.835468183	9.788733647	9.4245572	9.595432791	9.310703919	9.703132554	9.519155945	9.471687751	8.989722155	9.37422856	9.512323097	9.480419243	9.418493678	9.782198587	9.356503216	9.160004972	9.602637285
10953	6.957212287	6.69804097	6.700445076	6.266399542	6.960680316	6.788913284	6.552571573	6.670843189	6.44421191	6.56773453	7.078145415	6.613937809	6.229853028	6.788470598	6.784288279	6.73609837	6.456124921	6.599937433	6.687269818	6.701131979	6.759772238
10954	8.821462672	8.885926171	8.74225063	8.876923785	9.271259031	8.810360724	8.942034303	8.816784834	9.136343858	8.992949493	9.109528367	9.301346897	9.251125234	8.937679451	8.783772228	9.03245129	9.190988518	9.075509105	8.950450859	8.776967584	8.781435509
10955	10.20581828	10.13830999	10.29972116	9.929621088	10.18168135	10.13145115	10.05875468	9.968133834	10.03308277	10.12590191	10.31365089	10.14886562	10.00827623	10.10098061	10.28714676	10.25457429	10.03127636	10.07628539	9.962583546	9.922266171	9.910050307
10956	10.25169663	10.14911307	10.04680995	10.01271846	10.25018803	10.11748558	10.15283072	10.20813494	10.02255927	9.954029872	10.19794659	10.23670907	9.880319028	10.17321491	10.08922046	10.03567356	10.08413953	10.12982534	10.06364237	10.17068286	10.1678988
10957	8.004522557	7.99317778	8.123111277	7.754642008	8.294743134	7.939860412	7.837655707	7.955581601	7.717892643	7.769109564	8.308460252	7.899729657	8.015179842	8.115849396	8.069139476	8.232010449	7.901400338	7.709604747	7.981773906	8.140998294	8.273524669
10959	11.38659771	11.24832041	11.54505085	11.24683664	11.45875992	11.59476177	11.15153085	11.52215216	11.12982874	11.30742982	11.45960915	11.17028845	10.87411917	11.27431203	11.42522498	11.32314244	11.3113253	11.43559918	11.24935687	11.28797459	11.53070176
10960	11.54177569	11.32365402	11.70689567	11.28686046	11.4843326	11.54692532	11.28031128	11.46576207	11.38876928	11.29239475	11.46248108	11.35061346	10.98925591	11.38529431	11.45168744	11.32415278	11.42716728	11.44956991	11.14935684	11.33954256	11.38876928
10961	8.06632035	8.246112012	8.252380366	8.42101433	8.388499061	7.985332719	8.348191968	8.249282698	8.507045469	7.980616598	8.314948211	8.420053997	8.235324429	8.152410649	8.450398864	8.186565743	8.11282709	8.179652813	8.25861932	8.266308477	8.108601248
10962	4.195755793	4.02660506	4.414791899	4.421768438	4.629952564	4.491232732	4.373440181	4.418686352	4.355144045	4.571915264	4.306539957	4.40737856	3.960514444	4.256806247	4.395399733	4.58005631	4.429973041	4.69150221	4.790970589	3.684703636	4.464020205
10963	7.049840403	6.730526106	6.682258825	6.944774282	6.914094369	6.798703521	6.701070139	6.706801297	6.598191639	6.879637258	7.018045567	6.739383257	6.444059697	6.615244712	7.139310196	6.794682345	6.694166608	7.102766125	7.094360718	6.984804274	7.234569951
10964	6.678075142	6.44110292	6.709150474	6.557542518	6.132799035	8.440962284	7.020862839	6.461700418	8.59517589	6.303160076	6.709122075	7.290851671	6.094269588	6.848660137	7.366538744	6.840288691	6.507545459	6.512047481	5.218737932	7.23079735	6.553848878
10965	8.900736788	8.530017181	8.176288569	8.429808384	8.352391954	8.300206297	8.171919473	8.909756457	7.885724661	8.666740176	7.542997933	7.944102892	7.518197806	8.072036211	8.418373888	8.496422377	8.510958266	8.731891841	8.648840247	8.365045889	8.65632383
10966	5.97329792	6.119920811	5.91361177	6.247334589	5.849945902	5.85959899	6.061503039	6.085383174	6.397049686	6.2952068	5.903774876	6.067778047	6.129787519	5.892557337	6.314671576	6.220131506	6.225450846	5.957888515	6.182936234	5.875350418	5.928296783
10969	7.120244896	7.779538445	6.820340503	7.554628098	7.278675046	7.367842605	7.593741993	7.848883409	7.47765386	7.240097531	7.082640324	7.6006937	7.615803608	7.610558544	7.293596847	7.239415665	7.843508741	7.492740753	7.601109326	7.782239492	7.230242336
10970	6.443830992	6.542058216	6.715243538	6.814511404	6.462600155	6.642303629	6.387104421	6.633403186	6.518701859	6.613027259	6.708480304	6.447517476	6.697197325	6.529464768	6.676924067	6.818592215	6.696786119	6.601276109	6.689216084	6.682732243	6.96253989
10971	10.10633226	10.02949223	10.41733361	9.851002582	10.23286081	10.12720776	9.743034144	9.969945874	10.0243941	10.06032763	10.24286153	10.12287074	9.659300119	9.983009434	10.10672231	10.05419334	9.970441602	9.885896624	9.963478887	9.86352257	9.927556904
10972	10.55076314	10.31132526	10.89704277	10.14323329	10.61258831	10.69944615	10.33017101	10.48879458	10.33223601	10.45660239	10.55019724	10.38062034	10.10397318	10.47975732	10.6425985	10.45297239	10.47461445	10.55188796	10.30459322	10.22957657	10.34946796
10973	6.963747076	6.546534456	6.802699357	6.547101494	6.631191533	6.94484274	6.712530703	6.696542955	6.895394491	6.670462618	6.74657643	6.485822013	6.503491091	6.645102107	6.879199048	6.581658624	6.711232369	6.683519595	6.813630143	6.696542955	6.539962922
10974	8.135739589	6.93328478	7.503978802	7.729196323	6.714027633	7.510296813	7.318458895	6.730044242	7.164097376	8.643085455	7.184096532	7.876207738	6.819786849	7.257691074	7.791764734	7.521356795	7.062363599	7.244958415	7.772273216	7.76565719	7.067954308
10975	7.602387529	7.514480208	7.558183753	7.648692025	7.579819467	7.605559526	7.718635551	7.777990099	7.625511611	7.539106676	7.543221911	7.635888094	7.499181274	7.599134694	7.392812921	7.416085656	7.595186051	7.794919189	7.799236418	7.611190221	7.362819455
10978	5.141990083	5.021110695	4.90494254	4.865795661	4.593025473	5.282356284	4.762637038	5.131475144	4.967878441	4.849711492	5.136012532	4.463663368	4.41953949	4.933687025	5.09459987	4.838474613	4.12429142	4.927934789	4.658685248	4.579351865	4.814847538
10979	8.957354131	9.002992708	9.160413839	8.8814924	8.782599504	8.898292053	8.994910667	8.985049738	9.255369542	9.015299895	9.326539044	9.24116655	9.045110299	9.101762167	9.125403005	8.728990372	8.845877638	8.840525289	8.797838993	8.901238716	8.639213693
10980	8.808748141	8.47418635	8.753807802	8.579335464	8.665635858	8.676451182	8.59752605	8.508923232	8.721203213	8.314587963	8.5014044	8.797159665	7.941796238	8.668227498	8.71435761	8.585754296	8.401445532	8.842364544	8.4589503	8.57879209	8.421633172
10981	5.512702998	5.885539276	5.365830883	5.538331657	5.247108859	5.69668423	5.734264028	5.682500471	5.362690435	5.408056446	5.638793397	5.314162312	5.421920406	5.388457359	5.625109133	5.699418721	5.774896712	5.841089932	5.761100395	5.92336129	5.790387051
10982	9.037187447	8.404034569	8.979167007	8.396000162	8.941652337	8.924381862	8.836732126	8.498890679	8.887711858	8.544579601	8.79976388	9.034895607	8.784070336	8.99180079	8.697563885	8.400252685	8.794675796	8.832831951	8.821730332	8.112851508	8.715694433
10983	9.521042711	9.392057824	10.01267715	9.426040713	9.5752084	9.406243311	9.619036664	9.437062646	9.674145509	9.618498561	9.609549098	9.75263547	9.568231607	9.662227859	9.77243488	9.935228751	9.574562786	9.457745226	9.388146222	9.43909795	9.375391813
10985	7.488014229	7.628013067	7.370821333	7.600368685	7.448735961	7.572858541	7.509880351	7.529651516	7.104992091	7.492375212	7.312925849	7.384960709	7.492375212	7.471946296	7.517450957	7.537694416	7.492375212	7.585326019	7.692860457	7.566570197	7.59256021
10987	5.842855389	5.668776205	5.640361353	5.63887407	5.668776205	5.759524275	5.737030041	5.712072288	5.507704275	5.837258587	5.707464895	5.776252822	5.668776205	5.668776205	5.675181779	5.571900648	5.414672444	5.472370092	5.901204108	5.620958497	5.61507139
10988	7.890222209	7.861644591	7.729512573	8.067102893	7.664317679	7.715418553	7.616237456	7.947580089	7.874414832	7.615855612	7.884934348	7.979191766	7.616802924	7.81825076	8.127384637	7.505688737	7.688669722	7.667102314	7.679689845	7.906929687	7.699388779
10989	8.286680392	8.090810468	8.21421018	7.857392565	8.309998305	8.399155156	7.991859255	8.144952176	7.908344157	8.147828876	8.284828026	8.076667461	7.711620533	8.088071356	8.186724727	8.153427285	8.144588161	8.231454233	8.214084172	8.048192625	8.221400634
10990	5.912963047	5.795049848	5.636314507	5.5497838	5.854840347	5.983848581	6.096305192	6.006730591	5.531473264	5.612742489	6.127622341	6.035878842	5.700024039	5.824419114	6.275471262	5.476573266	6.285098827	6.158567257	5.408623088	6.099278075	5.840680959
10991	11.34984289	11.22317821	11.33899288	11.02436394	11.39967945	11.27313801	11.2525234	11.11224224	11.22794121	11.53556577	11.36134803	11.54129027	11.50976285	11.26819879	11.38511387	11.45478941	11.20392041	11.19418271	11.10182809	11.14723534	11.01420318
10992	7.72894019	7.627357072	7.449499478	7.559482451	7.882133248	7.603883815	7.629637039	7.498035634	7.509371661	7.713127073	7.60041775	7.68219979	7.76353902	7.471308717	7.728880164	7.730490947	7.669097375	7.680889289	7.903256849	7.696760277	7.700389927
10993	9.144232952	8.79205412	7.751997787	7.788534491	10.90426308	9.426208523	10.43454807	9.483933734	9.788123391	9.722596181	8.711845355	11.33834305	9.873376517	10.58333111	8.047011418	9.108567072	8.928831755	9.76757383	9.261585425	7.164192606	8.584744643
10994	6.990649931	6.750814697	6.669479789	6.752509781	6.950942039	6.605143107	7.014966125	7.275568497	6.782430261	6.968665667	6.711365544	6.954352366	6.985408732	6.795347785	6.903190951	6.633009153	7.025058851	6.82446415	6.889711499	7.048386107	7.184420845
10998	9.638355053	9.793042552	9.883899367	10.01059496	9.890600171	9.633180178	10.05866344	10.07434887	10.01232722	9.992172173	9.640003848	10.12892785	10.02663989	10.02786599	9.865561021	9.83920365	9.988747917	9.964774761	10.07033791	9.749004803	9.89173848
10999	6.757711085	6.313817281	6.389082864	6.209058887	6.724087616	6.683247942	6.403597413	7.004195837	6.202370194	6.593417767	6.555083037	6.306799076	6.383844028	6.223085281	6.246210023	6.714538122	6.649391269	6.614299678	6.784160351	6.815408226	6.747066744
109	4.929980791	4.776708658	5.209652514	4.730560123	5.28097155	4.85994095	4.442362884	4.530102856	4.601874063	4.831180415	5.091139315	5.152303667	5.077669044	4.801533224	4.814689755	5.328995038	4.852985554	4.852985554	4.612386488	4.664383363	4.981856659
10	6.648535539	6.366112247	6.518831019	6.277406953	6.61437012	6.633931302	6.719169669	7.042695977	6.609277949	6.481686435	5.959960286	6.428176607	6.037341477	6.979990982	6.588352511	6.340002242	6.370675408	6.898443969	6.726148561	6.382292024	6.626032563
11000	6.310095185	6.758796654	6.771531241	6.959050012	6.767819668	6.63138888	6.758796654	6.577623142	7.147407182	6.711291407	6.665567333	7.135836809	6.839556001	6.449752011	6.705306429	6.947973979	7.003031204	6.794367892	6.660325819	6.833670284	6.701487386
11001	10.69139178	10.55693485	10.70612937	10.45481416	11.14454612	10.97243888	10.39997793	10.91643908	10.21053809	10.53256943	10.39329649	10.20440399	9.786942051	10.55859364	10.51812691	10.62973219	10.29459434	10.74592563	10.26340417	10.57164913	10.61659984
11004	3.126574678	2.664856981	2.814358847	2.84931308	3.012844439	2.708606477	2.817746264	3.123235812	2.696938328	2.600611281	2.819849227	2.918500886	2.575162638	2.989635292	2.827184636	2.76128039	2.960017209	2.819001402	2.772658089	2.769784229	2.920434186
11005	2.469745226	2.707049652	2.548230054	2.379148701	2.35527452	2.445811313	2.397437706	2.331989831	2.631398013	2.464663255	2.414407404	2.61779012	2.609606119	2.464663255	2.349360837	2.485293209	2.370951231	2.481755049	2.727205849	2.478417786	2.67778662
11006	4.571659928	4.655286936	4.571659928	4.412018475	4.485778936	4.599958568	4.792815899	4.203694837	4.469744033	4.363327617	5.617707241	4.573677576	4.561769814	4.571659928	4.582007315	4.093323277	5.064111164	4.390029934	4.083452422	4.929186668	4.71693692
11007	4.93058375	4.941049591	4.885253486	5.105770612	4.748762652	4.577971042	4.610931344	4.754158227	4.736886692	4.805006206	4.737657384	5.058072822	5.103549448	4.904059549	4.552177125	5.004619314	4.861725437	5.164676623	4.973406169	5.083745652	4.962380152
11009	2.78295774	2.840481216	2.675695724	2.709949144	2.953287681	2.502681427	2.83981879	2.948372213	2.860895774	2.794780212	2.743498186	2.675373525	2.81725135	2.852199181	2.808778712	2.807980898	2.901976844	2.819658015	2.874273253	2.896795529	2.939476277
11010	7.313765728	6.962249767	8.299246329	7.09684944	7.088029006	7.09684944	7.153174083	6.661560963	7.058464088	6.450889881	7.684884697	6.97625646	6.634592831	7.414429361	7.176807238	7.703545855	7.514958567	6.969320758	6.394220267	7.07466352	7.061940568
11011	5.263484776	4.548163931	5.314325931	5.009662259	5.171015182	5.74853485	4.054849453	5.409486963	5.739496226	5.148402719	5.442110687	5.080955744	5.856531288	5.819646913	5.855595881	5.310605449	5.049040009	5.379482647	5.121764696	4.878031699	4.891594037
11012	4.314887477	3.629535282	4.197972788	3.71947176	3.764554241	3.690828228	4.286842276	3.696230085	3.815024218	5.182751221	4.092159246	4.290277017	4.32043282	4.182397962	3.572909788	4.295483663	3.539394129	4.151694187	3.815880715	3.869230658	3.76178216
11013	2.291246891	2.258083552	2.473755037	2.089191969	2.191189648	2.31456911	2.41003458	2.21884206	2.293868593	2.224277199	2.245965289	2.077040309	2.510589171	2.266225979	2.194159123	2.222538814	2.165066128	2.146728015	2.330905549	2.186911089	2.197992268
11014	9.696087808	9.63318753	9.944407769	9.46416629	9.731201391	10.07025149	9.427324042	9.840690988	9.501537027	9.960851032	9.770036134	9.574669006	9.501126218	9.658445843	10.01814998	9.787066811	9.649551614	9.71792475	9.806273749	9.623569166	9.752276796
11015	5.77721514	5.343746349	6.992046685	5.710007082	5.694806	5.661451294	5.372009397	5.740112441	5.116988752	5.870694736	5.687462831	4.316749829	4.932854598	5.403957184	5.784249198	5.830900371	6.086493329	6.615459546	5.928355963	5.583048941	6.358135095
11016	7.02437413	7.384185326	7.294475205	7.09961699	7.191250345	7.049369104	7.331670775	7.098845076	7.321635027	7.651410808	7.056018044	7.402498629	7.610837659	7.28054944	7.173801245	7.2648941	7.251035076	7.155678313	7.321466612	7.079403217	7.063712183
11017	7.004856693	6.774396245	7.091570157	6.666756921	6.790746249	7.09883951	6.776073596	6.699167239	6.824332588	6.541125884	6.766485509	6.473565427	6.317576614	6.746590009	6.848915046	6.9069558	6.72434421	6.872765177	6.735485805	6.708766198	6.575766027
11018	5.314533728	5.833445369	5.571394733	5.480422329	5.508424885	5.395690377	5.503433786	5.456786437	5.641930688	5.318454334	5.495445901	5.67638456	5.167582985	5.462794016	5.254463166	5.285806992	5.434906879	5.715946747	5.613355106	5.47867723	5.507285604
11019	6.361451578	6.400411852	6.640982406	6.300085636	6.405303411	6.726336179	6.211567345	6.564875127	6.576341163	6.435725472	6.74220514	6.330801458	6.015947452	6.718403651	6.979872183	6.26916367	6.005344141	6.267457634	6.482914689	6.313127179	6.008029536
1101	8.132606291	7.995062868	8.59587075	8.919175436	8.225632658	7.717330057	8.577267035	7.971015412	8.292407494	8.694284523	7.946841135	8.750412648	9.175564924	8.450272496	8.266604634	7.894993278	8.770114641	8.396850332	8.380576652	7.526753209	7.757522459
11020	5.180647435	5.385508468	5.198160971	5.615452992	5.124273621	5.369989141	5.369796025	5.491992222	5.412185758	5.273876492	5.140224029	5.383459365	5.736950157	5.251852951	4.964085883	5.337127592	5.570810962	5.518663171	5.5781114	5.675793026	5.414363518
11021	6.743225889	6.753825939	6.885901193	6.842680621	6.971251632	6.809682284	6.89272316	6.865355333	6.680348659	6.622239846	6.864796722	6.736560483	6.97318004	6.892476902	6.96682067	7.072843526	6.972310275	6.865384713	6.854685897	6.989888065	6.887815519
11022	5.596670373	5.834155916	4.974936822	5.477927395	4.96112923	5.497814657	5.37229987	5.334842463	5.154963989	5.146482056	5.394066262	4.885129762	4.629651858	5.167587893	5.554628516	5.510551224	5.328330127	5.184740297	5.926689461	5.719507277	5.120804838
11023	2.979340838	2.71492247	3.141983398	3.052539591	2.864416079	2.947490642	2.754327077	2.945334821	3.091085748	2.995631007	3.019335577	3.073454619	3.085776631	2.830700454	2.947490642	2.962096544	2.947490642	3.087626953	2.891699599	2.947490642	3.05716979
11024	4.754606107	4.643981436	4.991775261	5.090633023	4.222849991	5.254302056	5.267201042	5.295505328	4.877581482	4.778488499	5.276831438	5.010168289	4.949976606	5.082148583	4.851854415	4.94011832	5.476985125	5.036524411	4.68216933	5.250985758	5.32500759
11025	5.933110995	5.598348958	5.991286206	5.105105914	5.914282063	5.434187084	6.097111142	5.851405236	5.736053224	5.59382911	5.346565293	6.134545848	5.577811099	5.94987903	5.67328184	5.616014434	6.424622366	6.156706345	5.548321047	5.859266616	6.156645528
11027	4.377824571	4.142648696	4.731777899	4.747549251	4.739756587	5.148056639	4.936626833	4.926581374	4.945572177	4.342793909	4.914083096	4.670730825	4.956653746	4.772398407	4.801098524	4.756086781	4.806264078	4.321991238	4.453419191	4.908307082	4.997488588
1102	6.375712599	6.649613175	6.344564049	6.375712599	6.295531092	6.357144503	6.369550064	6.486264817	6.626795185	6.337516763	6.529938316	6.175723017	6.375712599	6.312054113	6.292822428	6.388545835	6.457548705	6.375712599	6.33137983	6.621426234	6.343283519
11030	7.260139537	7.229162432	7.968978229	7.149942326	7.229889244	7.274324921	7.648059902	7.539584415	7.540182653	7.596851991	8.042067181	7.372047975	7.65197076	7.567862741	7.910607247	7.879641637	7.656134103	7.208915388	7.059832035	7.563196613	7.2324035
11031	7.002389293	6.557987228	7.450297474	6.712000258	7.115577315	7.308290427	6.986489558	6.929952204	7.027174293	6.583742666	7.203705761	6.743185186	6.457169353	6.918247417	6.81777549	7.24746981	7.224082549	7.069133026	6.261352814	6.923818446	6.803219266
11033	4.522852657	4.208982216	4.517583577	4.795241401	4.390574689	4.541507471	4.587324659	4.368374472	4.515765375	4.487271445	4.722005268	4.25039452	4.688574947	4.430372083	4.596940507	4.691734175	4.941390687	4.582466568	4.292639832	4.37601279	4.800270547
11034	6.635409804	6.541814097	6.560518541	6.644869714	6.842459374	6.634363126	6.47547328	6.829372753	6.4943711	6.651480183	6.67117361	6.556358572	6.48574902	6.79390898	6.974837513	6.574716859	6.55496196	6.534429157	6.538747245	6.476796636	6.595685374
11035	4.27678562	4.204633382	4.372498146	4.434286867	4.223195639	4.292840683	4.269949313	4.370949478	4.433614842	4.324399948	4.292840683	4.301810761	4.18009401	4.33738754	4.107362578	4.177803961	4.662925617	4.292840683	4.100576778	4.272526947	4.569841143
11037	5.43481725	5.537331632	5.469978281	5.535762838	5.899943954	5.408089413	4.968428948	5.094056158	5.698787388	5.585280792	5.28213737	5.516691295	5.741254059	5.606990975	5.009621242	5.975584996	5.352585144	5.680830398	5.342653997	5.691428783	5.839909432
1103	3.59048748	3.717872978	3.682729334	3.624384996	3.721074374	3.636137974	3.929067852	3.565966845	3.426382826	3.563901187	3.78146991	3.794414231	4.015944647	3.804657086	3.860711185	3.774360441	3.673372179	3.718881777	3.544201506	3.426923007	3.97774752
11040	5.471962899	5.200828602	5.840260998	5.573845618	5.544114968	5.450953862	5.211577361	5.396952132	5.080112111	5.400620445	5.953492203	5.341410079	5.250702435	5.356121683	5.364326293	5.922562543	5.400620445	5.432615962	5.245975207	5.428450388	5.262972607
11041	5.527231559	5.571466229	5.61956354	5.387606299	5.453267496	5.584179219	5.395377804	5.387106907	5.288833959	5.450038939	5.475696876	5.500152449	5.476689011	5.387292527	5.492174353	5.633494343	5.250971732	5.598869764	5.537440893	5.56647719	5.468549832
11043	6.95614645	6.985824652	6.6310305	6.657001855	6.628378758	6.862943308	6.236003333	6.575754361	6.551278436	6.292701233	6.50965724	5.981848537	6.341781263	6.723841534	6.792698568	6.630800223	6.553884623	6.577775391	6.725148607	6.89870967	6.692852959
11044	7.781294143	8.160573991	7.573487882	8.162663464	8.301387401	8.133795915	8.037628317	8.094268998	7.861800512	8.127194386	7.657470422	8.170371075	8.34517127	8.037540007	7.728151773	7.825503185	8.07776967	8.062701763	8.323320827	8.140110977	7.931146358
11045	2.774709145	2.757570051	2.600069737	2.850163672	2.655483385	2.529705865	2.818331831	2.439161038	2.9473983	2.750200314	2.587172284	2.732191991	2.511436842	2.754229649	2.663279832	2.641718237	2.623928107	2.700449116	2.78920485	2.781373548	3.16505586
11046	7.502965583	7.693457448	7.173643347	7.538184139	7.695519606	7.433513881	7.569182523	7.617274216	7.826419303	7.436781504	7.854414078	7.644696036	7.640504615	7.723047099	7.644696036	7.680431349	7.660931881	7.71981699	7.678245634	7.7569351	7.594001435
11047	8.234470789	8.116499215	8.053218119	7.261929767	8.312110297	8.239128108	7.974205529	7.998522175	7.891568714	8.300812981	8.118433593	8.237016506	7.947869468	8.090560985	8.142547609	8.350923714	8.126456261	8.026822784	8.147354125	7.988465572	8.444886789
1104	5.060954585	4.893830643	5.048839671	4.854381046	5.133676135	5.048839671	5.620369736	5.078564493	4.573439598	4.936923949	4.670194871	5.106162908	5.048839671	5.289204725	5.224411924	4.778317009	4.951844413	5.103189996	5.048839671	5.188741876	5.00425885
11051	8.974380721	8.905679469	9.076073887	8.545668692	8.752595826	8.803212865	8.494368298	8.807783635	8.906821488	8.78363599	9.071483891	8.784139577	8.380458408	8.73610814	8.943522627	8.793129523	8.598794363	8.769595968	8.661532897	8.795325246	8.607481599
11052	7.344856403	7.341267185	7.478181521	7.37476476	7.43185742	7.426463378	7.506988888	7.48033119	7.828976829	7.561282699	7.357523266	7.409127826	7.516007891	7.456500781	7.431234027	7.403621964	7.292020176	7.183413768	7.269456671	7.379538617	7.066912729
11054	6.747968935	7.273456666	6.730494742	7.063258868	7.079599482	7.030610674	7.324793216	7.197579376	6.854352468	7.027112514	6.942435179	6.963537151	7.033812361	7.115601583	6.57495067	6.64726207	6.980329097	7.257992287	6.946942102	7.368087571	7.493784404
11055	2.80460484	2.703775007	2.792728839	2.715365031	2.792938509	2.889258687	2.546268163	2.80881664	2.799293109	3.150869426	2.921957458	3.163238999	3.17074852	2.641418625	2.865857775	2.773655309	2.763256156	2.640588786	2.64654483	2.695793968	3.021301329
11056	6.825676647	6.966058004	7.042575174	6.519571923	6.783016308	7.048487671	6.829432209	6.829432209	6.729038427	6.811537435	6.994304822	6.794884584	6.573811007	7.075240646	7.233176921	6.935806567	6.568968024	6.742444057	6.665956438	6.442204768	6.577199779
11057	10.25852381	10.08063219	9.813717125	10.26323417	10.66546286	10.23845758	10.11661711	10.26559715	10.02898102	10.37062621	9.855345301	9.846460148	10.27458735	10.18199204	10.03980461	10.35947055	10.31165723	10.21938758	10.35158436	10.17831478	10.39934222
11059	10.31882489	10.46644697	10.31405822	10.38037148	10.10036801	10.28395041	10.25464813	10.33519753	10.50146277	10.2806758	10.33509294	10.22448778	10.30699406	10.33700794	10.37802901	10.2136248	10.27148264	10.25385039	10.38945416	10.35802359	10.43277023
1105	6.930915819	7.092781941	6.818926561	6.913703062	6.655784709	6.96910775	6.821866467	6.982903027	7.172107289	6.898089512	7.235273859	6.950650996	6.944387045	6.947237271	6.996633674	6.948434617	6.885558826	6.664881807	7.094676161	7.03731201	6.875294971
11060	6.442843681	6.511154089	6.322220308	6.422176717	6.575615917	6.457537765	6.25054838	6.313952418	6.115536245	6.300464961	6.388648905	6.244771618	6.302983519	6.145680411	6.247763493	6.466145326	6.615866695	6.505089257	6.503840388	6.573223488	6.357038356
11061	3.211611304	3.294704491	3.060374117	2.908104275	3.075150617	2.98289876	3.025080228	3.201740877	3.187689195	2.616373587	3.097572435	2.893729265	3.053538276	2.936291412	3.189810018	2.908217339	2.988463769	3.220528617	3.334027089	2.94875839	3.287611215
11062	5.189523056	5.200059147	5.266460665	5.131240424	5.176459731	5.191053848	5.100306506	5.219490879	5.264156419	5.01282877	4.928340984	5.257721144	4.844209935	5.136279427	5.185652172	5.118066621	5.044173665	5.045098981	5.14545466	5.050945183	4.897854594
11063	2.806204287	2.783939151	2.904877496	2.781736299	2.738353027	2.860758689	2.902065649	3.014208234	2.831150507	3.084457773	2.853570882	2.858025309	2.800955683	2.949798685	2.977007764	3.135631571	2.788584622	3.285648301	2.963266564	2.689225862	3.115814208
11064	5.267656642	5.37589472	5.37665716	5.441844262	5.29302345	5.325947145	5.293644679	5.307689963	5.336102869	5.31008087	5.464103259	5.265417938	5.640450784	5.105621648	5.2897449	5.159151094	5.597060712	5.283292426	5.277796875	5.329821696	5.145538495
11065	3.234581401	2.936189282	3.090882724	3.53849374	3.262627365	3.088996498	3.527827541	3.083017164	2.851759765	3.190088169	2.946855749	3.097928655	3.096710024	3.275801856	3.033870669	2.854941283	2.988622447	3.213031353	3.208805444	2.964135395	3.337919003
11066	4.605191594	4.922706673	4.434828024	5.143024244	4.779169064	4.970336921	4.756858413	5.19133818	4.907442397	4.888709548	4.959476145	5.037760957	4.857727178	4.895058514	4.620414841	4.850460578	5.124216328	4.902454311	5.193011215	5.239180722	4.801052349
11067	7.011425879	6.973098746	7.800174885	6.17759875	8.144023596	6.656739848	7.399014586	6.815048885	7.237937453	6.42333874	7.101859924	7.293062645	8.29173538	7.271532728	6.417849744	6.633564113	7.161637472	6.756020364	6.282000709	6.538617049	6.187698602
11068	5.574727105	5.911364016	5.705554332	5.842171901	5.766229247	5.855382865	5.838914278	5.824740116	5.222247987	6.011627169	5.459281683	5.46629939	5.822294654	5.727847379	5.823986309	5.987721213	5.740055611	5.44187317	5.658585264	5.740188997	5.4830592
11069	8.144685698	7.805941951	8.458669656	7.952766878	7.785319011	7.85866668	7.815123868	8.320565325	8.202321878	8.241134084	7.783378325	7.943264837	8.292381033	7.742026259	7.652218339	7.615815477	8.178988669	7.6882667	8.293286882	7.905518656	7.925409543
1106	8.223982289	8.267319992	8.189690072	8.288964759	8.18326967	8.191653873	8.260948757	8.191722431	8.359248063	8.169449553	8.449734947	8.250475139	8.365403082	8.213819798	8.224791938	8.211321298	8.331680633	8.190501902	8.473745908	8.112415199	8.236159379
11070	7.8928804	8.093499918	7.963679856	7.671048641	7.93458728	7.717259959	7.886467934	7.956891019	7.617010055	7.881838018	8.010256372	7.931633452	7.734462471	7.721536222	7.873034068	7.918180182	7.752955987	7.748897149	7.868702774	8.070212794	7.926139102
11072	5.149650929	5.798903903	5.97953913	5.473357549	5.520134022	6.015933944	5.538658782	5.645121964	5.541601714	5.695655284	5.830317046	5.694647416	5.347243522	5.688029735	6.274622367	5.765220758	5.527700836	5.818606049	5.659921211	5.605556496	5.926838356
11073	7.240454724	7.334217999	7.326788882	7.22305947	7.3095996	7.162499898	7.202571435	7.415897378	7.26324872	7.011134403	7.197468407	7.205728073	7.201113777	7.189538698	7.151263014	6.982645102	7.164494427	6.97939755	7.189538698	7.343034776	7.146742644
11074	3.266481749	3.074435407	3.005846793	3.414547402	3.205219808	3.074435407	2.957233247	3.060033538	3.08284297	2.994226845	3.011391381	3.256098494	2.890505805	3.260892909	2.87669884	2.721566075	3.340359596	2.953346027	2.933239378	2.921677214	3.628878855
11075	3.257582719	3.32304157	3.428304371	3.380282375	3.234793766	3.229082427	3.27656998	3.204629542	2.972637735	3.204081193	2.976874871	3.208265882	3.275080873	3.352982631	3.358650989	3.291288538	3.232239325	3.327572987	3.187008369	3.732751745	4.195775403
11076	4.606039155	4.945993907	4.386801876	4.625540692	4.855553598	4.059471764	4.861414683	4.653075197	4.842189262	4.516673823	4.660538195	4.667237535	4.850808489	4.801173167	4.157317842	4.651983744	4.368559376	4.909366468	4.699543011	5.049730307	4.676116997
11077	3.329512625	3.136504382	3.456019056	3.42960729	3.200282348	3.160948179	3.6401561	3.181003744	3.254903629	3.669612718	3.376442007	3.339448422	3.556291302	3.186817058	3.397759002	3.104719102	3.318809079	3.461375615	3.325846876	3.104189693	3.673213254
11078	6.048741955	5.86733937	6.258098398	6.017704067	6.030549529	6.101437782	5.993448117	5.917971849	5.916735131	6.080872149	5.959230666	5.954196593	5.862584116	5.989468673	6.036526983	6.177477324	6.135230522	5.853321558	5.709078616	5.91440506	6.002362499
11079	8.622282786	8.753986226	8.396087158	8.749175466	8.619203474	8.806414625	8.628850444	8.841502058	8.668820483	8.668226798	8.630917949	8.588470486	8.491838492	8.594745987	8.578057004	8.51032947	8.680313109	8.889011665	8.679961341	8.721778796	8.776579882
1107	5.462975131	5.335407894	5.54477489	5.548339518	5.21373665	5.136257707	5.466706296	5.460967411	5.134944971	5.764231846	5.460967411	5.321039394	5.536912078	5.391042749	5.161098142	5.742160276	5.777137411	5.464608667	5.364052906	5.40401003	5.544781592
11080	5.796053938	5.202606124	6.236075787	5.771164164	5.963454149	6.056479398	5.76424673	5.958589777	5.873562969	5.894018136	5.718451527	5.541058042	5.853725923	5.958506568	6.282156909	5.632287478	5.349163084	5.786031531	5.972372443	5.765515659	5.468142304
11081	2.542610774	2.221794153	2.28012595	2.28012595	2.28012595	2.198997008	2.280728457	2.2747915	2.28012595	2.274699545	2.243901953	2.358505565	2.158139408	2.410843564	2.340728052	2.28012595	2.236857581	2.15564922	2.327729029	2.229258225	2.337754826
11082	2.597043511	2.599464112	2.608049532	2.586230335	2.607849371	2.812181402	2.654545338	2.771400166	2.628261378	2.645017184	2.607849371	2.628261378	2.863429259	2.547146255	2.53865832	2.633783518	2.628261378	2.50028553	2.769473262	2.66618567	2.57913255
11083	6.893912421	7.187371401	6.798605113	6.961991962	6.812828333	6.953934468	6.987248118	6.819152552	7.036885839	7.281706659	7.032086662	7.032086662	7.232177656	6.719518304	6.853717065	7.156158229	7.121798286	7.053054545	7.227560653	7.092137089	7.033002462
11085	2.72591263	2.846256189	2.629661082	2.434198959	2.666089341	2.588088318	2.602365892	2.761802747	2.808652757	2.491446923	2.568991787	2.672521879	2.657808545	2.613558219	2.414795367	2.50462335	2.399536688	2.646849268	2.744450318	2.569656562	2.704105676
11086	2.917014915	3.03838995	2.738686668	3.011439441	2.895989074	2.997752402	3.033032144	2.718060147	3.207608807	3.106680105	2.851294076	3.151890575	2.96767089	3.148967962	2.73113829	2.700933565	2.818506974	2.917014915	3.058342015	2.907563352	3.218191547
1108	7.914868149	8.084229961	7.677542872	8.099527317	7.704885371	7.892438125	7.809094492	8.007634358	7.688310785	7.831247888	8.0646874	7.843368937	7.908119104	7.76577388	7.806414467	7.873282357	8.106969202	7.881965918	7.804807721	8.411937382	8.171390909
11091	6.863517254	6.924698909	6.394241728	6.99110299	6.635150785	6.735742582	6.782880152	6.894729672	6.46633164	6.998796448	6.813379657	6.850573425	7.122627751	6.497451564	6.817187071	6.965161806	6.883690349	6.938164073	7.108873867	6.92421352	7.005444158
11092	4.064353705	4.118735844	4.342880205	3.702838006	3.798150709	3.932987209	3.745480284	4.149890564	3.91452751	4.001634382	3.942632861	3.804015189	3.972405959	4.022212402	4.224459037	3.794456726	4.30615973	3.920497365	3.937126674	3.66679641	3.819590464
11093	6.504934267	6.662662142	6.379363458	6.75003891	6.253990297	6.394614508	6.395190766	6.345321212	6.507412015	6.655783914	6.60324178	6.743002236	6.83755792	6.218030845	6.525199095	6.661871843	6.750507715	6.650832313	6.516082661	6.802560639	6.5484997
11094	6.738129254	6.891383271	6.631192974	7.114909614	6.628171817	6.73795455	6.775598868	6.705882327	6.714870457	7.089908383	6.79747745	6.816120694	6.859000251	6.421287625	6.697849218	6.664879442	7.015478779	7.080771433	6.898047265	6.894844957	6.800011246
11095	3.424281009	3.31217969	3.28723344	3.584810941	3.394810385	3.298607813	3.420550785	3.152067953	3.468743549	3.340659991	3.393163985	3.240791836	3.25133262	3.437763716	3.322405834	3.398050707	3.573704709	3.368407959	3.299147999	3.426305306	3.423553057
11096	5.360615685	5.663744133	5.966340359	5.069380847	5.51658676	5.302177897	5.329291761	4.927481132	5.452824949	5.832619222	5.748340926	5.273969899	6.284684901	4.936406229	5.779936627	5.487294378	5.269157424	5.651222681	4.805419008	6.152501585	5.687642501
11097	5.67273131	5.664284169	5.725815594	5.606771035	5.62296314	5.720457472	5.70387206	5.838949783	5.652913352	5.692966214	5.606121625	5.548636933	5.254045224	6.003201722	5.759149322	5.843635701	5.585834251	5.668426126	5.769022853	5.768932642	5.692817958
11098	4.574727365	4.259348469	4.658383328	4.342480398	4.740317829	4.312472315	4.601256585	4.299193278	4.853159657	4.398195801	4.492137017	4.575718585	4.182912115	4.59617829	4.425618146	4.820183658	4.680287744	4.09807735	4.170037254	4.160772719	4.067158478
11099	6.573130847	6.608787212	6.668850667	6.217536081	6.318312055	6.602808802	6.957507087	6.448676552	6.57405343	6.78843385	6.915290609	6.804223616	6.545762258	6.770651998	6.714046211	6.714036745	6.633356568	6.265037947	6.641514123	6.58157313	6.570784926
1109	10.89625076	10.75941727	10.44914336	10.62485902	10.55146365	10.52087741	10.85995165	10.94489146	10.75428524	10.56862996	10.74515143	10.82194562	10.64373418	10.99848765	11.17110432	10.51129899	10.30246924	10.76305161	10.81255539	10.77161983	10.55288136
11100	8.038848091	7.890459303	8.214439038	7.957123833	8.018192561	8.005639578	7.917817348	7.878960212	7.936295599	8.073433413	8.058677976	8.072221505	7.853561043	7.92880198	8.015080271	8.006294669	8.082577422	8.024974511	7.823305711	7.925773995	7.92532022
11101	8.371238907	8.235998851	8.273931244	8.104448222	8.351961429	8.227336955	8.378472378	8.226512822	8.304945543	8.110027475	8.407102421	8.242724534	7.953295937	8.307104803	8.463072325	8.127575747	8.035105318	7.939487075	8.26972558	8.160430765	8.183974174
11102	8.322583807	8.306798252	8.164699565	7.988918446	8.007113713	8.420031868	8.113252051	8.226508954	8.283074035	8.243970583	8.251529589	8.330032498	8.138621025	8.336917074	8.166220259	8.394748274	8.031870486	8.456443936	8.285000723	8.306012727	8.25287769
11103	7.152570479	7.052914532	7.235529982	6.983562815	7.138756933	7.113472672	6.917876836	7.222135672	7.238191101	6.993496019	7.241527261	7.050260972	6.907237114	7.088428203	7.052914532	7.01155435	6.808140385	7.079515063	7.126317708	6.765408129	6.933074266
11104	4.817993754	5.151803356	4.786925547	5.030109477	4.798470481	5.36691669	4.809598494	4.816811507	4.869309282	4.9000591	5.185017799	4.919743587	4.771041866	4.782160638	5.109035559	4.848283377	4.928336415	4.948820907	5.215227066	4.915476784	4.764530207
11105	2.760558859	3.496716182	3.135271772	3.791883144	3.067361256	2.548545433	3.017190937	2.826314497	3.175568123	3.286351803	2.879280463	2.94031133	3.015071779	3.19659396	3.208170005	2.719045768	3.378209523	3.349854421	3.227588944	3.631255426	3.329604969
11107	3.778561816	3.89143403	4.1072349	3.804464138	3.80586547	3.788202925	3.848198163	3.733968229	4.153217219	3.798934214	3.966336999	3.923745579	3.958302495	3.712183041	3.746948013	3.92792047	3.848198163	3.848198163	3.695457773	3.636417489	3.971481695
11108	6.308602956	6.305344182	6.318475522	6.153677151	6.215716992	6.417751708	6.164657859	6.458839166	6.318475522	6.426072729	6.458067571	6.102698274	6.318475522	6.22822433	6.510459258	6.363106437	6.27959724	6.214085854	6.318475522	6.318475522	6.38432278
11112	10.25468974	10.04942635	10.1472767	9.937673644	10.28364097	9.883349338	10.1493058	10.09457841	10.18032865	10.14781508	10.06931766	10.35358417	9.545927838	10.31112087	10.02337436	9.853237465	9.988243384	10.22663828	10.10567825	10.0593939	9.96086286
11113	3.288106577	3.408833317	3.56701077	3.705084953	3.364444605	3.446415613	3.422343824	3.472931331	3.464780511	3.34350573	3.630885957	3.446415613	3.615200266	3.528111064	3.354231894	3.601188593	3.400785718	3.188507946	3.443260463	3.500971099	3.555876971
11116	6.662203621	6.87262789	6.862479988	7.118964243	6.783887143	7.04812252	6.983573762	6.913618353	7.130358456	7.154297325	6.921735985	6.963605754	7.10961259	6.904315172	7.04050764	6.68524976	6.990100708	7.20468345	7.160897757	6.858578476	6.777418955
11117	5.368300576	5.339058569	5.466221628	5.565314118	5.370258591	5.199976582	5.301811336	5.29140683	5.316587223	5.22377359	5.558855505	5.377466309	5.299152225	5.012070072	5.375629228	5.451183544	5.401069246	5.830951148	5.233259102	5.246782233	5.553834952
11118	6.283967184	6.312892083	6.45041384	6.194562695	6.145475774	6.607777139	6.542520929	5.96487495	6.230564479	6.220997976	6.446600897	6.407205874	6.267375414	6.470280379	6.239744588	5.664536882	6.613154024	6.0347308	6.152674369	6.110758909	6.454588521
11119	7.104779065	7.212801902	7.605473022	7.459689277	7.097836064	7.471767603	7.468873077	7.068986824	7.132416897	7.229600116	7.207335323	7.115438225	7.114571442	7.428014231	7.169229163	7.100597478	7.307121053	7.083195178	7.034578568	7.398814892	7.536125051
1111	3.527423223	3.787436438	3.647778134	3.541596415	3.686956089	3.815758726	3.363422879	3.668380132	3.189953987	3.278790419	3.693572838	3.430403204	3.140402681	3.655479213	3.370789037	3.541596415	3.468664908	3.541596415	3.651233169	3.787642976	3.57727105
11120	4.903351497	5.240981496	5.166248148	5.546185134	5.044905896	5.335101466	5.230737748	5.240981496	5.264690354	5.084933152	5.375305787	5.193736193	5.525709042	5.180214392	5.054712411	5.198686996	5.433771522	5.348773506	5.460613253	5.318494661	5.605583345
11122	3.518650435	3.835007313	3.580433331	3.670799244	3.36848522	3.622126467	3.550823811	3.523976335	3.442103671	3.815481708	4.233589542	3.775983851	3.723741763	3.51805285	3.821909421	3.646610773	4.186494195	3.40576953	3.855479643	3.838694711	3.589666592
11123	4.891464908	4.643644253	5.507750093	4.77084224	5.282219218	5.210373798	4.879787358	4.775388318	4.824254387	4.861198728	4.817343354	4.571323653	4.789588901	4.842818782	4.701012196	4.990203427	5.015441219	4.767195333	4.872230037	5.009207566	5.104370583
11124	7.60382218	7.609332643	7.509706359	7.552219261	7.655860015	7.719722835	7.571005746	7.580671897	7.8575052	7.609661261	7.613064884	7.639821946	7.60382218	7.60382218	7.527909201	7.584779768	7.495594448	7.527356806	7.773918086	7.567881256	7.464071472
11126	3.872687085	4.493015583	3.628005755	4.129470832	4.03721331	4.250142141	4.35559316	4.084719488	3.532530787	3.513558977	4.34408089	4.093484388	3.309365564	4.359994553	4.453991594	3.170359967	4.732701951	4.08807963	3.974280449	4.385872466	4.084227629
11127	4.029166291	4.313390356	4.536151121	4.29517757	4.380660096	4.468707014	4.161282555	4.571231647	4.297834846	4.064647392	4.211029469	4.195510711	4.326529636	4.025472816	4.29517757	4.29517757	4.35504386	4.310659535	4.104274406	4.204962394	4.55140619
11128	6.715277605	6.626131568	6.360561032	6.574591732	6.590468984	6.818429509	6.637022717	6.592635198	6.595710297	6.543094158	6.633605018	6.606120929	6.683513967	6.589777844	6.434594597	6.506791562	6.424768211	6.614768467	6.754682617	6.675911916	6.637253334
11129	5.591593635	5.774980379	5.585524285	6.08468754	5.638104774	5.585524285	6.002729481	5.716204094	5.960529614	6.077596465	5.522528376	5.639447794	6.288064172	5.838367018	5.703977402	5.586537808	6.187038717	6.055676446	6.024980628	5.97064136	5.728271502
1112	8.446776174	8.686325709	8.363451608	8.553564714	8.651574565	8.617065872	8.697397183	8.522820638	9.028246469	8.618616907	8.718941853	8.812083382	8.728397805	8.771315927	8.899608409	8.839961888	8.61641931	8.353819408	8.532730101	8.380411777	8.327057069
11130	3.804772432	3.662607704	4.044368712	3.898076403	4.088400812	4.200495676	3.971286135	4.396169095	3.482774601	3.944719262	4.218681551	3.920612743	3.912488145	3.645300944	4.063334556	3.781177915	4.003918652	3.774660845	4.277340224	4.13223486	4.209099372
11131	2.670309902	2.888897054	2.815141546	2.484502991	2.854587673	2.701153507	2.541870307	2.554491834	2.67143719	2.694144129	2.662489913	2.596684647	2.63529675	2.71068149	2.540514023	2.828584253	2.63548593	2.741046925	2.65402797	2.622628144	2.829341261
11132	4.625231286	4.781209546	4.778877804	5.236203905	4.478812933	4.455980038	5.106814701	4.680470924	4.729991405	4.908922424	4.770137189	4.771582859	4.884004216	4.696216627	4.778877804	4.752875921	4.854625791	4.859949058	4.832109282	4.752003429	4.794838145
11133	4.071160169	4.098125361	3.862436237	3.631197603	3.795922022	4.16235587	4.466875061	4.377897602	3.947192727	4.130527031	3.977120776	4.000471627	4.292921606	3.907331936	4.130527031	4.022504045	4.150497876	4.502947331	4.445696485	4.226094319	4.130527031
11135	6.560215602	6.77224937	6.503895791	6.787105522	6.245148777	6.811128011	6.599844624	6.409130985	6.44529861	7.233185831	7.128176531	6.585377853	7.096692807	6.428949648	6.935162567	7.531691523	6.501735914	6.647335693	6.58925471	7.11057249	6.944711844
11136	7.205622574	7.03309786	7.260018085	6.796232945	7.238725237	7.050733574	7.112408466	7.043177808	7.155726635	7.175753899	7.112408466	7.294827649	7.09415649	7.153632269	7.239017619	7.04195381	7.087559317	7.168655517	7.346354566	6.647386576	6.701751436
11137	7.215050303	6.983381662	7.056886595	7.003706261	7.250533144	7.265023616	7.095569107	7.217729287	7.238881693	6.881995181	7.221347068	7.081350349	7.106460391	7.184286497	7.163805156	6.946352238	6.9629336	6.660027053	7.083410993	7.184227493	7.02071311
11138	7.341990583	7.763041672	7.337984381	8.021274256	7.756485046	7.540886204	8.094385087	7.672284651	8.053459917	7.881396044	7.532191031	7.763041672	8.083097445	7.877815063	7.621450004	7.752095493	7.978516205	7.735368701	7.794541446	8.265088595	7.613076196
1113	3.769484263	3.755529204	3.773024204	3.937701518	3.614704362	3.927549401	3.791317872	3.856391645	4.014544469	3.761690247	3.806594264	3.918450211	3.594024781	3.967415481	3.831026699	3.527880786	3.659732512	3.552484955	3.732002566	3.866544806	3.837176151
11140	7.736078076	7.735634204	7.781126341	7.946960594	7.687266564	7.817898033	7.753185417	7.754205994	7.815562732	7.840383429	7.556312019	7.752943181	7.886501832	7.70009614	7.729698344	7.7504724	7.970432171	7.725924886	7.683154125	7.941257028	7.79443396
11141	2.943167697	3.046466228	3.395381972	2.916698048	3.005565554	3.050730769	3.389837789	2.791995654	3.440086637	2.725612207	3.019087924	3.190321907	3.253291721	3.433071663	2.871798153	2.929449237	2.743175669	3.02647156	3.019087924	3.147884512	3.019087924
11142	6.317197645	6.203546235	6.610045699	6.606081927	6.438002769	6.220956458	6.403806821	6.396293639	6.258792347	6.373776422	6.536311316	6.586865226	6.392646691	6.356790888	6.446254468	6.771419168	6.438699196	6.473584186	6.061073528	6.04791386	6.450398449
11143	7.534253787	7.73195579	7.795816504	7.678790424	7.624254918	7.532988614	7.5963357	7.516377138	7.685374792	7.869915856	7.809821166	7.728850489	8.117337402	7.649113694	7.681267765	7.700561561	7.702038204	7.51310641	7.678790424	7.680339708	7.474433441
11144	2.440744834	2.547964557	2.591350278	2.446633009	2.516682557	2.454064392	2.476062492	2.430029134	2.55614689	2.499211694	2.493524838	2.551679893	2.566121398	2.400151802	2.434989798	2.400275942	2.511633307	2.364931338	2.688389771	2.511633307	2.699574546
11145	6.567075998	6.605218507	6.48103301	6.768120093	7.174182669	7.021427267	7.112568184	6.574795108	6.642977433	7.367222972	6.345374446	7.167579797	7.077512794	6.78191535	6.78191535	6.654221765	6.909977858	6.680870252	6.719605732	6.82496063	6.797482178
11146	4.356824902	4.39340874	4.287403695	3.817543687	4.287403695	4.739641649	4.072235857	4.453046773	4.617571249	4.320983287	4.352758282	3.982589306	4.057734015	4.287403695	4.630692075	4.182835636	4.400624375	3.939156687	4.457161301	4.04141785	4.158547254
11147	5.835321545	5.77657701	5.675012276	6.160029261	5.818038072	5.60792388	5.585783592	5.438726474	5.691068406	5.90950867	6.021818399	5.743564655	5.842649139	5.422972895	6.072028214	5.746038524	5.927100547	5.903658858	5.580848089	5.591691323	5.947491651
11148	2.571915757	2.658308422	2.437415294	2.419989832	2.4940343	2.330179775	2.538710043	2.701542068	2.550725473	2.214484457	2.333711763	2.49580675	2.290379895	2.487352918	2.564024973	2.389401469	2.315903202	2.49756038	2.4940343	2.464906024	2.727240741
11149	3.553847764	3.288765607	4.73654369	3.496658838	3.562040947	3.552524119	3.430204135	3.081847736	3.748643323	3.463965711	3.426830035	3.517987492	3.499151562	3.284594318	3.828446071	3.934081854	3.788059439	3.229104188	3.177239455	3.502825708	3.428609548
1114	2.581064571	2.886899076	2.738498513	2.948220597	2.773083475	2.515319519	2.750275008	2.712536203	2.906322869	3.018835232	2.692458393	2.693234579	2.833522344	2.784559452	2.769172095	2.644439775	2.730402784	2.722904883	2.982268619	2.839662461	2.769172095
11151	6.987800329	6.694498503	7.659264968	6.539572143	6.733406841	6.826264138	7.220257033	6.39845237	6.631605946	6.381756513	6.660525184	6.814024178	6.271857456	7.258484413	6.702728676	7.063216609	7.36707693	6.787526043	6.599950081	6.787526734	7.191785587
11152	6.1124448	6.087955538	6.288411858	6.068342645	6.228801663	6.11487707	6.143291106	5.863988564	5.909086477	6.3676777	6.300612665	6.217352415	6.114076536	6.234893251	6.198908098	6.143291106	6.157958985	6.131725894	6.054876459	6.483232634	6.143291106
11153	5.731121437	5.198381008	5.546901327	5.849386341	6.229802003	5.888072862	5.155792047	5.768587243	4.529527533	6.001319312	5.823358771	4.981425352	4.859225998	5.200151246	5.584991465	6.115576225	5.520797097	6.358752562	5.519216541	5.566047266	6.388190347
11154	4.791372114	4.337464788	4.698625418	4.209015393	4.303398273	4.342217582	4.398768124	4.491980557	4.651831106	4.760497419	4.346646346	4.558352891	4.488541717	4.316042446	4.957486517	4.515963712	4.00011545	4.424341289	4.640381706	4.467029049	4.659246379
11155	3.407994186	3.257522961	3.439949563	3.853459095	3.36621668	3.633707835	3.464071768	3.404685682	3.746742619	3.392252462	3.433864348	3.606830943	3.675728591	3.478837277	3.608936377	3.43005815	3.401247109	3.478837277	3.478837277	3.478837277	3.649725046
11156	5.458840782	5.257531957	5.448025122	5.288833959	5.264523611	5.304514812	5.288833959	5.124459053	5.288833959	5.288833959	5.116247622	5.253351122	5.403160488	5.438951612	5.295668491	5.504964188	5.351763895	5.093268074	5.288833959	5.150244697	4.976613633
11157	5.934311228	5.989664027	6.27109361	5.978884875	6.219785161	6.338165396	6.072104305	6.118104723	6.280242403	6.163056878	6.393700931	6.296103643	6.104313395	6.12145741	6.297435069	6.195496124	5.855594947	5.801656648	6.078686496	5.927308491	5.528371835
11160	6.637717469	6.687329138	6.683524395	6.683524395	6.881573308	6.744918787	6.426750322	6.748682499	6.804572169	6.723527492	6.720588237	6.689689699	6.607911198	6.565984571	6.718487478	6.466512272	6.649637798	6.683524395	6.746512483	6.473019678	6.63398521
11161	11.40316863	10.7262633	10.84780517	10.51312093	10.46238914	10.87547886	11.14846094	10.74528232	10.64802637	10.63499292	10.71370335	10.55759468	10.26378444	11.24115541	11.21005845	11.28533638	10.53460463	10.32055088	11.11140054	10.57892808	10.39119655
11162	6.079426265	5.962812788	5.997121446	5.635168509	6.214194097	6.337476527	6.118339027	6.254271858	6.138471092	6.179924703	6.155023807	6.130917727	6.056666947	6.828608943	6.077715587	6.187521289	6.212208809	5.973548421	6.353498772	6.088046407	5.895983641
11164	8.412557234	8.160351378	8.150226884	8.488187969	8.415031737	8.684622553	8.173338148	8.628107294	8.205814753	8.271230156	8.303590434	8.528615433	8.159803848	8.415031737	8.5771126	8.348147447	8.332190408	8.713830237	8.584155429	8.461941888	8.25491702
11165	6.874453939	6.332816134	6.496397662	6.442774537	6.346438341	6.657909998	6.482500283	6.390041008	6.145388304	6.520488933	6.361314134	6.755246806	6.378198357	6.518477227	6.728931746	6.50079857	6.679610018	6.479855572	6.719414912	6.545141744	6.749844409
11166	3.765526954	3.742572996	3.455216086	4.360334197	3.758833561	3.520745096	3.829538629	3.745493784	4.152115151	3.902211506	3.765526954	3.836179801	3.863254489	3.702207348	3.778017061	3.661222184	3.852183099	3.686617766	3.926863549	3.756130049	3.800152095
11167	7.338435968	6.684720239	7.36708254	7.133006928	6.762344797	7.117223621	7.04596731	6.911349524	7.508378147	6.830571624	7.252306422	7.545449679	7.079287694	7.130713074	7.064347382	7.480879904	7.239278843	7.1431793	6.692239622	7.125472932	7.204511487
11168	6.521511797	6.531308254	6.775567501	6.486473108	6.556801987	6.587410752	6.432065641	6.230739244	6.445879513	6.44158942	6.770874962	6.47289291	6.395133276	6.165177378	6.636845902	6.430406639	6.507712255	6.43527648	6.450756688	6.321912752	6.375864596
11169	3.06257232	3.168620312	3.064212295	3.295993797	3.068541406	3.157071504	3.114343006	3.192729128	3.209791337	3.020417828	2.848078756	2.783322544	3.150244189	2.85923618	3.068798515	2.847230353	3.139702037	3.466024529	3.34557688	3.201887473	3.3060497
1116	8.171275405	6.933099963	9.17608321	8.100626532	5.56486955	10.06156492	6.159731467	8.798496021	5.6534213	6.412698965	7.255365175	4.791263136	5.376902525	6.116849634	7.546115326	6.801388693	7.684378779	7.67135383	6.308120978	7.539102477	5.819566057
11170	5.000100965	4.956004004	5.249559572	5.072060647	5.299765647	4.942321642	5.21757249	4.848952716	5.339675705	5.193264834	5.074377578	5.452716456	5.139028404	5.093742344	5.074982336	5.198163218	5.154508051	4.982889671	5.315741479	4.996453395	5.030529524
11171	7.525814498	7.424461122	7.322169918	7.663918684	7.449765844	7.651281331	7.028407437	7.594748202	7.33804199	7.468824763	7.393529053	7.431400775	7.311892117	7.325267561	7.581802623	7.36760361	7.502717587	7.58994194	7.560808743	7.515237928	7.57523978
11172	2.235741123	2.347943732	2.335166632	2.4054439	2.475909317	2.32194157	2.140664961	2.39427511	2.465623497	2.582582097	2.299306262	2.318141207	2.469811313	2.442678132	2.321411165	2.870166632	2.341007493	2.357724447	2.452506489	2.41768282	2.27207016
11173	4.529937044	4.709081411	4.772491952	5.108438346	5.00293938	4.314729906	4.850406959	4.703179886	5.268051741	5.025732716	4.904970647	5.069176616	5.227312922	4.953942863	4.72521238	4.642229884	4.937495702	5.067499579	4.798742989	4.77744762	4.984881538
11174	3.067901399	3.079276865	3.404697213	2.902065649	3.131794311	3.193335015	3.320297886	3.072933087	3.425359383	3.079276865	2.762199186	2.922619736	3.07851886	2.963758242	3.069647534	2.941391484	3.397103405	3.339023635	2.943214031	3.036662343	3.374178196
11176	7.913941168	8.267234728	8.02314357	8.263358733	7.855261805	8.177466134	8.084242422	8.002852377	7.809819406	8.249265026	8.161549249	8.176069125	8.533614802	8.037739379	8.042181566	8.234855274	8.180100895	7.875007695	8.369981951	8.287293856	7.972033635
11177	7.012791183	7.190612949	6.9191821	6.964094996	7.158821797	7.250265166	7.11511256	7.118886688	7.146071209	6.876807134	7.262487065	7.102336647	7.147961138	7.164071585	7.165005453	7.036043802	7.071453151	7.019583045	7.12036005	6.980399354	6.897383154
11178	4.43310296	4.171010571	4.348438771	4.286376351	4.230388531	4.080956282	4.197100068	4.408067698	3.927153572	4.255262755	4.227281494	4.248434603	4.688608309	4.157484168	4.170926291	4.27680694	4.281485056	4.501402756	4.368541385	4.51084142	4.374559553
11179	7.3502552	7.125842608	7.275747936	7.121043218	7.283953857	7.194211379	7.268259613	7.236005576	7.577755804	7.090058245	7.28795678	7.269161352	7.046236219	7.326335505	7.324490475	6.939479107	7.020994236	7.247223481	7.157542801	7.113037896	6.766131589
1117	2.73087182	2.770922377	2.836416231	2.786738481	2.684128658	2.725843758	2.814048738	2.843363578	2.87963044	2.851341999	2.877404022	2.830392009	2.814048738	2.768109093	3.004707925	2.814048738	3.11614071	2.704978738	2.741284437	2.750318613	2.955838713
11180	8.347903257	8.597197978	8.2568189	8.583323017	8.339513425	8.171189148	8.430099532	8.426218123	8.091557769	8.496043488	8.051034907	8.195419483	8.591356117	8.280861223	8.333268746	8.257479116	8.472945491	8.545094797	8.485450719	8.618254563	8.245736187
11181	7.252547349	5.948806914	5.325606858	5.132609944	6.159236708	5.057760932	6.882545745	6.461355943	5.04969538	5.447660162	5.706315554	7.431896916	5.697386309	6.940252929	5.099332717	3.686724455	6.61963735	5.395389048	6.327892104	4.474585031	6.284732676
11182	4.702562507	4.760245186	4.552844544	4.78624299	5.002848128	4.627378421	4.644293166	5.112965856	4.241456274	4.369929099	4.420229884	4.795785518	4.494309585	4.53799236	4.638062855	4.708503678	4.726893985	4.779499907	4.947664237	4.371638355	4.893799062
11183	6.825901825	6.940803851	6.880487612	6.395033966	6.82774275	6.891763991	6.47803405	6.746750379	6.593307634	6.653837362	7.073788678	6.600863555	6.626815742	6.670363457	6.829594531	6.756786059	6.573296548	6.678004967	6.559277793	6.627885962	6.797194502
11184	4.663330239	4.502625776	4.576706649	4.341099652	4.376497692	4.219166492	4.633908753	4.205064765	4.207225623	4.468037743	4.174561464	4.429111083	4.56517712	4.436102378	4.245412024	4.490407447	4.534687853	4.403410025	4.465334506	4.30042292	4.689299311
11185	7.712756984	7.533229756	8.091613082	7.73944316	6.744187524	7.481682288	7.502383849	7.580824606	7.160117649	7.606409663	7.267347936	7.585599412	7.868123328	7.575027709	7.038202431	8.239266017	8.09159314	7.922041227	7.062946891	7.718857955	7.451472829
11186	5.29148782	5.203069882	4.956906152	5.386604725	4.728916375	5.008917861	5.284963964	5.11347243	5.027941415	4.962896724	5.192337499	5.113539036	5.069277832	5.205406802	4.995651034	5.245858669	5.592451056	5.156657734	5.418616525	5.401646773	5.722329048
11187	4.645664567	4.506941047	4.461228806	4.779562557	4.633777507	4.423989482	4.627976905	4.373151482	4.72049322	4.403376236	4.415781839	4.506941047	4.571723032	4.736852992	4.346038158	4.199857404	4.393247644	4.359153204	4.542565805	4.556146777	4.747569222
11188	7.315117123	7.386096809	7.015748769	7.607783577	7.176980089	7.233677704	7.43395642	7.272271384	7.224555605	7.561754269	7.011863998	7.268113961	7.779795681	7.288716243	7.363451766	7.437788181	7.623518529	7.441838386	7.548648407	7.509105251	7.260987416
11189	4.265563855	4.148845765	4.309511322	4.393753485	4.131457594	4.044425077	4.807492782	4.147469216	4.250658139	4.379169751	4.423487042	4.305103527	4.454455516	4.320136794	4.281767579	4.15766975	4.300247492	4.312934158	4.36242263	4.347998354	4.449997583
1118	3.270877943	3.088786829	3.490755171	3.272308824	3.126663135	3.040082763	3.443635476	2.956166632	3.272308824	3.357720549	3.272308824	3.685867492	3.248371791	3.27417417	3.75583447	3.133513277	3.663318935	3.109355135	3.027870285	3.498253462	3.227769997
11190	4.272429947	4.491512535	3.927216412	4.35676924	4.374247143	4.370984823	4.358292097	4.469632083	4.529285123	4.286291718	4.269929387	4.343018825	4.817181962	4.26778259	4.339756938	4.345410525	4.310396364	4.230535514	4.542210805	4.547846563	4.47385518
11191	1.956639509	1.708296343	2.020007415	2.46450563	2.094635621	2.016901335	2.172143117	2.487354797	2.012536573	2.096004421	1.93081277	2.171570852	2.12123563	2.149732321	2.187537546	2.481495677	2.073373994	2.041996565	1.981624827	2.12123563	2.1607589
11193	5.530091382	5.416118488	5.011785153	5.280210409	5.310918371	5.307289884	5.124723026	5.333706148	5.327396123	5.013782608	5.412757862	5.001491112	5.286960283	5.184309471	5.463015013	5.026750441	5.340604116	5.342493629	5.381306095	5.451516816	5.056027049
11194	5.2277675	5.325930102	4.995088485	5.144712429	5.130363537	5.173197183	5.132539648	5.179246747	4.878502118	5.119660439	5.05404308	5.084416234	5.145578405	5.015643295	4.873581699	5.119381125	5.218430042	5.120635235	5.374792021	5.309585332	5.385586231
11196	6.833064716	7.051361473	7.116177332	6.934704595	7.081187235	7.151170025	6.716084154	7.067032419	7.051361473	7.245209081	7.215897378	6.871996025	7.051361473	6.801631063	7.174268975	7.250589169	6.983252328	6.922296806	7.130979211	6.948003654	7.051361473
11197	3.061275999	2.63914692	2.843697185	2.679906462	2.733455948	2.715610551	2.751492198	2.62708063	2.830073635	2.603933269	2.526113264	2.860455363	2.751492198	2.772986922	2.751492198	2.793998773	2.637951205	2.854345731	2.738088926	2.760596137	2.675888604
11198	7.580074591	7.560722908	7.462276988	7.349739661	7.446566676	7.778266877	7.219631385	7.183308628	7.521975857	7.2492786	7.715241078	7.454513268	7.518424368	7.37904793	7.527605343	7.642770794	7.379477565	7.460466768	7.573482264	7.700888089	7.28382473
11199	5.044632716	4.961627201	4.979623131	4.923211406	5.025703243	4.742647373	4.873281846	4.920700548	5.187884237	4.877019462	5.077089056	5.068499592	4.876486632	4.979623131	5.041998353	4.453805785	5.080625138	5.077958935	5.157052116	5.071534652	4.848274959
1119	7.403179654	7.793416893	7.336238067	7.844456568	7.395281326	7.505602282	7.872959995	7.852603632	7.957151851	7.626399018	7.955760676	7.533241303	7.892199264	7.751688803	7.595251812	7.712175149	7.563618441	7.579430305	7.995017129	7.865272409	7.568273706
111	5.94909055	5.95484323	5.936341004	6.065608499	5.88091554	5.625758206	5.898154368	5.890993395	5.929346473	5.970278068	5.810485923	5.881316745	6.05436056	6.012308887	5.976926345	6.119637466	6.134858978	6.010270883	5.900239286	5.730538442	5.517636191
11200	3.394852526	3.394852526	3.394852526	3.616805361	3.93076424	3.555246067	3.025663945	3.537829587	3.370960202	3.382494864	3.352706406	3.237745489	3.688391643	3.064172548	3.394852526	3.394852526	3.394852526	3.771146836	3.552008165	3.438514625	3.29652144
11201	7.052291239	6.990637508	6.862563297	7.077954803	6.853042608	6.917524727	6.977685324	6.822132932	7.069266645	6.887181042	6.97632739	6.952890181	7.019463622	7.081933119	7.085798774	6.922955892	6.962695689	6.81865854	7.134272484	6.720413058	7.03617917
11202	3.923928714	4.045631661	3.931563073	3.989843627	3.95441944	3.913983687	4.108080696	3.808908644	3.991908568	3.680577494	3.59521075	3.900841936	4.067475069	4.013816271	3.876039191	3.99017936	3.948806633	3.948806633	4.201897947	3.903320832	3.978814138
11211	4.088531499	3.852782887	3.839682874	3.662726174	3.498869397	3.572677724	3.938446845	3.732857009	3.776679985	3.571607386	3.606163607	3.807656495	3.964903006	4.013139637	3.687581331	3.739275285	3.861839482	3.756116864	3.804988171	3.876762563	4.120451021
11212	9.542101599	9.248810429	9.60228364	9.302977599	9.530092876	9.636475818	9.371658965	9.391865386	9.378587067	9.263311132	9.224955645	9.417694455	8.974676789	9.549118696	9.601693967	9.382651695	9.161026178	9.431189504	9.277504192	9.334383314	9.212023863
11213	5.271617731	5.26700506	5.458590952	5.067499579	5.477348879	5.2623235	5.20681748	5.012242994	4.989759155	5.454220954	5.812177423	5.268433816	5.439394038	5.217648648	5.073633355	5.7210537	5.522109889	5.118362433	5.270597247	5.208209075	4.991194618
11214	7.731919474	7.821449781	7.7628826	7.567634505	8.012790359	7.67412968	8.0045342	7.792103473	7.856963969	7.880169391	7.601849489	8.169949137	8.002866875	7.803343161	7.407475639	7.662353399	7.849798406	7.77207709	7.851662905	7.493467502	7.807701988
11215	7.059136108	7.031431009	7.12325831	6.764054783	7.069966028	7.07469596	6.85526564	7.033625506	7.241051963	7.03262008	7.174260479	6.96760368	7.032579461	6.82505141	7.057139406	7.036494704	6.994878285	7.052972261	7.074855495	7.030927942	6.785582461
11216	6.386733467	6.421076904	6.447560098	6.38463889	6.4109601	6.574459932	6.455313842	6.491099414	6.629493651	6.323094838	6.528817506	6.292978195	6.421076904	6.426287306	6.340222387	6.38685331	6.489779027	6.308852469	6.468223858	6.46877594	6.409767187
11218	5.489299699	5.501663406	5.608342928	5.272125001	5.446185782	5.755428396	5.29630676	5.364094606	5.538115954	5.525519974	5.703208497	5.341803737	5.178330295	5.470775178	5.66393917	5.46765593	5.366090954	5.483543783	5.682714487	5.433816848	5.323917081
11219	4.204759046	4.464967041	4.562892348	4.440089317	4.048031761	4.287045617	4.43038918	4.602616849	4.561051431	4.218722026	4.43038918	4.591972922	4.490134945	4.398201542	4.407673851	4.45776263	4.096502465	4.500943669	4.555081003	4.307936195	4.431096065
1121	5.93216628	5.87546054	6.053107402	5.597768438	5.863679742	6.093970712	5.727154574	5.855862426	6.054804035	5.832917833	5.848930915	5.708657581	5.757237428	5.737689754	5.817027139	5.764306857	5.74857377	5.57878496	5.865543806	5.689438028	5.581010618
11221	7.721552574	7.611701799	8.604555201	7.349768194	8.045298083	7.633124834	8.390067561	8.056697619	7.657041875	7.715483268	7.887674888	8.222266528	8.447604934	8.687744966	7.927295928	7.410200749	7.889895131	7.481476679	7.453195051	7.906267464	7.763202613
11222	7.908280166	7.825974503	7.808304229	7.61369053	7.790815007	8.006345338	7.762961359	7.825505852	7.803221048	7.760518798	7.88935856	7.97217511	7.743956961	7.742610302	7.807065301	7.787087551	7.756514279	7.948644223	8.073795205	7.74619792	7.868404747
11224	9.649144934	9.426995026	9.556440219	9.71083433	9.463336367	9.597678524	9.444209033	9.606261796	9.605972495	9.549570447	9.502747135	9.752854993	9.534465504	9.470188444	9.501739501	9.520231456	9.596201969	9.827440301	9.578421435	9.406745792	9.473510403
11226	3.979721664	4.019699333	4.182935047	4.048111709	3.796724902	3.999500925	4.231157007	3.858854461	3.979433297	3.931263694	3.978325464	3.966269765	4.149624047	4.113943983	3.706755798	3.918404581	4.16243589	3.999895803	3.936062573	4.124572776	3.921660775
11227	2.551772947	2.645329134	2.69320444	2.583798523	2.568889622	2.631778645	2.604672367	2.72648268	2.419926258	2.622924674	2.633599914	2.666646666	2.785074669	2.604672367	2.542390675	2.435406146	2.602021233	2.492929588	2.604672367	2.460974188	2.62220997
11228	5.439461149	5.683023585	5.363593887	5.73051397	5.407432154	5.579598416	5.456687035	5.375534525	5.236859527	5.456687035	5.846340771	5.430288775	5.571831554	5.589405144	5.504510257	5.700590289	5.240148538	5.456687035	5.394093356	5.559201718	5.406867904
1122	5.337637242	5.145523683	5.369878227	5.431689064	5.339981981	5.369878227	5.512563522	5.266473146	5.303360224	5.3771272	5.599639733	5.526139414	5.380434892	5.731505363	5.457039232	5.117332747	5.473989071	5.169363448	5.451996931	5.197086608	5.170693557
11230	5.530222424	5.234251118	6.083195365	5.369497731	5.615535213	5.493263353	5.525168061	5.462637678	5.331226183	5.569244272	5.612806167	5.567532919	5.46480815	5.369291782	5.289051346	5.923677057	5.519392078	5.600094514	5.319491267	5.519392078	5.79322499
11231	9.935066032	9.586811256	9.829517461	9.605410648	9.820697999	9.791665689	9.887720034	9.78624027	9.672318712	9.713064522	9.774576359	9.790621869	9.496623366	9.927465284	9.944955011	9.550861565	9.463121313	9.70361049	9.567225469	9.574885554	9.483920637
11232	5.058758975	5.689006422	5.193439075	5.510492929	5.518196545	5.523826506	5.391071956	5.521941547	5.81031707	5.681430834	5.343053446	5.273839369	5.436850365	5.4256024	5.448858474	5.390147906	5.410676433	5.223301053	5.637127074	5.590920096	4.838298738
11234	6.347804759	6.71789411	6.405015771	6.463274342	6.722199804	6.944944538	6.333104734	7.077893867	6.678165337	6.341554074	6.46808875	6.254335972	6.199208206	6.623340034	6.863039543	6.652331983	6.881242641	7.665950085	6.987232009	7.698317537	7.996418626
11235	4.933487789	4.96422559	4.603794173	4.671031949	4.90464512	5.110555516	4.598067837	4.692979647	4.993242857	4.610005572	4.825409427	4.748897937	4.66241006	4.710303183	4.546026009	4.615043786	4.785688702	5.085194301	4.714829757	4.743480312	4.615766164
11236	7.31336027	7.214385063	7.218411398	7.11327087	7.190086364	7.166957987	7.185745681	7.149769278	7.355543821	7.18569773	7.402836509	7.209615188	7.190086364	7.218397938	7.370490522	7.214556062	7.001205133	7.16153326	7.144137265	7.048296749	7.065107857
11237	4.931249329	5.000803945	5.040044517	5.231486995	4.956029248	4.797930544	4.930997941	4.969878941	4.742508266	5.01964327	5.123910604	4.89675653	5.144372465	4.811906972	4.938705997	5.114329006	4.868102872	4.691711647	4.763648718	4.792467085	5.131280461
11238	5.194158266	5.276046729	5.797368145	5.196421402	5.572289658	5.522279782	5.336811684	5.002245955	5.351536523	5.713340661	5.813139971	5.393107503	5.770037464	5.220357155	5.68939718	5.439409071	5.299149888	5.187198764	5.791468226	5.358817885	4.897560581
112398	5.646157046	5.791586924	5.944151487	5.821904252	4.753844695	4.962824021	6.371492145	6.055522124	5.572588998	5.782608824	5.722720563	5.752447386	5.447104321	5.627546694	5.894290341	5.654478059	5.039718617	5.792778514	5.575280452	5.517801248	5.48042816
112399	4.754902862	4.643618781	4.749619943	4.819564707	4.530394189	4.455103435	4.754902862	4.719301012	4.759678047	4.744258758	4.447687601	4.755614829	4.754902862	4.777291052	5.06779232	4.856691765	5.011936837	4.882234143	4.654065546	4.852679808	4.754902862
1123	4.808273169	4.704169974	4.536376953	4.681862655	4.49471521	4.568893946	4.704361196	4.602114561	4.568893946	4.759730358	4.589637776	4.194603102	4.709073031	4.332108084	4.60309584	4.588850075	4.495204388	4.40391207	4.331644505	4.85105955	4.552728148
112401	2.919768137	3.029059852	2.786154381	2.853520944	2.629993812	2.594524664	2.940437431	2.685477426	2.639713575	2.812348939	2.926114024	2.772595737	2.874484329	2.824863442	2.622145453	2.812011396	2.736246646	2.74640575	2.565763235	2.79608358	2.759109062
11240	3.865662397	4.028365096	3.957294823	3.831549382	4.027656341	3.75693195	3.821725433	3.71862947	3.865662397	3.872644324	3.756565292	3.943820413	3.62411946	3.909118895	4.070313075	3.865662397	3.645796698	4.034013221	3.773985519	3.74847796	4.08456225
11243	7.825415105	7.650212668	8.493161837	7.805163732	8.130615464	7.754797667	7.995278729	7.537269278	7.919980173	8.359146863	7.860219376	8.364209022	8.488572262	7.840043796	8.634300679	8.634937026	8.048005476	7.912943556	7.996633356	7.539843934	7.96278683
11244	8.404922143	8.50278643	8.091492838	8.272853493	8.48731543	8.520701494	8.388022887	8.424875963	8.543079108	8.27182843	8.50980644	8.32781128	8.111363204	8.476324969	8.569916825	8.424463974	8.303482708	8.342291539	8.616548837	8.423285296	8.508433647
11245	4.332630966	4.010535196	4.650992244	4.159760629	4.01726699	4.378540763	4.09124533	4.310175792	4.359291157	4.153076788	4.353901014	4.502727557	4.298218408	4.248300815	4.3096837	4.488103127	4.467304694	4.433977661	4.3096837	4.265570853	4.345647776
112464	6.494839034	5.885651524	6.416842467	5.634255955	4.996429727	5.766100518	5.893762128	5.213871904	5.47464191	6.065314752	5.639396963	5.604513032	6.273811008	5.68882984	6.383727697	6.468420048	6.396767413	5.760050247	5.843070315	6.21601909	5.281285739
112476	4.461870477	4.957995199	5.104092622	5.088427288	4.868505504	4.700350013	4.863149656	4.811886896	5.128611931	5.176988254	4.878031038	4.91638258	5.28369564	4.922849435	4.999521849	5.109357629	5.008437067	5.025920239	4.780748063	4.90461981	5.006140114
112479	6.172195597	6.258142149	6.426781735	6.25994324	6.327658723	6.589949139	6.253939256	6.474545127	6.731052397	6.325738089	6.327339506	6.327339506	6.327339506	6.330049943	6.428842819	6.088870265	6.205411552	6.10939595	6.538945948	6.189443927	5.732010728
11247	4.084746879	4.00292762	3.9444296	4.429533125	3.864507804	3.780023786	4.011439371	4.163340045	4.012326198	3.858683386	3.961120366	3.993770584	3.85099057	4.063917111	4.167236772	3.80533285	3.979946602	3.911225157	3.976450394	4.02817732	4.060053105
112483	9.478621905	9.673579799	9.645996623	9.901685528	9.264556169	9.270996215	9.920031881	9.852983464	9.968146851	9.66600774	9.452365191	9.904604699	9.428571972	9.899526925	9.415247521	9.482338414	9.848106882	9.846814345	9.320764835	9.787829268	9.319814911
112487	7.464312783	7.400829946	7.370452695	7.213852545	7.433673768	8.057414091	7.12114478	7.570647265	7.064129945	7.528700968	7.490321407	7.327215874	7.061773639	7.6301944	7.534258767	7.30061071	7.190821172	7.370452695	7.325454293	7.254075645	7.370452695
11248	3.398800174	3.457498549	3.601693518	3.461039791	3.455821404	3.351215557	3.621151797	3.200683391	3.435786775	3.638561094	3.206820026	3.871884829	3.832061721	3.356837175	3.235472538	3.52808834	3.338833244	3.540320349	3.479563918	3.736988596	3.733884463
112495	6.12814993	5.696645476	5.572703067	6.11348385	5.748058083	6.25810976	5.551258696	6.320436255	5.936633306	5.718600162	6.191183891	5.689628953	5.541147165	5.619080566	6.321741585	5.843907661	5.859474543	5.722397815	5.546918829	6.11105401	6.136311167
11249	4.068773428	4.121592667	4.142736392	4.195575179	4.395930216	4.173319055	4.518870541	4.098158444	4.158820438	3.895658459	4.058369776	4.505255114	4.118322768	4.290680571	4.083415173	4.199109596	3.906313351	4.221102205	4.392117788	4.123372613	4.512072348
1124	8.789413733	8.734977243	8.768064194	8.310680857	8.94389147	8.526030969	8.804575282	8.755489078	8.914596732	8.734977243	8.645872018	9.122503512	8.584067063	8.893849567	8.710023624	8.720356793	8.506367876	8.42544465	9.032961896	8.437078046	8.418132652
11250	2.757820532	2.87380029	2.789754263	2.988047441	2.733390893	2.760727571	2.835241719	2.785327651	2.814664893	2.893084113	2.840489086	2.991947617	3.215393951	3.151230739	2.985794046	2.640243548	2.648869966	3.04664676	3.155819043	3.194279424	2.840143214
11251	5.273577997	5.33793995	5.260626598	5.588435371	5.397868654	5.262243262	5.351700098	5.233158036	5.245672377	5.512526225	5.096326318	5.338842439	5.465624285	5.309086765	5.083531923	5.041048545	4.996921218	5.437209739	5.416257289	5.29440252	5.364297693
11252	7.277714447	7.296351667	7.096873665	7.295597915	7.218903246	7.273757924	6.9225737	7.32204714	7.078977549	7.424040749	7.096831918	7.027599227	7.384216416	6.851417043	7.112661279	7.25706311	7.503446619	7.566754259	7.251589234	7.127276712	7.515549419
11253	6.501893393	6.457032491	6.263390492	6.636580097	6.574137841	6.421936224	6.789921548	6.589429767	6.548220353	6.586080241	6.467134755	6.551560918	6.67368715	6.628507347	6.593973368	6.401425519	6.627779907	6.627306374	6.453824283	6.63733297	6.577250442
11254	2.387458644	2.493943006	2.303751225	2.538487081	2.338888898	2.336953565	2.336728737	2.248392649	2.338888898	2.437028069	2.382181628	2.338888898	2.287855096	2.204631104	2.338888898	2.40958396	2.211602504	2.245799879	2.387458644	2.440371525	2.527617989
11255	3.137155878	3.266709647	3.149015372	3.643042432	3.203988772	2.93113507	3.340179036	3.079867141	3.553300091	3.174010652	3.083270549	3.330019816	3.202033899	3.416397116	3.118622235	3.276594036	3.141634259	3.304561783	3.201713159	3.24411696	3.38674008
112574	5.812077207	5.784147963	5.586181574	5.625440948	5.631813557	5.621291886	5.643752525	5.798886257	5.410152505	5.567642472	6.057574505	5.456728072	5.542363194	5.525808504	5.792533425	5.797127429	5.999870931	5.457225837	5.749833363	5.907385007	5.859367438
11257	6.869549918	6.569196033	6.912169119	7.162715116	6.937865076	6.728542646	7.099406413	7.349631018	6.854617303	7.234829612	6.875772525	7.18688494	7.004603821	7.004834765	6.887972978	7.003025274	7.211825104	7.119327323	6.909487619	6.858545698	7.329892773
11258	7.194803198	7.24243924	7.671943165	7.134169435	7.52147123	7.402084772	7.276731434	7.271075331	7.209153977	7.561104124	7.357549815	7.50919319	7.249829008	7.39117647	7.387911881	7.513424013	7.353836828	7.442207985	7.284374124	7.316987724	7.035455266
11259	4.036909859	3.956228521	4.802007733	4.540104776	4.366829573	4.177054724	4.176885365	3.915661521	4.31237962	4.257277917	4.302476457	4.272606736	4.63389572	4.288151583	4.295261918	5.13262318	4.394962262	4.264307666	3.765183072	4.316286365	4.302535508
112609	2.834791109	2.842545929	2.909388497	2.837143039	2.809316235	2.707591797	2.81378845	2.890470996	2.650970954	2.908052354	2.728420664	2.963819461	2.83893702	2.761164715	2.90849777	2.850768283	2.710247812	2.781374903	2.808647327	2.816191546	3.020040643
11260	7.544262559	7.341309154	7.298293938	7.497167385	7.604582866	7.949419713	6.996392257	7.654132906	7.290594639	7.463163369	7.828839728	7.544262559	7.274191781	7.519845094	8.000789408	7.510525896	7.250230051	7.561032913	7.735286675	7.541203379	7.544262559
112611	5.828003349	5.305206534	5.562078586	5.57568831	5.832718447	5.849277418	5.395294261	5.461757893	5.398470394	6.048792718	5.874033188	5.113842385	5.243432302	5.407435186	5.718901642	5.843102348	5.069582901	5.443274817	5.801344941	5.588127063	5.862351704
112616	5.345581617	5.383459028	5.983558054	5.459694066	5.716872689	5.590915211	5.531694117	5.254364975	5.447112344	5.281136124	5.791212299	5.614891175	5.464821125	5.281740577	5.955967102	5.694889991	5.865592165	5.629505491	4.68256133	5.478856667	5.531620357
11261	10.67392255	10.43741352	10.65806663	10.54120392	10.56809372	10.70995261	10.78521509	10.59387003	10.81264193	10.65212061	10.7108	10.77850569	10.5267128	11.03323811	10.89196923	10.77292776	10.57743493	10.60615045	10.50289799	10.47612208	10.33384118
11262	3.530197845	3.612798213	3.634569733	3.263760476	3.339132653	3.564876198	3.560887638	3.792317099	3.719778908	3.400605918	3.790085381	3.539591946	3.328279218	3.54208164	3.232432716	3.687950804	3.923461527	3.216790584	3.523717119	3.729096689	3.559776794
11264	6.473113374	6.498020584	6.331624716	6.256264168	6.595293944	6.775264934	6.190385444	6.19970725	6.150139854	6.389422635	6.66122174	5.915151947	6.011768217	6.220130418	6.384808461	6.623547086	6.389422635	6.525133034	6.623977614	6.472056372	6.168279682
11266	5.576554946	5.8147716	5.770486584	5.589470955	5.805943683	5.856143861	5.763633447	5.765407589	5.650629336	5.542955028	5.785917401	5.630904008	5.766082475	5.896813953	5.526243957	5.978211025	5.726497286	5.489113249	5.7515002	5.80665597	5.730025076
11267	7.083999225	7.040549748	7.048706103	6.823662232	6.961807431	7.227303367	7.15722221	6.902706065	7.058847687	6.786372783	6.998483492	6.920472165	6.640486346	7.151725613	6.883207447	6.874261004	6.941758941	7.145283539	7.040194489	7.044428815	7.036038923
11269	7.357527943	7.368383515	7.457343112	7.280745387	7.208962425	7.280745387	7.35094133	7.248892452	7.15763208	7.344017928	7.184018612	7.475531498	7.573606842	7.476504063	6.964786374	7.325679537	7.04533571	7.247581951	7.280745387	7.159257912	7.184929546
112703	3.716034579	3.855710668	3.762069004	3.982347318	3.712093154	3.865250953	3.877851912	3.743014918	3.87155427	4.176481538	3.478374474	3.553274386	3.560867362	3.780562448	3.648318465	3.806757744	3.741596861	3.943067014	3.780562448	3.88451965	3.780562448
11270	4.230213862	4.119884789	4.931177367	4.085804019	4.293004993	4.540780311	4.017997984	4.478771974	3.730140418	4.255336076	4.426132842	4.137233483	4.203715626	4.060845634	4.255166938	4.812994144	4.08480549	3.865022766	4.269224673	3.782098693	4.166602181
112714	3.465198761	3.720977301	3.09223101	4.312606335	3.391237531	3.673700061	3.759742669	3.458465357	4.173495061	3.160638291	3.1761427	4.401323663	3.259323479	4.161658819	3.824963121	3.697552146	3.450298979	3.641456766	3.622573523	3.671360144	3.517934578
112724	5.623435404	5.948488326	5.845924648	5.633588323	5.853063775	5.69495968	5.299326326	5.671179851	5.663150775	5.632301633	5.863201629	5.846744105	5.751495075	5.741227209	5.716921886	5.632287478	5.834660657	5.739434682	5.883112112	5.857021026	5.710533912
11272	5.071972398	4.720101194	4.741517151	5.649072777	5.501291832	5.234820054	5.599350448	5.37664757	5.981463651	5.296488497	4.738296494	5.850846825	5.37664757	5.391726406	5.574868431	5.684349907	4.284309494	4.811387677	5.07400301	5.39221699	5.391950945
11273	6.652732268	6.949205083	6.724674156	6.833452875	6.550015411	6.775854674	6.826937356	6.702890256	6.775854674	6.93618534	6.690939974	6.762330258	6.775854674	6.748884816	6.794270243	6.793894525	6.810974528	6.732585179	6.795930588	6.976950542	6.979917847
112744	3.487228323	3.58969804	3.373036301	3.34092908	3.327238829	3.523219363	3.25039793	3.494087732	3.806725662	3.53713895	3.419714629	3.448327602	3.440538839	3.539146928	3.251541822	3.458047866	3.372705744	3.455044892	3.484970482	3.326366533	3.717632521
11274	6.65180926	6.491961912	6.496962561	7.133620065	7.079587409	7.405233997	6.32138763	6.546770822	6.992711598	6.633539682	6.286875878	6.703341924	6.906425227	6.34511015	6.747299424	6.863471921	6.908583164	6.75214521	6.944234818	7.258532942	6.870998101
112752	6.452813125	6.538822678	6.423698683	6.549061284	6.786955044	6.456125241	6.531645631	6.721491724	6.560622967	6.599997099	6.676548985	6.588548789	6.804075763	6.468648929	6.564600276	6.536070955	6.555666674	6.623097442	6.590783016	6.574372178	6.220872774
112755	5.139960778	4.899762444	4.401732517	4.829155216	4.721776654	4.967188922	5.397740284	4.98053747	4.865735502	5.092054088	4.732870856	4.902509933	5.10303337	5.052854661	4.933533041	4.717781296	5.089008728	5.274315939	5.08290129	5.123732558	5.218813618
11275	6.868678281	6.893180714	6.730946179	6.676230346	6.693806776	6.64390995	6.583515523	6.662805907	6.93739588	6.579435312	6.807948242	6.899640864	6.478282639	6.612572201	6.49315731	6.253663876	6.492052737	6.661446062	6.761248176	6.682048966	6.467270923
11276	8.240224232	8.269753013	8.251582138	8.125415229	8.213793191	8.265468944	8.264016871	8.24351894	8.12753998	8.096485791	8.382892992	8.095932216	8.242768844	8.296858405	8.247218487	8.034053285	8.365952054	8.081266008	8.168478077	8.250582094	8.126522026
112770	8.694147141	8.523851713	9.049094126	8.273433587	8.115051305	8.458253801	8.3846733	8.526645678	8.397174388	8.038831937	8.763124356	8.78402794	8.453895068	8.438610659	8.264314587	8.379674109	8.860543271	8.149738025	8.09604025	7.859057857	8.324892591
11277	5.805314598	5.36020216	5.509508764	4.980025409	5.823138529	5.580199683	5.56780749	5.30258959	5.705371711	6.087596978	5.456614384	5.411313037	5.51304184	5.513644931	5.661817567	5.352914181	5.572985454	5.675866433	5.596460144	5.4174379	5.333933249
11278	8.164072247	8.446104482	8.726213467	8.329800093	8.059275523	8.331814731	8.419088903	8.458162161	8.737532595	8.46824102	8.721757762	8.702868351	8.558054899	8.40914471	8.331240115	8.187387351	8.236498676	8.061908285	8.364135906	8.025282906	8.082596898
11279	3.984841607	4.335584225	4.02030219	3.689179239	4.015431344	3.948729498	3.557570622	3.994606915	3.82834313	3.839315974	3.700517501	3.331469158	4.041521588	3.667453074	3.768761382	4.075346371	3.558412159	3.580897639	3.845868112	3.907488201	3.80782321
112802	3.618798488	3.555670992	3.709791793	3.390907978	3.395411746	3.493476289	3.692052255	3.332643045	3.372657167	3.712514118	3.556355258	3.858677748	3.422664323	3.72636798	3.660050961	3.643619661	3.145308395	3.618798488	3.813266766	3.512385365	3.927527717
11280	4.141467023	3.656823734	4.261246952	3.952899708	4.223130434	4.187849446	4.216444332	4.231190984	4.161093568	4.445599139	4.075255886	4.216243259	4.246374723	4.34428244	4.324030305	4.05002711	4.202710751	3.572504447	4.209482349	3.677827186	3.723111121
112812	5.955407625	6.297075397	5.852694829	6.545479757	6.05388428	6.050805279	5.966334338	6.017964957	6.01599202	6.043407926	5.925812667	6.044529515	5.905998843	5.728080458	6.106083949	6.094287345	5.918842567	6.213228706	6.135485497	6.216566542	6.460243586
112817	7.424755362	7.195052998	7.620035765	7.468040588	7.365713008	7.035963106	7.952062403	7.484175012	7.989331322	7.81743363	7.277863854	8.092499743	7.588394629	7.948385646	7.504123462	7.405366532	7.323682867	7.540635126	7.480658412	7.115643694	7.105849816
11281	5.323628504	5.273744813	6.106483818	5.843948018	5.224932619	4.754305828	5.917184965	5.059400435	5.803368766	4.80065657	5.620675207	5.900375324	5.24191585	5.773120657	5.527700776	5.513121356	5.506525397	5.019201942	5.012367768	4.892216457	5.865483106
11282	8.764227111	8.864374377	8.403803784	8.651818186	8.629524137	8.780051611	8.578334355	8.748752864	8.52730237	8.810460655	8.308123469	8.604275359	8.778386888	8.555081128	8.602726634	8.562352379	8.980701047	8.876400149	8.768248682	8.797065399	8.635611705
11283	2.778813827	2.905670771	2.672306233	3.108735102	2.773999385	2.777287674	3.146339881	2.755230018	2.672000324	2.685420124	2.777775515	2.974353942	3.010167416	2.660022188	2.777287674	2.777287674	2.796783256	2.740549408	2.788289282	2.756178242	2.662230918
112840	5.878847459	5.934503437	5.870557789	6.027535144	5.93649766	6.16961717	5.996853916	6.020837629	6.210480355	5.844737675	6.119253317	5.630096938	5.774843058	5.884600219	5.96510726	6.139090651	5.999694267	6.141048126	6.275877914	6.051438856	5.904074703
112849	7.057449991	7.235686834	6.703992909	7.154581369	7.072301136	7.285886434	6.667221851	7.244924512	7.340607801	7.02318271	6.920468448	6.923830296	7.090274236	6.890670129	7.189162677	7.107724204	6.973043547	6.973579332	7.227044593	6.996855251	7.044807213
11284	6.688993675	6.910471337	6.829761543	6.940603457	6.771932498	6.839784817	6.707015669	6.805203219	6.807337635	6.850986886	6.681933557	6.91377961	6.865205686	6.712082644	6.786092963	6.804129806	6.979350953	6.915912343	6.836407255	7.022037429	7.066831753
112858	5.29379865	5.340643988	5.344777673	5.149520492	5.217611344	5.30892809	5.507230964	5.478435148	5.449745334	5.351571382	5.333489708	4.960722862	5.294607327	5.594826153	5.39221552	5.497267352	5.147824919	5.528120173	5.512226247	5.511870106	5.341264147
11285	6.881094835	6.769363201	6.870951815	7.046396867	6.882987255	6.856912739	6.71955799	6.896278392	6.782169408	6.68836113	6.769383392	6.756136464	6.602666508	6.50189018	6.743665941	6.779469485	6.789421552	6.957998954	6.784617354	6.755504141	6.98924348
112869	7.783579609	7.686414646	7.812698737	8.043912925	7.925107422	7.858437937	7.928405986	7.737986463	7.797736333	8.104288775	7.946702361	7.998405243	8.100263308	7.860893123	7.897851976	8.088462723	7.897851976	7.857045645	8.093273913	7.819436228	7.832725642
112885	3.956023872	4.283600762	4.246048623	4.334443832	4.049763083	3.890663401	4.18938774	3.920014275	4.134539314	4.047311653	4.227978021	4.139572856	4.127210384	4.148602776	4.13950399	3.848433765	3.8214533	4.052552299	4.135119683	4.300181424	4.192520772
1128	3.465338004	3.535345836	3.48454479	3.520000459	3.5512125	3.29775953	3.530569735	3.720111898	3.5512125	3.5512125	3.576877887	3.671603449	3.940819559	3.805726632	3.615124864	3.449646942	3.366776594	3.591444022	3.525752198	3.523861749	3.718506848
112936	7.386620435	7.206520404	7.153439868	7.007526179	7.312672573	7.411635444	7.248393138	7.303892095	7.331854308	7.228995052	7.353374772	7.411329475	7.05408631	7.303892095	7.522226121	7.235322105	7.241072414	7.377524991	7.303892095	7.303892095	7.375567743
112937	2.857878339	3.010114987	2.798807155	2.879908911	2.79758947	2.798807155	2.66124705	2.798807155	3.152216691	2.642691034	2.798807155	3.074945516	2.910013882	2.986145931	2.818179285	2.552439843	2.621953161	2.798807155	2.694341737	2.808020312	2.93546175
112939	7.025210207	7.033517408	6.850604224	6.89484242	6.878466904	7.12978604	6.749868875	6.934905643	6.458881373	6.749352566	6.885194898	6.634952302	6.859497111	6.479649027	6.636092816	6.934846844	7.010960475	6.973292909	6.979856302	6.961097271	7.289985076
112942	4.566956765	4.39299619	4.372381305	4.3065173	4.510015745	4.452498655	4.371598146	4.507647541	4.573294641	4.494857061	4.411631865	4.37909801	4.649179397	4.42656545	4.685163275	4.611867838	4.617101858	4.386452037	4.449559026	4.581277876	4.433279666
112950	6.811136946	6.728576668	6.846658069	6.837470433	6.996938124	7.295736734	6.821249052	6.878083458	6.488458092	6.897249218	7.104060661	6.719123237	6.251497529	6.898473054	6.754027772	6.881084371	6.822700435	6.918018795	7.013319201	6.846401327	6.874752322
1129	3.923673373	4.075220607	4.423697665	4.130860614	4.055483228	3.996674168	3.7159702	3.859486045	3.843309834	3.936498883	4.297973649	4.11255402	4.275285982	3.790304097	4.075220607	4.270571261	4.028226745	4.109266202	3.893572904	4.152508499	4.217750238
112	6.36635255	7.006949377	6.5315494	6.931277131	6.564891537	6.779537261	6.822448004	6.659328301	6.229247932	6.773403459	6.651012416	6.565922895	6.64587239	6.463995953	6.674741403	6.654469456	6.909517035	6.792623505	6.856475231	6.978587477	7.080154984
113000	4.926935763	4.956938479	5.010964317	4.875969307	4.956641562	5.125899955	4.916606764	4.940193358	4.777772768	4.939633519	5.003890962	5.276227158	5.193207908	4.988712589	4.754106692	4.907870278	5.018003254	5.000597306	4.990158591	5.105496526	5.250957837
113026	4.281645603	4.190724011	4.315273443	4.401357123	4.363726743	4.155006428	4.122629316	4.452729537	4.299000405	4.433561811	4.292956869	4.399969524	4.223596456	4.341629351	4.391493019	4.524323092	4.49797228	4.209225238	4.330442494	4.471866457	4.605262553
113091	4.737050618	4.710602036	4.860175706	5.098408137	4.499794304	4.418295752	5.03254018	4.70115712	4.79099857	5.001495475	4.74392312	4.788233905	4.559540422	4.876828062	4.597954579	4.635438439	4.792451387	5.045405774	5.068633269	4.852760469	4.932446362
11309	10.17819745	10.00940794	10.16632608	10.03772715	10.26290204	10.20348933	10.25395102	10.30311084	10.12060278	10.42118779	10.4116799	10.56935255	10.46404234	10.27491941	10.21065135	10.09910213	10.18964391	10.26705	10.09050762	9.879075241	10.06806867
1130	7.325973055	7.567490161	7.458688301	7.443400298	7.476576711	7.439429948	7.530739727	7.449096156	7.532145899	7.622511312	7.356411566	7.439429948	7.521449934	7.439429948	7.354842278	7.347868176	7.439429948	7.506300026	7.441565853	7.303817166	7.136042162
113115	2.771230184	2.749582431	2.599080984	2.701269182	2.797387849	2.695533789	2.69566039	2.711934917	3.094201597	2.675434096	2.605239933	2.775001514	3.026510218	2.601800449	2.490208626	2.817489297	2.749582431	2.941468903	2.749582431	2.852136627	3.035142985
11311	7.706602083	7.760401373	7.891286821	7.701020409	7.735110079	8.017540787	7.610280379	7.754984712	7.68118854	7.577007243	7.750553105	7.529647371	7.534427359	7.551786685	7.788415968	7.628607395	7.497175739	7.681986462	7.799889968	7.749693696	7.647966553
113130	3.277938187	3.58620088	3.251393784	3.487004674	3.087272219	3.590374701	3.508424392	3.64724105	3.20251986	3.43724216	3.122463831	3.09239854	3.50552002	3.437285653	3.259908879	3.25937035	3.350363745	3.506274424	3.505894184	3.463222751	3.674821645
11313	6.330941541	6.262043732	6.087452153	6.251187861	6.4233401	6.177109867	6.446718812	6.267805582	6.408374266	6.464758611	6.15660974	6.38329754	6.511859227	6.408374266	6.279500548	6.479493077	6.47738239	6.408374266	6.484026007	6.561440648	6.700426737
113146	3.748310977	3.068808507	3.740342213	3.41309905	3.497354274	3.565859543	3.387451711	3.451192675	3.302668054	3.659777254	3.552161203	3.270910908	3.440120852	3.283207404	3.312240322	3.542807687	3.587064759	3.540087291	3.244941815	3.251471942	3.202882135
11314	5.357046558	5.171224342	5.369394176	5.384343967	5.273174631	5.463328917	5.401705333	5.029226645	5.365827997	5.323707683	5.676211014	5.463848134	5.089747609	5.366089747	5.169845088	4.98299461	5.845591291	5.43741654	4.935487883	5.664103393	5.440853801
11315	9.026602001	8.987058782	8.963027753	9.019692344	8.993957132	9.084633662	8.701972113	9.02348877	8.966184444	8.963691785	9.007314502	9.074974551	8.684187129	8.873344962	8.980536286	8.923350509	8.936687931	8.995344103	8.994152401	8.855094348	8.966331873
11316	7.269949433	7.085387215	7.684596398	7.098696011	7.189494209	7.266429462	7.180484243	7.196419326	7.058463973	7.068880265	7.031632991	7.207540485	6.953517165	7.2873945	7.108824237	6.806307459	7.144490611	7.285023504	7.006214897	7.286339507	7.275286606
113174	6.449399605	6.469786399	6.310230428	6.160200936	6.339413578	6.263797191	6.207449062	6.171952281	6.431984546	6.277226293	6.21437709	5.820354738	5.940820615	6.235680409	6.207449062	6.101154661	6.063453328	6.179406485	6.445928818	6.118761501	5.609407084
113177	5.461880741	5.078295916	5.033862438	5.373114007	5.146831118	4.806582239	5.879866496	5.445071531	5.819140075	5.284880876	5.406567697	5.695762989	5.524006139	5.60589335	5.163190653	5.242582869	5.554034478	4.790593528	5.394752217	5.376687654	5.180973211
113178	5.181734107	5.218466255	5.445339005	5.782172742	5.307973064	5.39453088	5.268802791	5.255973954	5.201880275	5.725206347	5.087215621	5.276586193	5.79376381	5.387433641	5.470319843	5.373198854	5.632367343	5.550379351	5.415852279	5.377771827	5.634146133
113179	5.103415213	5.327018359	5.49466804	5.80126985	5.292318471	5.457461971	5.569515553	5.276688581	5.503356629	5.596782027	5.243358684	5.546910912	5.318907347	5.605076175	5.630714822	5.602485663	5.865269246	5.535037849	5.547628103	5.609418797	5.737366466
11317	3.45754649	3.363543785	3.620162538	3.603906731	3.327837637	3.498820049	3.721825597	3.348726107	3.489271625	3.33005483	3.341004881	3.517924579	3.47667935	3.511462479	3.277816029	3.420299838	3.448698757	3.400617985	3.331984328	3.377745161	3.723011222
113189	5.435542699	5.234962987	5.499152718	5.525821935	5.332358487	5.323937545	5.604031608	5.283403041	5.459031894	5.4217323	5.112504002	5.456584711	5.416113343	5.705607713	5.422069692	5.557152827	5.463535649	5.497696261	5.310942976	5.685983466	5.640526716
11318	5.876444777	5.74951453	6.213210981	5.580211767	5.757192884	5.617927115	5.799060668	6.11698818	5.719652769	5.908478139	6.032025518	5.777284787	5.584048838	5.675760583	5.850838788	5.983588853	6.049883029	5.84874553	5.460519817	5.84874553	6.139651965
11319	8.497853201	8.496611655	8.479559013	8.368093013	8.274349437	8.384115457	8.388149799	8.313960594	8.545742534	8.423602554	8.58989657	8.290282907	8.325390811	8.402699801	8.560978641	8.352507958	8.224336247	8.255837361	8.414450159	8.407741279	8.167737804
1131	3.596620982	3.882777478	3.761167914	3.352103132	3.49046111	3.780708827	3.589291358	2.926890637	3.52156967	3.366728808	3.308340272	3.914372498	3.581894408	3.573255613	3.432412283	4.010148839	3.508399007	3.137247987	4.084662346	4.263396078	3.742796216
113201	8.501175168	8.404053809	8.747181507	8.236054801	8.470076953	8.477872305	8.250610546	8.544758508	8.516886294	8.365976359	8.674175366	8.461867702	8.282706457	8.563613282	8.691078107	8.42461135	8.436789335	8.436297461	8.148740201	8.246107498	8.325518005
11320	6.317508521	6.635907885	6.405568616	6.007054189	6.454595426	6.253019087	6.396027782	6.350168523	6.223121519	6.172252869	6.365247911	5.827770959	6.015811453	6.350168523	6.707820485	6.350168523	6.493054545	6.526788418	6.083107878	6.436354065	6.323395303
11321	5.967225231	5.772955991	6.16717522	5.681800963	5.987479508	6.117941603	5.963503691	6.12963108	6.001473932	5.85689673	6.02460557	6.044137567	5.759341605	5.958868281	5.957540202	5.871788842	5.79126714	6.091777255	5.954169112	5.936892535	5.944809832
113220	6.489135024	6.861850558	6.415221122	6.658594777	6.655139816	6.03441899	7.487083358	6.748388919	6.861850558	7.089649589	6.106665603	6.939228904	7.128175466	7.193603998	6.416952178	6.981435249	7.006017331	6.474596948	6.986975475	6.957745685	7.298783484
11322	5.333360218	5.464768327	5.140309471	5.207141278	5.146648019	4.812995118	5.311628139	5.032318431	5.278317761	5.084199245	5.520676046	5.27415566	5.365552317	5.264720189	5.320346627	5.253294752	5.683125525	5.442512613	5.148830269	5.357461055	5.286241314
113230	4.331290407	4.496763678	4.114519437	3.998885974	4.549919894	4.529055485	4.472835927	4.440140591	3.854670563	4.743741115	4.332848692	3.99085306	4.136450548	4.443859042	4.604706914	4.42910554	4.373893053	4.342429564	4.695190881	4.582164085	4.839859452
113235	8.49594718	8.548860535	8.328068879	8.580467422	8.338553365	8.364816593	8.537125635	8.427151614	8.198158469	8.774953151	8.328998895	8.440525578	8.589118711	8.374110138	8.200026678	8.561307381	8.374893707	8.435347	8.751336296	8.691568981	8.911967989
113246	8.145006415	7.714363727	8.690042242	7.728003419	8.059721856	7.821522201	7.611424056	7.764295552	7.91000171	7.822553372	7.985294101	7.974491645	7.628531336	7.815581442	7.784097871	8.055624892	7.927924211	7.994793034	7.556017484	7.766796661	7.749912808
113251	9.024313623	8.847620705	8.914698642	8.979256919	8.980865995	8.912861131	9.097114669	9.062514204	9.289775138	9.110098973	9.097442459	9.204267342	8.955353254	9.070720329	8.967704139	8.925918473	8.929295998	8.962789497	9.170402394	8.805752626	8.774518983
11325	7.607972226	7.635515884	7.163738214	7.63529963	7.525835804	7.449795068	7.577091079	7.618023215	7.547792272	7.493643232	7.527172058	7.645217346	7.707855973	7.490618548	7.46925549	7.466656417	7.663799392	7.471944958	7.826127739	7.761008161	7.584662801
113263	7.013500085	7.049566123	7.428642165	7.000794741	7.069008211	7.087627594	7.087393443	7.093886586	6.879535639	7.168921134	7.017042008	7.041417329	7.133989244	7.075841983	6.983076964	6.750539381	7.164517339	6.854264494	6.906520273	6.930396014	6.928084316
11326	6.905639602	6.266577996	7.077896119	5.78978758	6.712417029	7.147560243	6.632641328	6.087063745	6.826894342	5.797017612	7.647072905	6.952917501	6.175365793	6.520650415	6.948345221	6.470911531	7.119855292	6.628307574	5.387597384	6.727200239	6.54109761
113277	6.478695108	6.485390477	7.228996239	6.449405178	6.053329121	6.728970107	6.872751176	6.463699036	6.46783995	6.830045559	6.965251044	6.752140009	7.049733228	6.758324818	6.743043138	6.820849948	6.933150808	6.428568837	6.224785778	6.616269708	6.616454418
113278	3.489646523	3.689588751	3.355535843	3.572874358	3.769621674	3.287971917	3.552715058	3.581501285	3.269691871	3.569993664	3.431989177	3.793902202	3.686630827	3.663106208	3.32255362	3.543662351	3.574425686	3.748920043	3.637138686	3.456361855	3.956024118
11328	4.948744913	4.968699037	4.67834166	5.401220132	5.243719045	5.366931249	5.334669576	4.99964222	4.927335149	5.312822881	5.059639073	5.471570929	4.737394918	4.807883553	4.952309725	5.260517729	5.047312255	5.11123441	4.867072059	5.537384262	4.769683807
11329	7.684038934	8.070313186	8.034705637	7.704927249	7.320434807	7.947049402	7.981888083	7.975336686	7.773518351	7.64440422	7.920969358	7.412652643	7.655621468	7.794028839	7.925024521	7.847701165	7.956328212	7.872736621	7.859628699	7.917858391	7.750987868
[truncated: 18,079 more rows]
