# Supplementary material for: Biological Pathways Leading From ANGPTL8 to Diabetes Mellitus–A Co-expression Network Based Analysis
Source: Front Physiol. 2018 Dec 21;9:1841. doi: 10.3389/fphys.2018.01841 (PMC6309236; doi:10.3389/fphys.2018.01841)
Supplement: Data Sheet 2 — The normalized and preprocessed gene expressions used for WGCNA. [file Data_Sheet_2.CSV]

OND1	OND2	OND3	OND4	OND5	OND6	OND7	OND8	NO1	NO2	NO3	NO4	NO5	NO6	T2D1	T2D2	T2D3	T2D4	T2D5	T2D6	T2D7
100009676	6.099843355	6.426698865	6.595740547	6.402054527	6.08634371	6.175089791	6.524344624	6.312759316	6.290942269	6.65316576	6.17828048	6.10443981	6.570979126	6.209318373	6.355020962	6.37467995	6.139124318	5.503995712	6.03100552	6.006945482	6.06074902
10000	5.629565943	5.39568416	6.196503593	5.382363239	5.542796144	5.529807964	5.406248778	5.46219549	5.835008193	5.37659358	6.05180691	5.674563959	5.898503726	5.304751365	5.417546367	6.412488501	5.72683161	5.569304859	4.897576212	5.685203202	5.497987335
10001	6.70885238	6.620252752	6.970986522	6.367983162	6.779710034	6.936337356	6.702698986	6.894594161	6.946560971	6.882065354	7.029422446	6.741361851	6.792196346	6.846614729	6.735640953	6.784807506	6.73158685	6.762743541	7.090904494	6.796807681	6.703843933
100033413	6.410331494	6.655466927	6.216201176	6.826970001	6.459922376	6.074618643	6.917001712	6.776985048	6.974571711	6.71528451	6.564162524	7.314760188	7.397888173	6.688051832	6.320794299	6.622841309	6.805730877	6.464692744	6.633885804	6.549201619	6.35827629
100033414	6.382819087	6.183918762	6.321139845	6.736065517	5.713248775	6.146951869	5.979695939	6.303640912	6.6427678	6.054843197	6.2087946	6.486583509	6.471486589	6.375794747	6.372260472	6.110628518	6.033433636	6.05264266	6.199779596	6.299444109	6.479949335
100033416	6.741525985	6.957962161	6.531527728	7.571465593	6.707878002	6.677989672	7.493257593	6.992688828	7.531277992	7.012069614	6.991953412	7.291452155	7.677411318	7.04198527	6.646699314	6.880135894	7.013234232	7.362893704	7.013940053	6.932505996	6.867883605
100033418	8.236286732	8.162715396	8.191667552	8.717771347	8.042720943	7.98278419	8.613414461	8.28667392	8.821537564	8.254070814	8.415946166	8.814050538	8.937555527	8.392581641	8.249625113	8.02655569	8.224339877	8.368200442	7.936201113	8.07009399	8.133556287
100033420	9.064806101	8.97203348	9.214748411	9.539410236	8.606293539	8.65772546	9.674990964	9.237180634	9.433441933	9.193882293	9.090152926	9.542137562	9.879921797	9.25728034	8.698298948	8.843435643	9.264969097	9.421523588	8.989542298	9.279374187	8.979383319
100033423	4.758774377	5.158131579	4.428998371	4.973675342	5.007411404	4.611641695	5.676687515	4.957892923	5.283868918	5.364568457	5.043548113	5.820127061	5.695655284	5.530154028	4.87200533	5.102824818	5.021268328	4.94424449	4.873566061	5.127041612	5.093343821
100033426	9.987613155	10.24801065	9.866754504	10.57182479	9.725112062	9.861937625	10.73816786	10.37829935	10.70726088	10.42261041	10.24070568	10.77518771	11.12130071	10.6380359	9.941206128	10.0149943	10.51024171	10.55901618	10.30099828	10.31605124	9.9867297
100033427	11.64817564	11.78304141	11.43404053	11.95209652	11.41301014	11.46384396	12.08761411	11.8189814	12.04586983	11.79432179	11.71274281	11.95219551	12.32049552	12.0322015	11.50433468	11.84233146	12.02920623	11.94574207	11.84233146	11.68390828	11.81927718
100033431	8.733302839	8.973815725	8.539858154	9.131429861	8.578566914	8.543879391	9.385821199	9.02243057	9.822707336	9.095481147	8.928276131	9.365902283	9.7510962	9.229876817	8.606682013	8.662670935	9.392086036	9.143650977	8.943481674	8.816724249	8.758991424
100033432	5.454832599	5.536123668	6.039516978	5.774421318	5.433672562	5.442045648	5.708954811	5.26260583	3.466992857	5.910862633	5.127190343	5.85216317	6.159082497	5.665336255	5.490755123	5.541942283	3.12679625	5.481504742	5.159187475	4.910268447	4.540227264
100033434	7.131297759	7.298546747	6.96305993	7.462621178	6.968239072	6.726361118	7.978014685	7.538716781	7.74178188	7.626290178	7.437380068	7.901306035	8.321589158	7.67991744	6.916641901	7.306979696	7.480742109	7.488035961	7.478193949	7.3705192	7.308227087
100033435	11.05242651	11.24385407	10.64084795	11.6022455	10.86655685	10.71658373	11.65318544	11.28458407	11.61791227	11.22968083	11.20427034	11.63771186	11.92298681	11.38375094	10.81727034	11.16168844	11.48479328	11.423132	11.3337473	11.35546966	11.34508395
100033438	6.350427782	6.383455132	5.905581073	7.108811558	6.021690161	5.903582706	6.785177553	6.451519781	6.357482216	6.461271562	6.426412026	7.178250407	7.379682065	6.637823836	5.975330438	6.522719563	6.717883452	6.545217777	6.241711234	6.18566942	6.188755736
100033821	4.96964893	4.771837546	4.745025713	4.927526883	4.88386569	4.85212419	5.229974174	5.392221108	5.8490036	5.41408252	5.227803462	6.046417807	5.790977444	4.896354874	4.859016021	4.79318501	5.038312921	5.133628043	4.985723532	4.766762627	4.592301777
100049716	6.387368933	6.603269982	6.208947136	6.526094076	6.356660218	6.587400553	6.389098318	6.202599528	6.925863823	6.352971061	6.611112078	6.701152427	6.754334216	6.476674783	6.886804338	6.205115614	6.802271018	6.34341424	6.724526468	6.684389659	5.963187955
10005	6.526853482	6.501686766	6.565825582	6.541576394	6.717859825	6.609588362	6.513305612	6.700607258	6.421853639	6.773714318	6.49909394	6.645626356	6.722463069	6.435154135	6.480021465	6.390013773	6.850177936	6.517479853	6.356781915	6.64978798	6.692034176
10006	7.020550802	6.994334121	7.275699795	6.914633025	7.06567499	7.203426086	6.901848819	6.932080203	6.972938912	7.007382957	7.235885992	6.95704118	7.038995219	6.959269337	7.093819212	7.078386989	6.828694149	6.856455182	7.01125303	6.947273506	6.952294546
10007	6.074463949	6.072673704	6.348174892	6.346562849	6.302921121	6.042977205	6.020616684	5.984590818	5.847084675	6.255108736	6.072670604	5.734057457	5.70907229	6.007180521	6.352045265	6.386317306	6.29232672	6.082430046	5.750354791	6.071729472	5.779675256
10009	8.115784306	8.050556988	8.193224366	7.883360813	7.959633022	8.334812265	7.687332256	8.149079892	7.746627198	7.736929339	7.996864173	7.444103229	7.333532101	7.766736574	8.068146026	8.079071751	7.692729392	8.186854779	7.895031904	8.314860152	8.261827938
1000	9.296330928	9.288248078	9.645762849	9.056563415	9.311914794	9.319101774	9.249396665	9.296330928	9.581177781	9.269400619	9.491398892	9.347908305	9.412794786	9.195873929	9.321665152	9.385250988	9.276670194	9.071381154	8.957479096	9.207616227	9.093682848
10010	6.688216624	6.532037875	6.592097724	6.424357863	6.505272144	6.640811583	6.441647493	6.522505232	6.84483377	6.511599413	6.735062521	6.526053875	6.458986459	6.575930848	6.700708556	6.446109336	6.388461274	6.529455977	6.595544341	6.497612159	6.324211057
10011	5.712032133	5.948806914	5.67868981	6.266814091	5.89297589	6.108179443	5.8069334	6.035613856	5.948806914	6.087164239	6.014019365	5.898204504	5.89551658	5.841393565	5.85245588	5.964634842	5.948806914	6.23572015	6.150538847	6.167609051	5.985134877
100124536	10.13743584	9.920442611	6.118665995	11.12225678	8.962887541	8.289765978	10.30307691	9.880703286	8.63012093	7.567575792	8.633357219	9.717412799	8.66693941	9.329313059	6.412861976	7.143314712	9.764219375	10.65295051	10.2660586	10.64287851	10.15072477
100128252	6.509562052	5.349049075	6.411364049	5.091294576	6.523751546	6.418529343	5.631453078	6.502088871	6.070441303	5.84196359	6.748281398	6.585642671	5.680984742	5.417586936	5.479235987	6.468880042	5.229248705	5.84196359	4.925013946	4.153091134	4.333082972
100128288	5.861834045	6.234615821	6.089523095	6.186217799	5.889295083	5.896070978	5.654574926	5.92286588	6.208110691	6.293182733	6.505350221	6.239064452	6.337772618	5.795397566	6.062485256	6.291432005	6.094103442	5.992690984	6.110393124	6.088371254	5.877438607
100128569	5.927832784	6.206118694	5.906028442	6.10137616	5.906028442	5.821040597	5.815653941	5.971321151	5.8426478	5.671784617	5.736645839	6.145774769	5.974790994	5.906028442	5.695683621	5.906028442	5.825840594	6.101278961	5.848517725	6.136590544	5.904845985
100128782	5.612588284	5.561504696	5.262829213	5.539321052	5.38430659	5.502511506	5.410144144	5.557522893	5.695867464	5.320979085	5.580835182	5.391288842	5.296062438	5.486656201	5.388854231	5.410531087	5.755440992	5.536057266	5.882072898	5.390747401	5.463031065
100128927	5.285174768	5.511877966	4.835642548	5.731488842	4.955195245	5.413896878	5.535975623	4.933917754	5.12076764	5.735728201	5.870889403	5.1890082	5.776818763	5.376584571	5.108811756	5.609535912	5.478297335	5.454740914	5.42976678	5.578364027	5.552769783
100129482	5.817317048	6.180040629	6.290999354	5.838226061	5.785552786	5.790130905	5.777400123	5.910371505	6.059134745	6.165498752	6.181874858	5.869330796	6.344133759	5.761909946	6.119926771	5.897055986	6.057503775	5.989379428	6.074903002	5.66387152	5.712916936
100129842	5.652496131	6.082851584	6.282663149	5.659088458	5.078020198	6.099278075	6.175632747	6.024948168	6.176154307	5.781588365	6.273500411	5.793249658	5.079885169	5.963958141	6.367938916	5.362363201	6.066367515	5.764694783	6.043532	5.564957682	6.0076767
100130093	6.941979617	7.118506203	7.346193335	7.436678637	6.856733808	7.074808592	7.243203224	7.451641957	7.593906563	7.540308921	7.027671269	7.290519321	7.138677368	7.105039673	7.219964153	7.000428808	7.099626713	7.14098224	7.296972606	6.839619742	7.196629387
100130100	5.418740287	5.128128248	5.372114317	5.549894779	5.021368708	5.132789067	5.031566417	4.930562536	5.126654773	5.003671912	5.117608023	5.123582558	4.882658	5.236054541	4.936869294	5.621753992	5.062758615	5.077206267	5.006443228	5.062019062	5.025397137
100130331	5.012159604	5.105478049	5.561753622	6.01043201	5.615164059	4.875791425	6.191656625	5.918575544	5.951251712	5.615164059	4.667485288	5.574312011	5.257781516	6.004177394	5.965331487	5.780561652	5.607442249	5.868909618	5.308761643	5.216502043	6.66743632
100130519	5.259503706	5.324743671	5.15077152	5.460511488	5.377771482	4.910568977	5.433954389	5.460195727	5.241434111	5.064396469	5.339564239	5.325826612	5.268775541	5.237241606	5.023197275	5.246650171	5.254276934	5.458780152	5.362567374	5.225329077	5.09191677
100130557	4.833286763	5.334980629	4.925692186	5.197953811	5.18626798	4.812236135	5.689452342	5.285391277	4.929170797	5.120179067	5.400522142	5.084670434	5.209049692	5.161900298	5.045671124	5.347211737	5.069849246	5.150433125	5.150433125	4.766906868	5.457418127
100130744	6.726789196	7.054135417	6.565616352	6.521185765	7.136004803	6.987933241	6.63319371	6.863052662	6.914754988	6.991655906	6.821911416	6.956221779	7.138768213	6.733421149	6.776453773	6.840748417	6.90222955	6.711129607	7.109369094	6.882202561	6.778185291
100130872	7.194254542	7.29750561	7.367304121	7.331964998	6.696293718	7.191739582	7.372295728	7.257728868	7.20444646	7.348490526	6.836290526	7.026416711	7.490974157	7.289894229	7.018537408	7.0004459	7.589789811	7.147780464	7.203874894	7.459282184	7.05018785
100131017	6.066245137	5.851876362	5.27918239	5.999075907	5.839506517	5.679570379	6.102780426	6.025769837	5.889478535	5.385450473	5.816045337	6.014596991	5.80500967	6.060769299	5.549202281	5.76993425	6.077158806	5.76203377	5.993102848	6.340508021	5.985513397
100131187	7.262883005	6.901307036	7.459823453	7.027942552	7.291811954	7.303030474	7.137240027	7.28802391	7.36950777	7.219773043	7.37204335	7.022085484	6.706911414	7.186468747	7.119398755	6.988911898	6.712185828	7.241153847	6.755909925	6.684866781	6.597103447
100131205	5.162434816	5.009552313	5.471972096	4.565291189	4.849468814	5.373704395	5.613085588	4.980025409	5.346876148	4.260067672	5.541108631	5.81072289	4.741230517	5.968798146	5.324412935	5.162434816	3.680326611	5.971209096	4.847461158	5.082841817	4.313390356
100131211	4.963401155	5.031194301	5.252746082	4.803556923	4.997708076	5.014413713	4.994916983	5.020934436	5.142082493	5.162259532	5.247157621	5.087241879	5.015696681	4.782466037	5.08820442	5.006500397	4.908463966	5.003561016	5.244067794	4.82508094	4.692945772
100131434	5.812077874	5.685267793	5.94689803	5.195584909	6.153364033	5.812077874	6.193091214	5.91270215	5.448297674	6.112402634	5.612925329	5.877835959	5.917200415	6.430048301	6.247604383	5.635518659	5.812077874	5.69167338	5.771720773	5.798417597	5.036927564
100131827	6.658265618	6.834730732	7.147346397	6.894726857	6.821973399	7.026348252	6.980234316	6.878375941	7.263527795	6.988999416	6.68933191	6.80900716	7.330307602	7.109920569	7.049394683	7.136635045	6.87863523	6.728840154	7.386170175	6.719954313	6.781136449
100132288	7.689573382	7.572985982	7.557593854	7.065856166	7.34527523	6.10492052	8.082171363	7.256695174	7.333625628	8.136040419	7.385407571	7.28008317	7.577815397	7.72094011	7.493108526	6.574651231	8.043780485	7.893790971	8.449094533	6.380917411	7.783114587
100132341	6.727449768	7.149026127	6.616431174	7.170457276	6.781582189	6.786574184	6.845246224	6.689437495	6.807182828	7.077524607	6.473945954	6.647063394	7.601697045	6.597406867	6.676676146	6.994299073	7.025896028	6.953590788	6.93733491	6.920816477	6.954383335
100132386	5.529521883	4.792082249	5.222073996	4.670484106	5.545304965	4.774051984	5.2853412	5.05305739	5.05305739	4.632006118	5.084638046	5.736040076	5.12110998	4.936283888	5.157520082	4.762451773	4.868919181	4.904483524	5.05305739	4.913105881	4.948990505
100132948	5.516920966	6.026780533	5.277000203	4.659573757	5.303193224	4.712812195	6.004622959	5.544160536	4.883940344	5.490697038	4.836986845	5.438582255	5.524573837	5.328359787	5.092079514	5.847325613	5.554777515	5.609371534	5.476077466	5.172516308	5.47803745
100133091	6.621872247	6.894989388	6.621872247	6.621872247	6.55444009	6.62726726	6.736498716	6.311845838	6.689313212	6.555788498	6.512777044	6.671141558	6.305954017	6.620120769	6.621872247	6.61535548	6.427941669	6.701778158	6.973098746	6.353806442	6.872833561
100133315	6.825950319	7.019260675	7.103468266	6.918248972	7.096937972	7.171432902	7.267012051	7.090936335	7.412239859	7.43120882	7.126367172	7.042854086	7.31861264	6.944300708	7.190571408	7.230191726	6.871534219	6.816045838	7.243017762	7.096937972	6.68900867
100137047	6.235865457	6.451257508	6.441175973	6.224678775	6.712059475	6.48920987	6.719480099	6.550221195	6.344460525	6.903775379	6.313628558	6.605226841	6.874406127	6.674678813	6.537869687	6.732214536	6.533267924	6.515037581	6.962363733	6.836518159	6.401321645
10013	8.449675593	8.496539159	8.453356872	8.278624903	8.20096816	8.431700244	8.495941705	8.394147661	8.085416729	8.416547448	8.177542482	8.201872113	8.494773458	8.468359311	8.255879699	8.289448727	8.500497845	8.52256727	8.601704063	8.427202962	8.337746853
10014	6.436573215	6.622191971	6.548770506	6.612331937	6.078932916	6.405087275	6.476707024	6.259026421	6.396783976	6.456888049	6.182809589	6.434607416	6.589643699	6.269252497	6.277618405	6.439772491	6.670476772	6.434722142	6.435808126	6.81759557	6.439772491
100151683	8.108526871	8.36731631	7.559249577	8.11417018	7.788877783	7.934155131	8.446795343	8.166523959	8.283626628	8.227830638	8.071108349	8.055652003	8.695991953	8.140348931	7.862706706	8.201036913	7.654142633	8.368264169	8.382316476	8.330621735	8.349906834
10015	8.767110078	8.635980376	8.813314793	8.426263373	8.777315787	8.732189931	8.54683099	8.498553366	8.618289482	8.517039627	8.782823112	8.617199083	8.42597527	8.58916501	8.787788339	8.536018535	8.442313238	8.462425034	8.535322205	8.393584972	8.393584972
10016	6.605001788	6.7697874	6.338646231	6.573921432	6.29859073	6.80952419	6.612883315	6.75980255	6.4298781	6.682658457	6.501383592	6.433070184	6.480948565	6.520463337	6.330097148	6.408583231	6.601367739	6.820724331	6.806506596	6.64270823	6.749889714
10017	6.57538418	5.785772592	6.055019934	5.716839195	6.240621072	6.801877041	5.157935508	6.23247174	5.635233512	6.712062591	6.02899595	7.111722501	5.959824875	5.003745852	6.423312548	6.045287429	5.945302863	6.011504618	6.371905401	6.380819766	6.802522117
100188893	8.151683194	7.990624291	8.191703384	8.260346445	8.122591429	8.062129153	7.882433392	7.921328234	8.062326241	8.001407147	7.932815444	7.959416108	7.652841768	8.088018434	8.074084048	8.064365689	7.965853256	8.023699543	8.023699543	7.963681667	8.088256317
10018	5.728113869	6.128803123	5.966602689	5.737185436	6.029372485	6.446809644	5.618776858	5.83721251	5.966602689	5.966602689	6.075183694	5.397350353	6.123030044	5.642588976	5.931938415	6.599423028	6.11031352	5.857905321	6.050597805	6.312559826	6.060739675
100190939	6.698930235	6.878936982	6.863503432	6.797348128	6.809764594	6.338198274	7.205404888	6.953986264	7.349000677	7.494118937	6.229793972	6.90148509	7.304451301	6.943164399	6.866273668	6.927955132	6.630079904	7.098444255	7.191998353	6.899706406	6.034510139
10019	6.322311393	6.234602554	6.143291565	5.784419959	6.017406563	6.578759497	6.003739144	6.032908785	5.846897204	6.164342248	5.940953581	5.845094421	5.988222221	5.958770148	6.065252532	6.333662859	6.179705464	6.247046498	6.138173454	5.733591442	6.126787131
10020	9.728265491	9.732053988	9.467988909	9.633996309	9.904118623	9.667523348	9.697339942	9.779373897	9.866991387	9.775751931	9.766124374	9.950831481	9.623420614	9.905686287	9.625455489	9.727784904	9.606633314	9.659728442	9.86524169	9.355040626	9.517974582
10023	5.902574161	6.092429116	5.627399267	6.299069085	5.410466113	6.091248588	5.536825536	5.827594314	5.79422392	5.99261431	5.825521843	5.552187237	5.709006653	5.419962047	5.718334629	6.166806626	5.67704859	5.879146742	6.163715337	6.402892726	6.031527318
10025	7.29876763	7.497102374	6.95842048	7.066382356	7.522009985	7.488949423	7.335007857	7.125071384	7.177213042	7.492089765	7.137381751	7.631372228	7.3263503	7.352037252	7.360230439	7.545805931	7.496106933	7.229228086	7.352037252	7.45002817	7.513944673
10026	5.892931525	5.642863907	6.03292811	5.132594434	6.069771506	6.15166429	5.486292202	5.899474482	5.838772982	5.142040814	6.016114488	5.533394339	5.344152401	5.753090602	5.824507537	5.613130183	5.356154746	5.818247099	5.378128208	5.631872308	5.520985406
100272147	6.188816842	6.263432519	6.219317201	6.543935123	6.193963149	6.173472196	6.373727265	6.526162912	6.559995611	6.384201738	6.626133389	6.426025471	6.628364184	6.50899825	6.260148692	5.977854901	6.173321134	6.346239661	6.374213906	6.545573504	6.239971019
100287932	8.299998983	8.528223688	8.286989178	8.527796686	8.573495636	9.038888152	8.304702355	8.479459816	8.294625213	8.478785411	8.41494539	8.512419239	7.983364882	8.57251082	8.507060771	8.353877959	8.453486546	8.628608016	8.530460224	8.407479817	8.512419239
100288974	5.38169203	6.004053524	6.037908977	4.405523877	6.549599724	6.933138653	6.14096489	6.009568826	6.058321255	5.914620256	5.859461137	5.422044284	6.034831405	6.009568826	6.400344716	5.959921837	6.115838563	5.719564677	6.115222376	5.796765755	6.136894856
100289635	5.183046515	5.037202136	4.772172186	5.400398204	5.086599471	4.807077355	5.222989669	5.508289219	5.305638261	5.138113895	5.193401663	5.201668529	5.418944614	5.059145448	5.07428385	5.165341065	5.140179183	5.712723129	5.363898829	5.27277091	5.051540623
100289678	5.151872139	5.052177764	4.780685841	5.183865601	4.815375955	5.32353729	5.012829141	5.473121854	5.052177764	5.325823258	5.163833448	5.289850723	5.163833448	5.209682065	4.941494812	5.025689567	5.07376461	5.267081252	5.816579539	5.647165606	5.48503469
100302145	6.103717874	5.593678896	5.224057413	5.568611362	6.106275401	5.375939094	5.849299681	6.169870283	5.646882644	5.184631107	6.03606397	6.31838812	6.471732014	5.982009499	6.152301939	5.675318563	5.326281247	5.148787016	5.967356091	5.462460743	6.143291106
100337591	5.90093674	5.937733684	5.819663206	6.083413364	6.178665182	6.271625518	6.391707633	6.380273749	6.491141087	6.029157079	6.335680731	6.124166738	5.724083688	6.411939173	5.786123943	5.781161246	5.758878541	5.799072686	5.982610783	5.927307622	5.689630244
10036	5.320721508	5.597069993	5.489533784	5.769236388	5.515883535	5.546815413	5.765851761	5.521038397	5.280011733	5.759434779	5.382550414	5.746998773	5.655919162	5.551417	5.55750735	5.274312739	5.450338845	5.727088258	5.533383214	5.500778543	5.740701454
10038	6.57529404	6.466613113	6.465274719	6.381324947	6.487236335	6.644737931	6.376812997	6.351247263	6.516927888	6.521351818	6.469533092	6.530243334	6.485001163	6.563842106	6.566778644	6.409228347	6.405350426	6.484674246	6.721325792	6.373161208	6.485876364
10039	7.836573701	7.865356711	7.701357725	7.889756378	7.803982309	7.778877681	7.903368381	8.028292746	7.718092978	8.039345183	7.520113151	7.851978021	7.80279867	8.035558116	7.821985285	7.818690058	7.821391437	7.868524812	8.018751256	7.823022165	7.872845622
1003	7.131015808	6.871276499	7.200137583	6.278824204	7.038331122	6.893689717	6.95851394	6.966143181	7.018843549	6.401402245	7.542354155	7.065553772	7.178412645	6.837363256	7.129597222	7.188830619	7.14152299	7.019917125	6.165075231	7.192998268	6.883468977
10040	9.654839736	9.335234746	9.742299036	9.613803667	9.725751949	9.654543831	9.755695516	9.713526437	9.724628841	9.726897434	9.777230254	9.85180485	9.568986525	9.9362804	9.801190652	9.710198966	9.416977848	9.595854269	9.521517817	9.360558364	9.194740599
100419583	6.123126223	5.765701514	6.468962162	5.725352881	6.081929359	7.289790819	6.250898603	5.787281786	6.191213205	6.161805446	6.62563685	6.125852461	5.6757959	6.417956234	6.227595534	6.459256352	6.369076165	6.621704971	5.001893664	6.564926311	6.639557406
100423062	6.374566545	6.612661416	6.630149261	6.828461919	5.760050247	5.725552989	5.384807111	5.86565341	5.506157992	5.866905525	6.733510936	5.777934721	6.34471232	5.968798146	6.097960955	6.221188998	6.116014991	6.738537884	5.669068473	6.481988081	6.508686776
10042	6.711879894	6.678131219	6.971039734	6.782506564	6.928397942	6.876343612	6.791000727	6.898234474	6.983865479	6.581493409	7.030020667	6.822027557	6.761412869	6.78680428	6.920935729	6.685394608	6.729629485	6.683927613	6.688392194	6.645776965	6.5337877
10043	8.526382324	8.557206997	8.18396793	8.457054815	8.585377994	8.532002176	8.394122053	8.467686115	8.406757293	8.600437851	8.305517285	8.536630621	8.348775465	8.172668164	8.161377743	8.399183493	8.501357074	8.468730224	8.734354309	8.591046874	8.769642993
10044	5.600126813	5.628249361	5.860327917	5.558429084	5.635998273	5.316331591	5.59517625	5.400345037	5.266855634	5.466632726	5.58858579	5.83734507	5.403797232	5.720361936	5.544269841	5.924991918	5.84297057	5.60152219	5.529435871	5.598145745	5.731289365
10046	5.917687626	5.804104464	5.559559605	5.864043567	5.519392078	5.406944492	5.920522011	5.638223241	5.980922217	6.19022474	5.764796688	6.42932848	6.129215746	6.078280988	5.896966796	5.864043567	5.705265686	5.864043567	6.078586468	5.553719745	5.810225459
10048	8.092847388	8.093279418	8.396445566	7.941345727	7.966612433	8.091111024	8.272429125	8.186330643	8.07074281	7.870650584	8.282529393	8.331288472	8.091111024	8.40119952	8.05838211	7.951722191	8.025406611	8.131995378	7.981972876	7.972976925	7.873415048
100499177	7.584226133	7.038575471	7.757441989	7.290936444	6.905311096	7.326312899	7.18130257	6.974432238	7.669776802	7.367671658	7.606057209	7.074223295	7.221797325	6.865095497	7.743437552	6.955142413	6.78188582	6.820459103	7.151846525	6.295795214	6.009568826
10049	7.468681874	7.298081926	7.048875848	7.296958621	7.344485718	7.397877928	7.214032688	7.246223093	7.04409084	7.277963075	7.310202196	7.216765489	6.966831195	7.134994476	7.151683723	7.066214695	7.193537084	7.014287828	7.220826043	7.346802223	7.268883316
100505549	5.717499271	5.482376265	6.204627501	5.983959916	5.592091503	5.593381661	6.266021343	5.805746124	5.554550744	6.082330728	4.726551762	6.01219745	5.637740599	5.752511947	5.916165601	5.717499271	5.185089103	5.775343535	5.52794367	5.83584257	5.243268738
100506127	5.08132445	5.166753608	4.762275392	5.288759611	4.813743346	5.171387304	5.190920377	5.274874851	5.191061939	5.417039194	5.250590296	4.635204649	5.358566145	5.023589901	5.066950647	5.117972394	4.948346404	4.568063152	5.383289722	5.000771797	5.114334506
100506144	8.789635541	8.285260801	8.968009573	7.817744404	8.428505626	8.421323768	8.107647584	8.136729138	8.593056323	8.4558896	8.305841052	8.449094428	8.340457053	8.462258604	8.502054527	8.776223773	7.985189758	8.139355743	8.088419261	7.703585902	7.869484736
100506248	8.446381592	8.285813647	8.989949702	8.380432902	8.359180439	8.729309214	7.846267499	8.704991783	7.667678788	8.378946319	8.440892856	8.061355582	7.906008514	8.007113408	8.915244811	8.487708679	8.386892499	8.052287811	8.056956521	8.084352182	8.343510324
100506627	6.056714591	6.947316518	6.844053109	6.183981631	5.960302461	5.93711462	6.590116761	6.712709987	6.992415827	6.721244865	6.81751721	6.47435521	6.294659182	6.492748743	5.783011522	5.679244491	6.412115807	6.653877797	7.570322022	5.97179621	6.148331584
100506658	8.7609544	8.563882683	9.21525346	8.520126314	8.070879792	8.371163718	8.54637495	8.497194334	8.574239921	8.414518936	9.045063059	8.645108112	8.371317144	8.673458805	8.768038862	8.057437821	8.352511738	8.443267923	8.248027488	8.209856304	8.101256854
100506730	5.832240522	5.310800587	5.600590956	5.579066456	5.68505578	5.681678724	5.737605405	5.735585143	5.911674477	5.842347906	5.814363426	5.770233147	5.418649811	5.859601986	6.116344741	6.035246979	5.48862584	5.490463233	5.56315397	5.708757877	5.400077745
100507290	5.255618837	4.960029528	5.49319565	5.431856538	5.477677453	5.704929369	5.611202159	5.511083028	5.092927171	5.598668581	5.397673447	5.681319686	5.507050184	5.67261501	5.798844574	5.111229435	5.622822236	5.706858825	5.699914572	5.125348022	5.501324325
100507321	6.337807879	6.422348594	6.051551531	6.71099114	6.221194711	6.277011292	6.310406593	6.459224821	6.156664946	6.170761835	6.244839802	6.389238463	6.682684509	6.309023842	6.13875296	6.557022046	6.646266897	6.413452503	6.433791048	6.155326093	6.509782968
100507436	4.883081148	6.544746477	5.860629605	6.777216771	5.869972931	5.495220911	5.999405947	6.040687538	6.055091887	6.341002676	6.277208296	5.918304252	6.316618183	5.879157498	5.926409841	5.865192886	5.960798688	5.331950023	7.034862928	6.183495615	6.370492001
10050	9.523046975	9.588316943	8.819667657	9.663610668	9.657310638	9.917804442	9.787216138	9.758372852	9.684977522	9.849407745	9.283254661	9.720821235	9.243379466	9.821615622	9.894242828	9.6961042	9.841421678	9.813311356	9.960300103	9.778696175	9.053545396
10051	6.211936327	5.958730246	5.949496612	6.034003061	6.241320037	6.512427849	5.953871761	6.152031468	6.163091141	5.975279066	6.29259753	5.767307006	5.797761534	6.04057173	6.416912866	5.998639609	6.061873203	6.019050432	6.108792182	6.066839554	6.164502034
100526833	6.474229469	6.74711934	6.832604144	7.441381972	6.73221811	6.583159458	7.12532439	6.703628444	6.900596004	6.578287946	6.725096268	6.930066941	6.528609416	7.037164769	6.67890303	6.5378289	6.685147845	6.868554545	6.846393981	6.885750166	7.291884815
100529855	6.31923467	6.379198152	6.305323152	6.066877223	5.819686619	6.585634518	5.390003997	6.506024099	5.924583427	5.717241016	6.681796202	6.33826878	6.71225915	5.863029767	5.800790433	6.556987156	7.035695315	6.309967554	6.341666051	6.855067936	5.932509159
100533106	4.818611818	5.083603082	4.354334607	4.918353954	5.345063101	5.008226642	5.485564321	5.368400298	5.186916112	5.65940687	5.081641356	5.311061939	5.599557367	5.105172902	5.386637127	5.470695915	5.272914154	5.30807011	5.531218469	5.376275091	5.130074032
100533990	6.918556921	7.041394522	7.310917851	7.771551428	7.128121496	6.695107326	7.297520472	6.730861533	7.617524385	7.477023729	7.174311218	7.343092118	7.373276641	7.304343941	6.678268152	7.174311218	6.90092127	7.398621714	7.753228213	7.014954167	7.050738222
10054	8.028070046	8.137684587	8.181091345	7.856852912	7.962687376	8.045284208	7.925149297	8.029131184	8.082916252	7.743765872	8.1411258	8.031720623	7.878762958	8.18770711	8.121151782	8.015938575	7.987736246	8.015907981	7.960819141	7.929407165	7.878516182
10055	7.543985572	7.392416592	7.223373149	7.353503922	7.532542416	7.542722944	7.504656673	7.549292806	7.216243827	7.370787817	7.333789092	7.282234925	7.145921106	7.437818457	7.46370722	7.433681713	7.593446086	7.483128327	7.491182176	7.454160905	7.602208436
10056	8.22000208	8.153222123	8.185080555	8.04308931	8.216626401	8.404977153	8.113101064	8.113762748	8.241482886	8.178137533	8.318222949	7.98231473	8.018495939	8.113250519	8.44661376	8.319501162	7.775584886	7.922819965	8.268200475	8.018469916	7.883949133
10057	5.684569129	6.275928579	5.79994874	5.622512899	5.955162044	5.936960284	5.719092383	5.892943263	5.361490468	5.932251133	6.231643692	5.415753304	6.281762745	5.505659908	5.768270333	5.653208339	5.986216713	5.763681582	5.988921449	6.49637568	6.151248754
10058	6.365183417	6.266691508	5.880599847	6.209243128	6.270033542	6.232248424	6.420238375	6.143500413	6.288924993	6.277082436	6.229116886	6.758551833	6.243444192	6.160137785	6.756260631	6.186929692	6.279188047	6.178334546	6.286360673	6.323227034	6.135633168
10059	6.770855814	6.909742813	6.873697665	6.584067052	6.692971095	7.033608446	6.650803034	6.856383833	6.770855814	6.448515822	6.918480017	6.481976253	6.626002651	6.530617701	6.770855814	6.75185254	6.734003518	6.803900884	6.825242029	6.797340394	6.650303116
10060	9.411436593	8.978282862	9.39208472	9.245360496	9.437584564	9.22932464	9.391647054	9.157845556	9.379872645	9.312026242	9.217091883	9.329642363	8.902849636	9.46325441	9.276271899	9.175337557	9.251347717	9.191433999	9.266207636	9.079885891	8.918001876
10061	5.381986258	5.261335815	5.123975212	4.753363492	4.81061451	5.152908984	5.091310875	5.134166294	5.026252281	5.123975212	5.020921232	4.952331819	4.768091653	5.040334151	5.392267281	4.991194618	5.175478918	5.361988152	5.308682527	5.197938849	5.376398703
10062	6.699322496	6.641793562	6.583576844	6.829216103	6.669421905	6.70815777	6.99586553	6.723068748	6.785862327	7.058847342	6.800249918	6.977410977	6.909261896	6.945439675	6.657516536	6.562153832	6.940979228	6.878254154	6.98743924	6.99730494	6.619978648
10063	8.778272772	8.741602603	8.808348314	9.275217285	8.829496993	8.668845915	8.842632454	8.777114542	8.882316032	8.751120016	8.859773721	9.008803792	9.128664779	8.546084845	8.572912065	8.91994494	9.331278776	8.718550558	9.021994062	8.93941474	9.041155942
10066	8.099689905	7.94292307	8.342971463	7.914058349	8.296883649	8.266118605	8.088686725	7.939323418	7.650985485	8.03045102	8.359295566	8.012913965	7.91730466	8.097909007	8.26045608	8.310573026	8.063525177	8.093638783	8.067741793	8.088909989	8.206415191
10067	7.179313198	7.143092803	7.026606073	7.096964155	7.131502764	6.958446449	7.12714858	6.909254161	6.830382437	6.974471912	7.052490238	7.115557012	7.029955007	7.024488085	6.84954738	7.052490238	6.967349437	7.052490238	7.075547237	7.286321744	7.289152991
10068	6.152805023	6.342776883	6.397973456	6.514020667	6.191077418	6.275470099	6.321594726	6.204229013	6.096865375	6.37499842	6.018592889	6.287792779	6.406535498	6.213645738	6.290603214	6.485470709	6.805628596	6.305036364	6.341570913	6.374488788	6.437099851
10069	8.196902684	7.94596705	8.640934265	7.72628314	8.472937004	8.369872348	8.115498756	8.137489779	8.317648449	8.118993423	8.222303569	8.294354705	7.655496715	8.349701263	8.520495719	8.241266347	7.710075851	7.986557528	8.032792248	7.70908759	8.057118447
10072	6.95145865	6.939023181	7.209269307	6.746828032	7.056388494	7.400452415	6.672724945	7.036358333	6.577489179	6.561003492	6.679485902	6.593313588	6.432310771	6.721144992	6.966168203	6.899949466	6.778857937	6.748156979	6.99265504	6.527421684	6.754123467
10073	6.262816645	6.00246986	6.108195121	5.809874159	6.359292084	6.182048345	6.137806257	6.221093097	6.162654678	5.938277084	6.247321023	6.210850918	6.048935438	6.011783147	6.24963667	5.989721834	5.992892041	6.228449557	6.175855112	6.18624401	5.797825766
10075	8.997548751	9.084690198	8.987907795	9.01777945	8.975312629	8.991177831	8.950627887	8.990713782	8.805612201	9.098081854	9.009837223	9.005048094	9.104278848	8.936512308	9.005048094	9.005048094	9.020906198	8.950307183	9.116878823	9.045796178	9.049561517
10076	6.451255143	6.663232291	6.054428461	6.156986048	6.425819558	7.092091158	6.054458015	6.095329255	5.95405844	6.445258684	5.813385732	5.706222254	6.243912422	5.850533047	5.896928285	6.275217091	6.511725652	6.454614559	6.289763201	6.129052676	6.609503031
10079	6.631510781	6.788422886	6.618176378	6.568155562	6.537526331	7.037169833	6.526474232	6.527320328	6.168351056	6.771094551	6.417304452	6.068119004	6.12141619	6.361809948	6.574324779	6.624805114	6.774625898	6.5788097	6.625754377	6.626954025	6.785946213
10081	5.960739638	6.281562065	6.01272756	6.578048091	6.006274525	6.052605695	6.191986923	6.209783063	6.1176228	6.230018868	5.816464161	6.24135495	6.058857626	6.108573329	6.286416776	5.960688957	5.949134424	5.759472819	6.092079261	6.056293094	6.065631456
10082	8.721055058	8.547704506	9.043284641	8.462207972	8.539810888	8.715879924	8.50370407	8.615405388	8.506718228	8.293402058	8.803500685	8.475197837	7.963441272	8.535847861	8.518333246	8.488450774	8.610371904	8.583085921	8.447943814	8.599261686	8.422011722
10084	7.355389914	7.268305972	7.213802582	7.553112206	7.234150239	7.153890834	7.23806181	7.119926352	7.278584794	7.310442236	7.230771264	7.347083639	7.294420559	7.294420559	7.258587322	7.18081851	7.504531374	7.381525033	7.53556173	7.188403523	7.482642449
100861548	6.672779163	6.122948117	6.633116833	6.102432392	6.145419011	6.112577781	6.172203166	6.577925612	6.165189829	6.606443695	6.263741179	6.227383532	6.261403021	6.30122627	6.58502368	6.117298494	6.098211663	6.161068345	6.410915749	6.344578558	6.354952694
100862671	4.339500748	5.135524437	4.657209546	4.860328921	5.048424537	4.985569324	5.360148967	4.989831746	4.985434009	5.482350793	5.614979204	5.233412853	5.310335269	5.116083081	5.233412853	5.643594005	5.581607985	5.560345262	6.01727528	4.998475707	5.597556413
100873755	5.113081718	5.970856739	5.183665418	6.590785621	4.545016359	5.231241319	4.999676784	4.679863322	5.777559052	4.462305697	5.427790514	4.61278542	4.876582635	5.50940137	5.864919874	5.490730735	6.024948168	5.653980533	5.440256692	4.526421297	6.194749937
100873768	5.831567416	5.836960976	5.864774547	5.929742202	5.813580129	5.716968492	6.077280903	5.853123394	6.04731728	5.873238468	5.873238468	5.914666001	5.873238468	5.86181528	5.873238468	5.814451198	5.873238468	5.742460622	5.941009265	5.836175222	6.004001799
10087	7.655538989	7.93093368	7.625543301	7.540824434	7.627579369	7.798550045	7.763015174	7.797726823	7.858954772	7.676089208	7.867289077	7.730352961	7.708228378	7.911314344	7.641357923	7.675106044	7.540760009	7.49049168	7.700133064	7.627138029	7.720263635
100887750	5.132361169	5.294562151	5.381189994	4.874290156	5.278393324	5.508177927	5.059229064	5.086798991	5.758919797	5.013414082	4.982380515	5.207525319	5.499415792	5.154316801	4.98368998	5.149223241	5.002385545	5.161692059	5.393311427	4.822012291	5.003206207
10092	9.231600076	9.348856377	9.156714227	9.148290349	9.174192708	9.265609565	9.156714227	9.146714553	9.080975617	8.936126995	9.22121475	9.043431376	8.859195409	8.953623723	9.257807881	9.109809568	9.2229028	9.118006603	9.156714227	9.272579377	9.204673892
10093	8.358475403	8.16650343	8.659960427	8.290353666	8.545963751	8.541742652	8.06492068	8.303099283	8.280740389	7.993373334	8.437681557	8.427770466	7.91358935	8.466281687	8.545842837	8.557098323	8.126749259	8.483393727	8.003984142	8.304067264	8.209900712
10094	7.887626167	7.911664798	8.053038617	7.627533839	8.18162091	8.191970369	7.679508572	7.911664798	7.823371633	7.956760407	8.214313036	7.913706787	7.877879505	7.903951383	7.83468296	7.954883037	7.917109978	7.874130197	7.857835691	7.998816801	7.939887209
10095	7.765173053	7.649061619	8.305360866	7.612882142	7.778366586	8.168908797	8.114040223	7.403475729	7.94739669	7.352815414	7.941764428	7.692631438	7.119799822	7.925710038	7.735066833	8.222667767	8.166696307	7.872239821	6.951405121	8.007506181	7.917313735
10096	8.435450158	8.370794063	8.533574354	8.233662166	8.223777502	8.388580204	8.132668641	8.289866985	8.347693538	8.179997534	8.439758249	8.30974859	8.020381018	8.359302893	8.482831386	8.246758969	8.181131884	8.244884017	8.217417259	8.382426079	8.093997007
10097	9.582997633	9.630548948	9.812008047	9.589790007	9.746191155	10.07517516	9.637291083	9.707525448	9.591688927	9.416979029	9.753804579	9.680642155	9.407983292	9.726161088	9.815103494	9.865652153	9.784826378	9.654728208	9.571343381	9.714432339	9.875521145
100996634	5.381465051	4.755426892	4.106404424	4.344793768	4.915652792	3.815463132	5.676241158	4.887121197	5.155442147	4.998323012	4.035960015	6.506367489	6.437005333	5.030273142	3.816255961	4.89306642	4.973059696	6.627433237	5.926921825	5.506208495	6.899313962
10099	7.646545092	7.880764852	7.810529992	7.903656714	8.026731317	8.010993976	7.960561863	8.214419228	7.22403821	7.569784147	7.467957389	7.631911886	7.588029172	7.858743481	7.63645312	7.839518771	7.839086351	8.173650648	7.592636272	8.225566163	8.270354611
1009	5.654480072	4.799192549	5.665714366	5.202633742	4.311881998	5.060839095	4.871783699	4.353659205	5.031824178	5.694746769	5.529347291	5.058109217	5.547149578	5.129768568	5.070277396	5.481959682	4.943139025	4.97859582	4.180845668	4.614725918	5.003480612
10101	5.419937889	5.631065922	5.450433704	5.459402937	5.465651519	5.583089559	5.625948539	5.750258109	5.338872102	5.35238148	5.336750652	5.794049635	5.667425271	5.723210639	5.494118509	5.445562802	5.79157443	5.729786057	5.306693231	5.94723852	5.601129663
10102	6.281620137	5.980699636	5.909019846	5.142573083	5.864515315	6.428813974	5.895978216	6.077092006	5.918936953	5.814822473	6.149786057	5.865750621	5.613369945	5.845063693	6.124909839	5.94380511	5.607455816	5.968743375	6.154538851	5.462225641	5.795360334
101059918	7.141229686	7.06959301	6.449987774	7.84263244	7.089232912	6.715777389	7.482807299	7.846142249	6.747400062	6.567932878	6.428975396	6.963169039	6.994214326	7.142735572	6.271641392	6.64049253	7.220363377	6.954277382	7.408844488	7.457825294	7.776054627
10105	9.881911563	9.570741414	9.449395113	9.717876317	10.09805188	10.02565273	9.181394054	10.13959177	8.90393944	9.421840866	9.661815705	9.472525139	8.811367919	9.131639755	8.782731548	9.658909329	9.713417746	10.22868558	8.919333804	9.519331568	9.640825441
10106	9.680657002	9.841584377	9.576258627	9.777406438	9.468062564	9.455945966	9.739848139	9.652758763	9.634811458	9.726042801	9.811172112	9.754339244	9.726741231	9.780423407	9.820640295	9.672314849	9.673216625	9.689016197	9.643314918	9.765763295	9.702036188
10109	9.667524896	9.404910813	9.976019259	9.41954245	9.6178096	9.822616932	9.537998801	9.542476971	9.598997489	9.146926581	9.582529855	9.486735884	8.717407611	9.66068396	9.697679287	9.561766926	9.596860911	9.568524138	9.192861567	9.458909964	9.488857651
10110	7.833481669	8.534800192	8.246001431	8.144639662	8.339184215	8.722622279	7.972974099	8.70308828	8.167620206	8.033607425	8.391672529	7.420083218	8.176861287	7.991068015	8.684068435	8.22724628	8.145810773	8.156342999	7.910804794	8.968714916	8.386357589
10111	8.25589715	8.147651997	8.191173856	8.007534997	8.117398431	8.241143951	8.119860573	8.078923048	8.386938082	8.056976326	8.148987278	7.994165248	8.13835981	8.178706225	8.28487672	8.031416699	7.952036895	8.120257825	8.193956965	7.938856567	8.084389811
10113	7.479616751	7.540636637	7.243702088	7.625207633	7.587789469	7.59393347	7.273595787	7.605098755	7.108429643	7.569747619	7.086693629	7.188769444	7.460764538	7.220229507	7.420674009	7.668491279	7.603314649	7.846627069	7.665998641	7.758600761	7.665295126
10114	7.497828149	7.620589469	7.796067238	7.422634367	7.731945806	7.469329363	7.475655205	7.524571184	7.433443774	7.352533386	7.960927688	7.616576693	7.329438218	7.544435056	7.66291519	7.664654346	7.427543855	7.39082159	7.352727018	7.553558289	7.388918014
10116	6.982781644	6.94813656	7.125189078	6.745917603	7.200720009	7.071159445	6.973098746	6.92492681	6.942766509	6.603074072	7.070631858	6.85887321	6.769506601	6.93826915	7.059827957	6.992730858	6.843359594	6.784464051	6.822789654	6.76078906	6.717675288
10120	6.584707094	6.561221693	6.743760072	6.591516657	6.584707094	6.491181132	6.6277795	6.556369434	6.462329396	6.382224453	6.584707094	6.584707094	6.491091544	6.721967356	6.498674881	6.409938642	6.584707094	6.71546969	6.801648128	6.698484779	6.531661294
10121	7.39626832	7.536149592	7.312084708	7.251024314	7.542994012	7.615438213	7.405016067	7.42563014	7.156527043	7.147857604	7.363269539	7.307557542	7.046058545	7.318817904	7.245272269	7.588460263	7.203565341	7.741376664	7.493682602	7.519068151	7.576792519
10127	5.821188116	5.785350427	5.629689124	5.637553457	5.835910025	6.004791177	5.755979641	5.974539614	5.856619564	5.999085124	5.822081754	5.814972392	5.761938577	5.668077269	5.856619564	5.940586903	5.849654452	5.856619564	5.987211444	6.125682213	5.920709898
10128	8.452755864	8.350956048	8.54598968	8.076623703	8.290291458	8.488322078	8.200896841	8.375069205	8.482154407	8.232951746	8.349136382	8.349034798	8.081441077	8.310711761	8.418202476	8.099670444	8.113886132	8.207864778	8.289456629	8.11696398	8.02178859
10129	7.366745861	7.685029308	7.519042113	7.465898313	7.101626227	7.078414974	7.278987569	7.163617014	7.193498861	7.565758551	6.913099624	6.881167815	7.710903793	7.280086102	7.122046648	7.239930882	7.239379892	7.480140437	7.194156717	7.746547037	7.498372477
10130	9.786155551	9.726951991	9.824154907	9.316015582	9.731487524	10.07450166	9.403323848	9.903151269	9.494854974	9.4299609	9.621343733	9.510555002	9.063612464	9.471040766	9.718380825	9.549141947	9.793142707	9.818000295	9.619906636	9.604781958	9.800048238
10131	9.14181175	8.990421784	9.300500476	8.865136927	9.138266615	9.170575209	8.937820818	9.229211499	9.11788132	9.235956791	8.785735744	9.19935623	8.99439307	9.03681239	8.974848267	8.805953615	9.115569569	9.006566695	9.123327527	8.95569362	9.001305244
10133	8.07086507	8.23435383	7.80191436	8.028059897	8.071360898	8.510812186	7.842644828	8.012753646	7.941243558	8.157087338	7.495202383	7.942497453	7.894691289	7.955553503	7.695647437	7.849564801	8.135267737	8.237716406	8.160616724	8.19848286	8.304275077
10134	8.144928469	8.186529367	8.008031431	7.68834318	8.337256019	8.034715277	8.097463721	8.097401229	7.835977352	7.949179576	7.948352208	8.047668599	7.88926282	8.039817557	8.032175027	7.956525668	7.999001592	8.184097225	8.12328473	8.118274817	8.229604718
10135	6.749420519	6.434438019	6.403273	6.784406939	7.574778307	7.082918262	7.040491053	6.73589252	6.823389625	6.989911849	6.645395079	7.104469654	7.284649767	7.019875282	6.556082353	7.276283736	7.000847212	7.107604188	7.377700809	6.68393105	6.897171308
10137	5.952003915	6.319861037	6.307650319	6.167578406	6.286495794	6.041995013	5.975264868	6.137927594	5.920510468	6.290630241	6.136942613	6.128080325	6.199624682	6.179001621	6.215641138	6.617681102	6.179001621	6.136091039	6.313872098	6.252520715	5.910747891
10138	5.47669593	5.516361354	5.569140776	5.132732072	6.024110562	5.840463931	5.636846222	5.865756034	5.657203214	5.226957867	5.949518797	5.664296252	5.595878661	5.786802956	6.082936475	5.474078735	5.481289397	5.298318534	5.636846222	5.655836317	5.375160149
10139	4.998062697	5.036148318	4.689966676	5.229304994	4.874322696	4.862230391	5.094620063	5.034216076	4.889517263	5.041814794	4.809883762	5.007282762	5.042507317	5.080535608	4.803279216	5.201211093	5.166847404	5.001722593	5.257972725	5.301124544	4.953885162
10140	8.474888333	8.559571967	8.485903639	8.485835768	8.929843121	8.508146304	9.241657763	9.010635986	8.727156582	8.789990825	8.664799922	9.305062647	8.715550148	9.504967442	8.733422473	8.677276257	8.61912082	8.724205689	8.758100796	8.609437239	8.546559335
10142	8.031834115	8.036774267	8.140316785	8.015654695	7.937212895	8.021166911	8.221386973	8.155004211	8.300993642	7.884921497	8.036720402	8.03904926	8.160081075	8.178307716	7.996221664	7.744304039	8.00521855	7.727065665	8.058387079	7.992935782	7.892776418
10144	6.976857809	6.988383519	6.651842212	6.797886172	6.865686247	6.815663925	6.798150865	6.91026576	7.010786096	7.000452143	6.606089239	6.694515914	6.850880868	6.745995087	6.859334031	6.827553533	6.853260135	6.885596424	6.865173843	6.864846828	6.6915767
10146	9.161823554	8.958335562	8.859616493	8.897933886	9.149881405	9.044913443	8.971163865	9.041949523	8.973204303	8.962353333	9.207298204	8.865843917	8.737955273	8.995134553	9.130820875	9.028987364	8.99684267	8.857204177	9.048219317	9.003356299	9.159717917
10147	7.902763081	8.213469493	7.946183382	8.407888143	7.797239911	7.972054858	8.126881027	8.036164389	7.856065121	8.042110653	7.77236092	7.839920075	8.089190384	8.001421327	7.943795839	7.854550327	8.263538016	8.096626976	8.164469697	8.19083445	8.147187704
10150	9.690595269	9.554083446	9.551400138	9.407738418	9.538954526	9.478405637	9.453061475	9.523911166	9.42398562	9.648568571	9.257358417	9.441737021	9.613275755	9.453863488	9.460224301	9.599600642	9.494118263	9.50707916	9.625938401	9.523911166	9.664304812
10151	5.193789539	5.311091053	4.913086774	5.147298448	5.147298448	5.072009148	5.189822769	5.147298448	5.147298448	5.147298448	5.165874156	4.974399755	5.292136144	5.383301149	4.857144709	5.198326887	5.165751746	5.442843485	5.30634595	5.147298448	4.922113685
10152	6.656389945	6.665229337	7.007393552	6.522798219	6.678546397	6.684213558	6.327941513	6.545746892	6.451208649	6.726610148	7.178082364	6.526702469	7.006026857	6.480236763	6.622489849	7.141964433	6.665229337	6.534700022	6.44903041	6.719954313	6.630312482
10153	5.119017979	5.067376914	5.282282726	5.197117734	5.379781156	5.236916604	5.003964938	5.334737292	5.477227344	5.25660556	5.393764361	5.21436731	5.218050717	5.281703542	5.197117734	5.042878831	4.9666193	5.156719578	5.29305846	4.979382015	5.186793161
10154	5.223229357	5.256549736	5.811259413	4.956019712	5.256549736	5.256549736	5.270465831	5.285286217	4.870255105	4.830813582	5.325075108	4.893073791	5.012487902	5.182964234	5.129537759	5.39320561	5.724563893	5.215442907	5.256549736	5.265996938	5.26865383
10155	7.802571805	7.840089711	7.728920787	7.767504144	7.676406352	7.606755897	7.695190219	7.576404152	7.480589626	7.619202357	7.625240405	7.700759194	7.65979617	7.684965829	7.584845802	7.623541825	7.797576865	7.734978515	7.865431945	7.873101134	7.889358023
10157	8.936079203	9.196628456	8.779100654	8.908689839	9.458154876	8.66907851	9.802602089	9.134079444	10.00605022	9.574389284	9.506000185	10.17701177	9.630404355	9.836550425	8.937390154	8.916247	8.669881984	9.097981979	9.641895424	8.756090381	8.236764143
10159	8.776589583	8.507696213	9.029720069	8.201621679	8.738586283	8.855141735	8.37782695	8.516169878	8.538797248	8.45073508	9.013558112	8.538797248	8.25982402	8.626246576	8.782539145	8.714310655	8.380993003	8.541034028	8.177475126	8.233112368	8.359881733
10160	8.696866346	8.668587031	8.623714166	8.647303933	8.892960548	8.68538709	8.72122004	8.629172761	8.755092443	8.719931933	8.727961005	8.51783766	8.866531005	8.72122004	8.651835723	8.714341299	8.784516247	8.789934314	8.549837705	8.807927008	8.862126327
10161	6.74859797	6.829476632	6.981689847	6.674641404	6.398212181	6.447246783	6.934052111	6.837611474	7.326756599	6.419246214	7.218672312	6.635215723	6.959339221	6.562418742	6.786000434	6.914325082	6.721678874	6.835853917	6.239182345	6.934968655	6.881752422
10162	9.880031923	10.32512017	10.58331708	9.897011723	10.30717327	10.73387516	9.639089216	10.0316815	10.00801447	9.917745544	10.22744621	10.0272142	9.522283572	9.841882272	10.14945517	10.43277387	9.977035559	10.19800347	9.539165174	10.57323948	10.08997101
10163	8.003067404	8.016089956	8.060673706	7.936757803	7.745102337	7.875622824	8.004846367	7.804497729	7.750955457	7.857359578	8.12097107	7.923381933	7.979497993	7.845557145	7.848198745	7.993481311	8.098720841	8.002313562	7.923381933	8.01736583	7.796347943
10165	10.14450752	10.13538498	10.17750837	10.08560031	10.3318797	10.414069	10.10752752	10.12901677	10.34728907	10.24565816	9.948242699	10.155221	10.1218113	10.15463667	10.22219371	10.09868643	10.13604759	10.22404003	10.25409228	10.02751301	10.16033469
10166	8.721624028	8.418630685	8.012565222	8.570769802	9.638432547	9.145982367	9.142741122	8.798615449	8.645695482	8.909039504	8.566538577	9.462910456	8.471971706	9.351319095	8.214286877	8.535912396	8.279726512	8.755179765	8.798704104	8.126040731	8.522655009
10169	5.732775037	5.862332207	6.021780821	5.853030122	5.902625256	5.833721034	5.888816257	5.915165571	5.60428969	5.928777254	5.749233095	5.855912626	6.063078207	5.931932313	5.905929625	5.814049684	5.784349845	5.816922609	5.911222646	5.938103781	6.11663628
10171	8.239369499	8.396966368	8.019543839	7.945273193	9.104228405	8.423703224	8.525762776	8.558732113	8.640994696	8.529795456	8.026572733	8.797338846	8.694042411	8.634536978	8.003060959	8.23189966	8.33918451	8.316384272	8.619680401	8.055319214	8.021410726
10174	6.032700315	5.933089642	6.199980704	6.252831886	5.977573642	5.718977701	6.004868607	5.937148383	6.001419784	6.360893313	6.006529082	6.442322304	6.482959137	6.297908938	6.184567546	6.441573877	6.326585247	6.263580878	6.459610956	6.22079994	6.242389094
101752399	9.023118095	9.700004801	9.388631531	9.699385918	9.082004083	9.625447124	9.619223653	9.428537341	9.341373375	9.781340367	9.019786044	9.538686275	10.07151608	9.652929664	9.626622925	9.344723094	9.783518806	9.315220242	9.717471565	9.789856729	9.416268982
10175	8.828729801	8.953823987	8.718466576	8.799734491	8.896009541	8.859621186	8.912689749	9.034645799	8.913437003	8.796928588	8.958056699	8.835226958	8.837495375	8.943622063	8.990998499	8.773130054	8.771720814	8.951860331	9.015099146	8.807948002	8.982304075
10178	8.742564869	8.820744913	8.209340616	8.723370554	8.30103112	8.629091342	8.861140843	8.728378314	8.905074291	8.661175992	8.38943399	8.640801807	8.852749813	8.756129045	8.318320083	8.171446085	8.762856568	8.67849096	8.941134558	8.602383329	7.824257559
10179	5.845450513	5.531136214	5.284243269	4.875388553	5.39200368	5.561199283	5.115572711	5.188984641	4.769764236	5.147938792	5.663969749	5.34420998	5.185184077	5.428178972	5.225840007	5.53580905	5.395753521	5.557785861	5.466091949	5.253354227	5.694275854
1017	6.154406603	6.145856723	6.248779296	6.092348368	6.296159669	6.371351269	6.173224823	6.134426396	6.178631462	6.276817783	6.164235999	6.273518103	5.963303265	6.184912034	6.413276473	6.169448992	6.352206255	6.242562815	6.165531034	6.109920222	6.086253958
10180	7.793185017	8.218370878	7.787024926	8.297765827	7.797077314	7.675602245	8.206419589	8.003430351	7.971174827	8.099127638	7.771278471	7.699572308	8.43993798	7.985123426	7.980871785	8.003430351	8.385733717	7.78319317	8.107593661	8.336529635	8.12220291
10181	8.927115579	9.239156231	8.995156097	9.189020836	8.940640482	8.979838784	9.203062451	9.08243532	9.193672971	9.106881014	8.985537287	8.974014129	9.34202125	9.069310161	8.974169685	8.962482048	9.142444145	9.052633505	9.198273718	9.14720329	8.99142796
10184	5.792895354	5.779829183	6.158087004	5.732149612	5.890391159	5.7102239	5.901145334	5.755130902	5.769353526	5.299216606	6.205345205	5.652116237	5.789544033	5.828231227	5.905478863	5.638876065	5.788308605	5.637894561	5.400688412	5.949611953	5.918977
10186	7.545171722	6.713821873	9.162302002	7.28785956	7.222534698	7.33114837	6.82139918	6.639927411	7.684143171	7.294099636	7.875771001	6.871928476	7.62601049	7.33114837	8.052742992	8.52929917	7.634869272	7.075928031	6.362021069	7.09139558	7.280186467
10188	5.327237075	5.27450776	5.394111035	5.798657801	5.553673427	5.48529806	5.744956467	5.553673427	5.180557436	5.973679013	5.112515412	5.378555815	5.912059276	5.595829567	5.385601192	5.647013494	5.762582956	5.724056732	5.503546444	5.623173085	5.715619095
10189	8.050908129	8.095793658	8.186218622	8.067942815	8.109958497	8.214701812	7.709165612	7.782059393	7.728141719	8.000535292	8.045117184	8.097313245	7.528439858	7.924537569	8.115361606	8.186179427	7.556004829	8.068374894	7.988102928	7.999363148	7.857114219
10190	5.314557597	5.423365122	5.21050773	4.827163646	5.526312646	5.713876832	4.91549344	5.581048338	5.324398483	5.39010727	5.9122681	5.151223362	5.110758889	5.145392331	5.491470505	5.330624609	5.410788405	5.280296633	5.574547141	5.658612565	4.836460287
101927550	6.131101739	6.017450708	5.726987337	6.088767031	6.124899167	6.165155221	6.027856263	6.131677326	5.837807869	6.401714764	6.001718179	6.103081136	6.195538177	5.876928702	5.947339324	6.277351556	5.788971262	5.735647662	6.337019347	6.185370048	6.020970994
101928673	5.113266296	5.007581072	4.98110061	4.622134211	5.357319624	4.752313558	5.498851137	5.184367098	5.813682369	5.77024067	4.888437944	5.426051742	5.695669245	5.076768625	5.276694228	5.089474791	5.317831259	5.276911182	5.199037439	4.908745334	5.046542
101928885	5.737184005	5.740587983	5.76743518	6.142953854	5.710027814	5.582847405	5.970432501	5.798466292	5.95926428	5.746605046	5.635018921	5.890934667	5.602844693	5.907332603	5.672348947	5.5943923	5.771201888	5.518021307	5.791817605	5.763936869	6.254298703
101930332	5.419694432	5.611274849	5.475919216	5.623177882	5.525586525	4.918980453	5.127927625	5.182895102	4.863568223	5.476730453	5.051800445	5.36380394	5.427389942	5.343358417	5.675454494	5.417415792	5.397647316	5.394438691	5.01189214	5.28975147	5.737947041
10193	6.171718022	6.189990365	5.997722768	6.125484943	6.01667864	6.103907625	6.02483523	6.08487538	5.850210875	6.130195298	6.18202434	6.061847838	6.084621599	6.139308897	6.260890146	6.152034792	6.154031965	6.097865632	6.246056904	6.022324755	6.006505061
10194	6.200958724	6.196697541	6.396656278	6.267470892	6.286849634	6.243215529	6.101317894	6.332741444	6.451431842	6.438526508	6.184603314	6.151852949	6.233371551	6.397749316	6.375887487	6.073262893	6.058232714	6.003271785	6.095982657	6.154400478	6.097943062
101954267	5.533861943	5.906573606	4.87020884	5.777451937	4.764149357	5.513970661	6.171997088	5.689153083	6.206039338	5.420057501	5.129909034	5.696196643	5.795386738	5.557642444	5.141745745	5.205937066	5.7100573	5.622397437	5.75726187	6.132594611	5.884632256
101954273	8.850916211	9.262120866	8.064696999	9.420606148	7.925091944	8.233058656	9.552916985	9.237726958	9.664241656	8.837808811	7.737848493	9.148227473	9.819574107	9.32505914	7.851999561	8.376337598	9.22002083	9.487009196	9.288542944	9.728470708	8.675758775
10195	8.723354223	8.461777215	9.173383206	8.724810069	8.91845655	8.949418944	8.478255357	8.587675523	7.989397556	8.81502423	8.549466566	8.540467185	8.289741809	8.422382356	9.055593077	8.977424018	8.602101918	8.849044429	8.506607784	8.673321158	8.809613728
10196	5.055319175	5.04543297	5.105367163	4.840907685	4.957993857	5.258376356	5.040276824	5.012755703	5.150812234	5.034833594	5.098842925	4.675100496	5.034126533	5.044767338	5.277906039	5.112685521	4.931710133	4.980702423	5.25352951	5.04543297	4.927733206
10197	7.893774212	7.63266148	7.759208306	7.486905833	7.800151095	8.027755565	7.43529277	7.631099663	7.609950424	7.536955065	7.708959065	7.369866594	6.982334905	7.706390312	7.803489306	7.884106295	7.457160412	7.754025573	7.676048712	7.774290963	7.639675967
10198	7.660171452	7.948100867	7.833399311	8.017827121	7.880156809	8.153814393	7.855483219	8.069080018	8.313749075	7.948100867	7.849624861	7.786226098	8.061923077	7.864109409	7.976532235	7.894485532	7.889681701	7.878001559	8.167732726	8.101224187	7.882237623
10199	5.745934107	5.724118394	5.697064548	5.887104396	6.26754534	5.80478513	5.846330939	5.716973473	5.892211585	5.951333178	5.942555593	5.641090338	5.820481259	5.901609829	5.944272597	5.711862518	5.292375935	5.747905935	5.850148221	5.616897158	5.849665253
1019	8.398806977	8.239720255	8.486962735	8.085110616	8.288585284	8.264587235	8.189255731	8.261877105	8.212077287	8.106168494	8.157519677	8.371043825	7.914414606	8.324673858	8.327860905	8.270247904	8.244241081	8.365985694	8.232598433	8.302524001	8.382493644
10201	5.035032074	5.212533525	5.169373961	5.229469645	5.241656958	5.701340107	4.880569745	5.246677037	5.288595585	5.135549501	5.289024064	5.098076867	5.099158206	5.155365408	5.433285047	5.231163197	5.177537407	5.102978059	5.482335629	5.617963717	5.178007847
10203	6.945728054	6.924918594	7.449652165	6.524968629	6.9248779	6.973676652	6.70107709	6.661847245	7.234873325	6.243021814	7.440580816	6.811933661	6.933634009	6.711461547	6.659106892	7.158843203	6.897643567	6.947663977	6.176117435	7.019185549	6.433162426
10204	8.799489511	8.762694944	9.24518361	8.590416942	8.790575642	8.863392731	8.821678048	8.705162681	8.703057482	8.939172097	8.77089643	8.760906807	8.601271048	8.755758592	8.847585841	8.948612555	8.884157915	8.962656253	8.694660291	8.628700186	8.970394411
10205	7.91589393	7.768794035	8.252570055	7.695736019	8.085448971	8.225401725	7.569719205	7.908540927	7.51006446	7.776569879	7.392852683	7.499400163	7.672899667	7.744141015	8.062539734	7.665612375	7.853809329	7.848427452	7.861216841	7.451763097	7.851377147
10206	5.912804117	6.10239387	5.889015031	6.226044191	6.001199996	5.98243452	5.75826503	6.357441493	6.369961636	6.103803703	5.916637146	5.84271642	5.800834875	6.236828657	6.247812977	6.069222466	5.818190778	5.732268172	6.041374929	5.685869156	5.675320274
10207	7.510213392	7.920630146	7.334075947	7.714814195	7.609073864	7.497917749	8.030894377	7.705484604	7.974945209	7.752677981	7.645113932	7.789775508	7.674771171	8.051376049	8.157212005	7.425242196	7.413905765	7.716767039	7.939932068	7.606269984	7.555899696
10208	6.974836563	6.965622125	7.107223012	6.992419494	7.027564242	7.196734191	7.165959433	7.037603446	7.383757092	7.203368493	6.946273445	7.156825212	7.269247054	6.999346787	6.934317722	6.984938322	7.046918736	6.89438379	7.009862342	6.923033141	6.83417723
10209	9.351468325	9.24558518	9.368450767	9.374511775	9.187754467	9.234357129	9.127889841	9.209716624	9.272689813	9.110072929	9.246873704	9.188862951	9.061800926	9.234357129	9.243874865	9.500800053	9.12535274	9.249976628	9.176832371	9.216369686	9.125317741
1020	5.971517075	5.674472625	6.356414101	5.909072818	6.159339051	6.361369813	5.745650489	6.021574474	5.836095131	5.938680556	6.131149661	6.036113647	5.699968177	6.029451148	6.120395286	5.97702311	5.923998954	5.981669139	5.621327872	5.63428358	5.935105606
10210	6.206297936	6.165694322	5.861057047	6.257921553	6.135512395	6.179498127	6.118988918	6.278943475	6.122297368	6.176235748	6.365186693	6.139085945	6.194321804	6.385456506	6.216248272	6.103868284	6.267700933	6.017548903	6.203917097	6.370223697	6.05323296
10211	7.245350284	7.234590006	7.36519765	7.379225431	7.394459652	7.300584411	7.135128838	7.300584411	7.050560627	7.353166896	7.187655141	7.060059785	7.205772514	6.997731877	7.362589177	7.411857733	7.400973628	7.311031778	7.074429456	7.558645032	7.317120431
10212	4.933695814	5.165228541	4.908977828	5.209471101	5.035764748	5.054285849	5.195006464	5.094596762	5.110998887	5.195667604	5.057170303	4.937151897	5.16643863	5.091942143	5.004535598	4.948488233	5.389760749	5.175359529	5.077321669	5.263271162	5.060638326
10213	7.064180114	6.976224474	6.80777799	6.788246358	6.997352566	7.38488814	6.805487578	7.027250464	6.868968279	6.805162506	6.74283852	6.613712209	6.144599322	6.968936595	6.891901758	6.827710181	6.655859138	7.097050616	6.985566929	6.739667019	6.912094635
10216	11.62277022	11.40042006	11.40692623	11.40262787	11.36646586	11.51704279	11.54850846	11.44321987	11.37733197	11.51015193	11.41863429	11.35550564	11.27941506	11.61610892	11.44284777	11.34872106	11.27847303	11.50197505	11.36815062	11.41141259	11.30574236
10217	7.653714122	8.006378176	7.997851724	7.862342345	7.805093251	7.738103947	7.82575883	7.715615251	7.882679474	7.786278026	8.021359248	7.891597926	7.770689817	7.798746601	8.108952494	7.983716354	7.625471802	7.475607803	7.512631768	7.950226299	7.703992901
10219	5.242875218	5.271342212	5.813541858	4.720292529	5.047832799	4.876991282	5.409892368	5.292851438	5.376605827	5.17651885	5.228817402	5.223762461	4.959206183	5.696892949	5.050445023	5.35912705	5.328119888	5.484871463	5.089852495	4.706950299	5.219407612
1021	7.616789062	7.825732057	7.377719988	7.769531776	7.48830571	7.62767158	7.31425261	7.602226263	7.647408675	7.594297561	7.567106797	7.512040424	7.163540517	7.428118898	7.790966554	7.369024792	7.313146126	7.628730184	7.479576269	7.614258692	7.558850746
10221	8.124068151	8.181030798	7.618371347	7.882262125	8.202745635	8.313870622	8.064558872	7.997926882	8.165796612	8.114733464	8.294143461	8.129036298	8.13981225	8.117074055	8.135976113	8.249365426	7.91185719	8.178040463	8.286767274	8.187175381	8.051732032
10225	5.457328555	5.294649281	6.077993108	5.120684996	5.318836847	4.991584882	5.31506556	5.211222599	4.285327633	4.760087524	4.927271372	5.253828981	4.920569804	5.462997702	5.26344036	5.680886943	6.14066652	5.275385728	4.748227384	5.145173395	5.71817145
10226	5.898497831	6.119511016	6.062568552	5.750307994	5.765557152	6.034458838	5.673273545	5.910563879	5.663191677	5.541649927	5.803979069	5.786604367	5.14655827	5.866455391	5.981230058	5.963699886	5.89190281	5.975999228	5.687760512	6.121610634	5.875800295
10227	5.958984077	6.127894061	6.171141745	6.365997174	6.129442832	6.129442832	6.021417292	5.799237902	5.97712571	6.286709974	6.140180446	6.129442832	6.240682782	5.998782377	5.983429926	6.404199988	6.489443786	6.112584959	6.07734962	6.257964789	6.235950827
10228	5.649364064	5.873622165	5.745932489	5.745932489	5.665353331	5.75019314	5.745932489	5.717098386	5.709104098	5.745932489	5.922091743	5.725425096	5.66035176	5.498054071	5.61418594	5.890667913	5.843059118	5.630834059	5.831723767	5.819764657	5.745932489
10229	5.846390849	6.013038426	5.84624422	5.603843788	6.14481954	6.075762005	5.739702547	5.725224288	5.899972794	5.891387133	6.054141394	5.470319333	5.649948181	5.643491795	5.880013827	5.81632473	5.81280632	5.794780806	5.83470455	5.684339605	5.684717861
1022	5.885499864	6.102557792	5.766986028	6.102747108	5.971360249	6.051546206	5.541942283	6.260027945	6.017324829	6.067977839	6.054719416	5.965690041	6.380930351	5.72998077	6.017324829	5.620902905	6.136363823	5.861500132	6.13078165	6.017324829	6.135103623
10230	7.744940644	7.88831652	7.73812656	7.529540899	7.695215551	7.730289561	7.754673373	7.9788456	7.829128012	8.303441492	7.743628149	7.781938163	8.048466311	7.574444931	7.740886616	7.706579625	8.246224359	7.725285208	8.060528819	7.401227876	7.772056891
10231	5.237883309	5.052479023	6.185876562	5.237364489	4.917260774	5.315334906	5.000497497	4.732426068	5.145085158	5.356190058	5.378423396	5.355815009	5.984032507	5.259026296	4.989077507	6.038753443	5.953463144	5.131461309	4.730443549	5.217616106	5.268893966
10235	5.057349137	4.876072691	4.863184424	5.020209748	4.928473584	4.913085103	5.63711162	5.272992186	5.238128284	5.848537248	4.770732047	5.135820395	5.345250872	5.690171964	5.129959432	4.821645997	5.261959627	5.051900052	5.280380578	4.832971936	5.28858731
10236	7.379264727	7.406996939	7.422995527	7.254755972	7.368603393	7.489580879	7.395827799	7.281433474	7.592187601	7.291446908	7.46643001	7.455693895	7.209479141	7.356196478	7.288919061	7.465614675	7.395827799	7.283334426	7.395827799	7.489692493	7.675670219
10237	8.150988268	8.113640505	8.500635417	8.396070344	8.399047572	8.805965228	8.108295834	8.473605985	8.188848563	8.409379296	8.314163382	8.15237875	7.983175043	8.203522543	8.380980731	8.320970796	8.431196347	8.474344158	8.345454823	8.302803163	8.577565809
10238	7.666794404	7.856985328	8.059263793	7.646492875	7.957307463	7.851328112	7.770800713	7.784627087	7.596513239	7.85206201	7.786545711	7.78664113	7.646243962	7.71028582	7.975025575	7.804408323	7.787736981	7.779623205	7.758653518	7.68806668	7.789562365
10239	7.769993021	8.255262962	8.388549882	7.765004149	8.160722002	8.422703248	8.50800185	8.188751355	7.793469382	8.41028389	8.310384231	7.899099962	7.511421419	8.323492989	7.747773609	8.30344585	7.675299287	8.105890255	8.324541869	8.16103406	8.08814991
10240	6.671184027	6.808640704	6.598302501	6.397939961	6.685816631	6.8625295	6.503179291	6.776946721	6.810483935	6.589602698	6.719856582	6.538852285	6.792829222	6.66349243	6.653527739	6.644530427	6.455630916	6.578180068	6.971934634	6.748736192	6.545005626
10241	8.374236696	8.272501384	8.469798207	8.422396906	8.519355934	8.425040381	8.441332171	8.300607667	8.570656232	8.306104821	8.417986786	8.626203111	8.554171965	8.463279611	8.39313357	8.367312333	8.397830102	8.437335753	8.488916063	8.235216141	8.278051401
10243	8.585211038	8.717641925	8.484228286	8.609812054	8.734911132	8.740777242	9.011147757	8.896582516	9.397824274	8.765111856	8.692514602	8.808586184	8.601490094	8.891112384	8.837631021	8.732634609	8.582337734	8.386076929	8.87934289	8.734679196	8.658480874
10244	6.432048541	6.220564047	6.355330727	6.953830417	6.195496248	6.272800413	6.637148931	6.518227934	6.227036949	6.185743941	6.514559594	6.433075719	6.021259169	6.796310491	6.779836596	6.543308002	6.945959235	5.965328715	6.386940572	6.170254442	6.551932986
10245	5.219229411	5.236550787	5.24605667	5.087625364	5.280372658	5.176739895	5.201144113	5.24503086	5.102792281	5.188687211	5.336704794	5.373123265	5.005512815	4.988208901	5.123242725	5.225528381	4.918087328	5.209740724	5.208884853	5.232245296	5.133653415
10246	10.08256949	10.19434022	10.40051009	10.2535438	9.886310819	10.0404567	10.18407172	10.18485299	10.26556167	10.40543436	10.39366359	10.18900372	10.25125569	10.22337229	10.46741666	9.946310553	10.12115033	9.9187335	10.19397975	10.09852226	10.27065665
10247	10.92417704	10.92636342	10.55132541	10.72831999	10.73574042	10.81500738	10.86949751	11.16687621	10.95289259	10.85970273	10.98463237	10.97349172	10.86709564	10.97549847	10.87258474	10.41570112	10.65893358	10.92081086	10.87050604	10.79998161	10.82762884
10248	6.178366359	6.236177919	6.615534775	6.420283483	6.225719124	6.259838178	6.454647136	6.337950239	6.580259612	6.420761944	6.691352682	6.197006723	6.357375099	6.357676678	6.627566931	6.385332868	6.395252659	6.340011165	6.350836469	6.628476723	6.226867638
10249	10.80506974	10.81679962	10.77825286	10.68177288	10.7743815	10.70185936	10.91606168	10.84456429	10.94904861	10.98334904	10.78928756	10.94025789	10.77565128	10.94050751	10.7704414	10.72868484	10.64153226	10.62402428	10.90626342	10.63807715	10.60178675
1024	6.790974983	6.667218031	6.601741206	6.473189673	6.999727338	6.940334333	6.309247211	6.760248801	6.723660108	6.500442781	6.914565973	6.549478878	6.463433786	6.678211475	6.727883218	6.404722458	6.497235197	6.821909183	6.678211475	6.631306955	6.678211475
10250	8.199269697	8.006380951	8.37966022	8.15085577	8.178754	8.181422698	8.181422698	8.181422698	7.933171011	8.206548629	8.313432097	8.114743936	8.345936363	8.109418208	8.17483094	8.27581144	8.296081537	7.974003397	8.181422698	7.941742089	8.04336388
10252	6.659603071	6.506099759	7.009954829	6.548993754	6.512861337	6.582284325	6.394872631	6.338766637	6.687380558	6.614225837	6.972367253	6.754405601	7.042963899	6.607700668	6.649069781	7.043577373	6.432982363	6.505577089	6.500176963	6.397822146	6.644354432
10253	6.654497316	6.642799706	6.659033617	6.659961889	6.781916697	6.938250772	6.638154789	6.259021267	6.412811623	6.618569328	7.180462746	6.516288001	6.536854978	6.614092617	6.870935652	6.876987574	6.772924475	6.454806232	6.805869209	6.684652079	6.525530645
10254	7.661163066	7.423720459	7.677588788	7.325657463	7.57950008	7.943818287	7.426245486	7.571497143	7.566165438	7.294120816	7.695728726	7.482061986	7.278740202	7.474823269	7.48362456	7.467038718	7.299577455	7.451559337	7.452446871	7.402922366	7.506100055
1025	8.859039235	9.068333992	8.78228657	9.052842566	8.79808855	8.755396281	9.265911298	8.886518749	8.676422994	9.097340395	9.143901853	9.032092835	8.974668929	9.090450212	8.704724505	9.053930817	8.869057436	8.892678429	9.114766361	9.037063597	8.969424285
10260	7.723689777	7.860736922	7.963122747	7.697923498	7.901905944	7.877386053	7.869281861	7.850522761	8.048014372	7.633398794	8.439877576	7.841993143	7.733427127	8.042008742	8.250483154	7.913454698	7.68615763	7.433450752	7.74195512	7.838793663	7.627905214
10261	6.671631508	6.248432354	7.450845116	6.603564204	6.603174364	6.820574066	6.978932331	6.042521693	6.469605286	5.77989198	7.639717963	6.560721192	5.958518084	6.721934762	6.899893506	6.453256157	7.085284803	6.748880059	5.75786941	6.996170382	6.783699908
10262	5.464628693	5.126990669	5.61874049	5.41736939	5.163048772	5.44858876	5.311476249	5.050658051	4.897324582	5.256813373	5.331387442	5.320041914	5.441784772	5.129615484	5.297793033	5.63520149	5.465021127	5.342088808	5.303209699	5.485784975	5.359272825
10263	6.368969403	6.093555091	6.018298963	6.236024878	6.398506437	6.394974755	5.963106447	6.262295771	5.870778594	6.481758138	6.514589746	6.21890324	5.989755153	5.768864738	6.294706487	6.768789887	6.025123636	6.387243346	6.331744039	6.101153719	6.645674925
10267	5.712078431	5.279966105	5.044353635	5.624920723	5.702955147	5.015439782	5.379378366	5.359973369	5.563784669	4.717012967	5.37269454	5.626742794	5.591842585	5.535807451	5.383404903	5.326040166	5.37269454	5.329698871	5.681274982	5.37269454	5.175622055
10268	5.932511602	5.916065982	5.818364208	5.699383291	5.633618716	5.655961426	6.443609429	6.005102985	6.416505113	5.826823063	5.819172872	5.714854735	6.045808472	6.083970831	5.796654159	5.498341111	6.196921496	6.299474093	5.632173637	6.261359026	6.067617635
10269	8.206452025	8.111569887	8.276930605	8.075681251	8.352430101	8.456169829	8.075631585	8.055458689	8.172325996	7.857461473	8.063100773	8.092270118	7.55430856	8.240779676	8.08534385	8.254296853	7.89697514	8.282436918	8.075225529	7.979125124	8.051978972
1026	5.911035771	5.654598122	5.132329495	6.047588635	5.72000767	5.758020552	5.643214667	5.718089173	4.851582935	4.920569459	4.969238794	4.925791313	4.519866851	5.692305332	6.312833326	6.406107838	6.350011654	5.956997499	5.650388009	6.183397626	5.869338424
10270	7.292688991	7.400149521	7.121069282	7.677962852	7.38853821	7.261920211	7.532351576	7.453689227	7.386230102	7.629912034	7.221956317	7.404655559	7.68750001	7.284328493	7.350273333	7.449611913	7.512512346	7.400149521	7.510317648	7.535192964	7.246321083
102723566	5.413770787	5.413074953	5.565312635	5.958670549	4.789968949	4.982356685	5.760378126	5.048542436	5.361500626	5.571575361	5.082724851	5.832903162	5.843185616	5.689073512	4.871786493	5.429763474	5.413074953	5.694535829	5.44691701	5.257456321	5.090628312
102723701	5.6594616	5.493181321	5.68626867	5.548175748	5.718800227	5.780065407	5.715896008	5.85850501	5.548708032	5.998779369	6.048684557	5.641139187	5.768799572	5.822646547	5.979134683	5.67566999	5.665842309	5.302615629	5.26953605	4.91742846	5.307067102
10272	5.454338165	5.015355056	5.70711053	5.492928214	5.375716434	5.456921325	5.166757806	5.117049845	5.292861407	5.226613434	5.355252904	5.326915245	5.906475673	5.313558489	4.730246341	5.526515256	5.897979978	5.463952183	5.352195804	5.252848796	5.74434802
10273	6.523823481	6.432277459	6.330615402	6.754366636	6.42997974	6.601783786	6.430257606	6.488364437	6.56085663	6.454234364	6.438746408	6.500739227	6.366944792	6.506197382	6.298851294	6.512235844	6.753833577	6.753979843	6.547086562	6.578394287	6.547179417
10274	6.331015913	6.18537906	6.403802666	6.111278569	6.062745823	6.292572961	6.09487512	6.344308944	6.406236843	6.174909528	6.508639142	6.083851766	6.059682227	6.171374531	6.443433954	6.241782756	6.134037986	6.018210069	6.319721171	6.110149498	6.184479547
10276	8.152946757	8.015877927	8.178302583	7.762338693	8.063347129	8.072682704	8.084488735	8.11593786	8.058075804	8.098570877	8.163622051	8.282480143	7.973190123	8.060200342	8.087081456	7.550222086	7.737495306	7.809531412	8.158744079	7.975939628	7.914000951
10277	7.703990939	7.641223455	7.829415413	7.653910429	7.722839331	7.683950322	7.653398125	7.693424278	7.565859356	7.683950322	7.770510658	7.718452143	7.653202401	7.66184975	7.797550146	7.614134365	7.682755598	7.683950322	7.759443054	7.628839434	7.563610879
1027	7.663016351	7.488742634	7.602887059	7.302299457	7.48721315	7.581804986	7.361796012	7.693747687	7.329352588	7.373568924	7.751656374	7.696494407	7.389896598	7.612727166	7.356395013	7.357147804	7.630056275	7.369915473	7.376551523	7.400205098	7.616152937
10280	9.815630474	9.256979663	9.775547661	9.114067944	9.618049809	9.790706903	9.292243241	9.634390399	9.409584195	9.531244908	9.29109191	9.348298848	9.17152966	9.420835275	9.520088462	9.598182185	9.418525475	9.673790665	9.435260924	9.24040375	9.52901193
10282	6.438767409	6.540140622	6.601932983	6.319928681	6.666903951	6.675634425	6.392682017	6.74015481	6.552442764	6.623239203	6.709583075	6.423460118	6.403217178	6.433235175	6.564409027	6.52316848	6.225831345	6.628966858	6.671477633	6.307517118	6.294195537
10283	5.142264296	5.367550979	5.485239512	5.209089439	5.18986554	5.396618129	5.198691582	5.177487386	5.342992169	5.358524826	5.370600761	5.230694781	5.239443839	5.133698863	5.112000293	5.39644387	5.024524755	4.970686223	5.188933752	5.359955258	5.088067726
10284	7.591675769	7.509901231	7.350605561	7.497747471	7.712786582	7.6298855	7.417449033	7.582896506	7.422956782	7.386494813	7.513257686	7.641392101	7.15734335	7.397509589	7.500062934	7.403109394	7.366502024	7.487053745	7.55677694	7.448457529	7.415109675
10285	6.653875342	6.936433626	6.781830747	6.532269424	6.633328103	6.792572186	6.64217806	6.696107862	6.722686114	6.577024132	7.079004285	6.858646998	6.745699141	6.689069593	6.998349697	6.658932089	6.742301717	6.68560233	6.888858905	6.724611835	6.559794783
10286	7.452899255	7.35979557	7.258242919	7.447577127	7.44836508	7.550501225	7.212453574	7.289564456	7.213058567	7.233841793	7.303800336	7.176767321	7.085653951	7.135918035	7.362424742	7.262997057	7.205028122	7.517513561	7.252168293	7.415686228	7.000145752
10287	5.368491855	5.058383782	5.461973157	5.186024616	5.180323472	5.153091289	5.254595228	5.269473094	5.254102012	5.158455902	5.0823857	5.194174767	5.389495937	5.369216071	5.190845475	5.408821284	5.366604124	5.382299622	5.09018407	5.173050079	5.457588895
10288	5.409570469	5.301376771	5.437206141	4.823232239	5.437206141	5.657714799	5.437206141	5.267402417	5.354822023	4.883203026	6.044647419	5.573520412	5.200966245	5.648332852	5.640611214	5.437206141	5.870561579	5.410113522	5.09832204	5.517287681	5.712725476
10289	5.13852283	5.315078493	5.117956408	5.442873472	5.248091	5.534164961	5.066892383	5.124998586	5.081996007	5.558558972	5.767588081	5.252725488	5.275672626	4.946383411	5.590288332	5.742634559	5.29278461	5.174703119	5.318322902	5.59659413	5.242583107
1028	5.678973521	5.509910616	5.615266152	5.703136044	5.3628882	5.422932361	5.730243513	5.44001738	5.698382207	5.601447735	5.285145102	5.799680065	5.757007721	5.738703504	5.660006967	5.783591358	5.654935125	5.777739117	5.475212653	5.665787888	5.636134878
10291	7.548390353	7.499602096	7.641684647	7.304739525	7.371491806	7.46933199	7.487412538	7.327981378	7.328227681	7.579757001	7.59604253	7.608422394	7.52912511	7.473242577	7.331604011	7.547888292	7.687651085	7.531312992	7.562181225	7.500208275	7.370064815
10294	7.130931655	7.2473529	6.899816358	6.968046371	7.469979612	7.292607864	7.317684396	7.263544479	6.915727971	7.106191447	7.212548627	7.26075402	7.045002045	7.206800775	7.201376283	7.035714947	7.125254642	7.073800215	7.229302263	7.168405954	7.140714024
10295	8.030940959	8.156249823	8.096463041	7.881835363	8.417011435	8.615675636	7.754706406	8.007553796	7.382633499	8.3474009	7.908711648	7.977924192	7.871131312	7.758934626	8.052367757	8.176783653	7.906859697	8.206985819	7.983117937	7.961527876	8.179490812
10296	7.054939736	7.347742358	7.090610461	7.072801733	7.315676005	7.28188006	7.147271945	7.262810047	6.955944461	7.285525905	7.393137594	7.162414204	7.270555058	7.064665107	7.327986164	7.124560793	7.282403792	7.166864234	7.22004381	7.151705434	7.234390261
10298	5.849488392	6.102003333	6.199224268	6.181467089	6.102208966	5.968530076	6.088661654	6.096948561	6.25043158	6.108962967	5.991276195	6.131967362	6.1086293	5.985753393	6.10316169	6.198993302	6.10316169	6.134790173	6.106494839	6.083256931	6.10316169
10299	9.455975811	9.552577309	9.516606199	9.385390056	9.459994282	9.48420798	9.383841614	9.385192129	9.495893707	9.439919984	9.526242318	9.50608032	9.416667804	9.37802429	9.576983658	9.393753591	9.350365111	9.322027958	9.468399143	9.295573157	9.42859978
102	8.743182037	8.670239329	8.816503004	8.480284664	8.754525727	8.760831646	8.650773752	8.573446823	8.89651412	8.471934975	9.066971908	8.532719471	8.524106053	8.603442574	8.896839721	8.698070206	8.483059133	8.463217057	8.486168494	8.684134368	8.36162799
10300	5.198797025	5.315572977	5.275615308	5.32809939	5.285101434	5.422900508	5.287407635	5.22109785	5.113277372	5.211611937	5.0386864	5.440769421	5.295498024	5.202346684	5.3318931	5.264851922	5.337317307	5.516079999	5.352307871	5.564180573	5.258633867
10301	5.481821442	5.515345186	6.054303508	5.1177863	5.864327117	5.401018361	5.548899618	5.81120816	5.460912509	5.340489187	5.453305659	5.72598104	4.991946019	5.848074272	5.612925329	5.562091267	5.651076055	5.411192729	5.670098198	5.071043822	4.88261802
10302	5.77175308	5.616566036	5.790760047	5.515783058	5.842469217	5.98379938	5.672593684	5.762217882	5.718568465	5.583283004	5.77937584	5.68273817	5.532536386	5.912842822	5.901847718	5.767522608	5.574060661	5.470466187	5.667332515	5.894151073	5.759433812
10307	7.01743627	7.478838871	7.367413406	7.346217821	7.461376972	7.735937219	6.910177211	7.276942946	7.185987215	7.725043756	6.994085127	6.523928354	7.962356219	6.756794073	7.346341733	7.443512927	7.508617513	7.175161702	7.018791503	7.260875396	7.159172632
10311	8.544356259	8.31255078	8.398023179	8.22849838	8.461912704	8.575422392	8.091269308	8.440588448	8.229790029	8.162829999	8.420452532	8.289945499	7.642743806	8.304432453	8.548111108	8.316602284	8.243179698	8.384817753	8.238265399	8.31261775	8.16545949
10312	7.313262281	7.50831235	7.372396698	7.163493388	7.632636396	7.616764899	7.386155629	7.380839318	7.18757743	7.567883215	7.283481331	7.42924462	7.66333075	7.51837009	7.251691472	7.164451682	7.787917861	7.712000396	7.53562167	7.594554216	7.746687266
10313	5.621119141	5.686064701	5.419288507	5.521231874	5.333636383	5.692287051	5.592438947	5.535870728	5.688067361	5.73014547	5.69880277	5.546716916	5.769993083	5.651505937	5.730933831	5.896808016	5.63482878	5.473677435	5.472697685	5.608248867	5.374588242
10314	7.592824738	7.428000246	7.607309116	6.93121118	7.393124484	7.526647943	7.105840137	7.440051056	7.189446554	7.18152568	7.416360695	7.156275595	7.032850887	7.296454542	7.458662651	7.396455578	7.21447397	7.374995186	7.201832656	7.302286495	7.218055491
10316	5.517935381	5.383743923	5.295999394	5.373271827	5.223470306	5.353090353	5.353324975	5.228416545	5.327581754	5.324983927	5.127879424	5.382195865	5.399433929	5.313767245	5.34100111	5.327009531	5.773800806	5.115689735	5.329447126	5.447581697	5.059694894
10318	6.86403048	7.10651393	6.967144294	7.041522493	7.298823969	7.197531774	7.023570592	7.010832113	6.738133446	7.003294264	6.860924441	7.142679442	7.012939831	6.91325526	6.960432955	7.022284467	7.068510639	6.832414495	7.216642009	7.281203661	7.115509449
10322	5.467834732	5.62894326	5.716759158	5.694100369	5.389921011	5.61883074	5.319968935	5.346829568	5.389105829	5.640274294	5.704553849	5.257303705	5.459941121	5.25956572	5.75126007	5.779249989	5.374028223	5.620562302	5.527292336	5.692484108	5.572010327
10325	6.546518407	6.659785478	6.420723278	6.579139282	6.719281024	6.570712625	6.467629991	6.66105655	6.761471812	6.566684281	6.454188181	6.468038071	6.614680439	6.442162694	6.544869795	6.445852839	6.579568766	6.329849303	6.831883416	6.247782888	6.303033301
10327	9.863160662	9.766200968	9.827966176	9.798931822	9.638417645	9.804949311	9.476769151	9.783905208	9.527011003	9.704190411	9.504413524	9.49922388	9.275163528	9.499727746	9.797155258	9.765518983	9.71924554	9.834344797	9.862382496	9.793294249	9.745795222
10328	5.699223585	6.044833305	5.303542345	5.897536177	5.902863781	6.109134071	5.845134566	5.839510901	5.573691994	5.766419803	5.770728018	5.623283654	5.809622457	5.791047347	5.851188852	5.868730922	5.81252959	6.106178066	5.88368913	5.99463117	5.905007187
10329	6.244691402	6.33497628	5.798471059	6.316453232	6.418768879	6.213070439	6.281987966	6.252213467	6.420970909	6.326834284	6.410068625	5.978124672	6.001184533	6.236936501	6.283254032	6.096133506	6.075102468	6.328018362	6.296105579	6.206819318	6.091497921
10330	7.721251863	7.767517267	8.016763908	7.818919436	7.643416242	7.814708089	7.652964895	7.744538629	7.80147946	7.810191858	7.744148471	7.802716867	7.647399759	7.639533579	7.677012949	7.676249463	7.814785184	7.638970209	7.753450474	7.748440465	7.69569055
10332	8.333543811	7.833107148	8.150057861	8.452505794	8.575330777	7.889584069	8.339078215	8.213759781	8.439317351	8.206897366	8.931623942	8.628031495	9.026357148	7.970233879	9.058385614	8.452505794	8.84463738	8.919309207	7.975444711	9.052124058	8.452505794
10333	5.441899761	5.246357626	5.439475152	4.9874002	5.044672345	5.105784792	5.130410116	5.115428591	5.140605837	4.883064938	5.387057434	5.045256676	5.166305333	5.200663877	5.274049952	5.076112453	5.022857482	4.833634841	5.352727712	5.262420291	5.129068517
10336	6.941605209	7.01842329	7.120381585	7.391955748	6.936127725	7.206026534	7.057104493	7.174848916	7.364250952	7.141740258	7.256535901	6.878721071	7.520266314	7.171275779	7.054658494	7.215067119	7.460908904	7.288498591	6.963202406	7.448909809	7.180696741
10342	8.259944081	8.237316188	8.334620334	8.085654087	8.552696555	8.620499414	7.835505313	8.256439933	7.809645695	8.313663305	8.328654447	8.266320945	7.89381788	8.124275866	8.580793202	8.328777492	8.0468404	8.417167561	8.242183248	7.946564	8.22087875
10346	6.859136324	6.573223964	6.567558543	6.761259886	6.429829607	7.026016051	7.207673038	6.599757952	6.781231354	6.31844115	6.559341823	6.445470432	6.433905645	7.256890976	7.206021022	6.933175202	7.425832837	6.708720221	6.130167185	6.75688562	6.85543544
10349	5.884903811	6.98341419	7.032325328	6.553792955	6.569289031	6.460305197	6.462379107	5.934210141	6.305356751	6.587122576	6.547550726	6.87999253	7.347547233	6.389650771	5.974922051	6.297577386	5.708566026	6.233660937	6.004410983	7.025619067	5.650408193
10350	8.567438828	8.467959279	8.642916212	8.466559125	8.736796563	8.338451861	8.509579828	8.763664482	9.084807787	8.720429784	8.606501601	8.668499854	9.01823405	8.408389348	8.224034387	8.524023064	8.510062203	8.29298335	8.696560248	8.452831681	7.95269677
10351	8.605324614	8.872076871	8.867192526	8.522213833	9.084927301	8.911665034	9.180304618	8.60303273	9.28308238	8.95768874	9.054904628	9.276921984	9.659160527	9.17885106	8.866595326	8.556462767	9.017262356	8.587385886	8.499533308	8.773751316	8.466697912
10352	6.271483583	5.773315167	6.260291566	5.69141698	6.182535027	6.129239259	5.795902838	6.029937329	6.089543476	6.107437666	5.94577908	5.969817093	5.676727921	5.998840886	6.084055532	5.927035773	5.70781784	6.038100569	6.050961404	5.989468812	5.803879138
10360	5.184142158	4.993863972	5.543927079	5.690635943	5.424127807	5.131299536	5.407736763	5.139045562	5.400650095	5.362645863	5.437851511	5.433574286	5.357593117	5.360233523	5.558621781	5.469429172	5.364534691	5.326419024	5.420788491	5.4087103	5.351145351
10362	7.943079393	7.800744855	7.952270735	7.885297913	7.901942169	7.885297913	7.975701551	7.875398514	7.856679686	7.7709062	7.805396998	7.971726595	7.575032406	7.93078512	7.964826594	7.821293598	7.913098495	7.950592554	7.858763047	8.080003973	7.905078969
10363	7.760890892	7.52109896	7.580417171	7.523693476	7.481368878	7.555767077	7.553947825	7.532357304	7.70607888	7.4412376	7.579313793	7.506295015	7.57334351	7.645448707	7.604972904	7.394937828	7.650640847	7.563287517	7.657879005	7.324005099	7.630180896
10365	5.727724856	5.947712067	5.772641464	5.981144452	5.858751296	5.749511503	6.091903095	5.853022493	6.038777406	5.956211011	5.631039706	5.948943776	6.057230326	6.118331757	5.566592334	5.960362366	6.161620168	6.028015235	6.072376543	5.767947569	5.925513388
10367	8.494383364	8.432571838	8.460062002	8.38957101	8.46020085	8.414395332	8.296453077	8.507045483	8.300245549	8.385032916	8.186894315	8.472849782	8.229666172	8.425477939	8.440788809	8.163070543	8.182393718	8.4490587	8.413299682	8.173574394	8.087979479
1036	10.27355603	10.29267768	10.31369386	10.29578644	10.58093238	10.34878188	10.28399206	10.3399643	10.3001224	10.41185858	10.17184245	10.30037596	10.16534441	10.44209635	10.31134104	10.03387635	10.09587866	10.37917693	10.17589197	10.40189	10.31295793
10370	9.012318799	8.903727227	9.14111546	8.822611626	8.998572158	8.48138873	9.108774254	9.071827219	8.834235368	9.064633532	8.887657535	8.981525062	9.105095689	9.131317518	9.102140797	8.624916609	8.740566838	8.879548836	8.83714922	8.692209089	8.71626585
10379	7.635998366	7.560125021	7.711181041	7.846925588	7.730266882	8.891724954	7.728160259	7.563040218	8.448745615	7.812380398	7.913751249	7.76241229	7.562158526	7.738050283	7.526412211	7.857482776	7.693267954	7.406110109	7.35743875	7.963306016	8.053047734
10380	6.681773524	6.793977627	6.552933327	6.778579886	6.589137165	6.939308617	6.666176675	6.999638603	6.921383364	6.963511342	7.013226946	6.823462787	6.838269021	6.858965757	6.621387071	6.559351904	6.889981819	6.740078418	6.847241735	6.959419388	6.83758925
10381	5.81694783	5.663006618	5.774679586	6.133919259	5.505971133	5.446431004	5.474763719	5.707011966	5.536044747	5.314758922	5.536044747	5.760792031	5.465568092	5.562555905	5.781847603	5.308376794	5.577485059	5.657434763	5.432568735	5.490778665	5.208236127
10383	9.536160472	9.453307326	9.050676909	9.281018732	9.695234448	9.854841869	9.100036828	9.509526893	8.886642408	9.449952179	9.835459949	9.15164581	8.768285544	9.178749014	9.697443813	9.755130922	9.32143942	10.01967199	9.447862235	9.469781732	9.644127731
10384	6.894663801	6.859367682	7.495114002	7.127822831	7.293581961	7.42248312	7.267665647	7.200058461	6.983656505	7.181426175	7.200058461	7.264502806	7.200058461	7.355490364	7.022028187	6.948063541	7.275957379	7.184139783	7.113217545	7.220135617	7.573892805
1038	5.642988228	4.487716322	6.784897296	5.922377845	3.591788143	5.004294864	4.389270986	4.329659018	5.144982649	7.251782462	3.71882734	4.388358622	6.366268854	4.876746293	4.881126358	7.179982189	5.634340171	4.689019806	3.793332407	4.266661882	3.622824301
10390	8.793260118	8.645214052	8.500216576	8.220661477	8.411522351	8.664145559	8.505034384	8.54515747	8.899346691	8.542209714	8.709816434	8.643372223	8.63135611	8.513679139	8.503437035	8.302535159	8.433626985	8.412771102	8.446431436	8.421131168	8.490676768
103910	9.665750182	9.513377293	9.854983088	9.497158274	9.531082628	9.775864799	9.201149621	9.568387018	9.634056655	9.187246556	9.739133857	9.519880843	8.906199653	9.427789309	9.66012311	9.659580544	9.478902066	9.582245554	9.472603821	9.741300821	9.66501863
10392	5.062149398	5.041316907	5.236357504	4.900881136	4.964434351	5.158645337	5.002577964	5.077815527	4.963057591	4.899181615	5.006116856	5.006116856	5.262816106	4.813932896	4.887279104	5.006651148	5.006116856	4.929337076	4.842217563	5.085496071	5.000404174
10395	5.20487635	5.431128365	5.638174543	5.542235122	5.359824385	5.50877922	5.619853951	5.540860781	5.572008588	5.45896779	5.612925329	5.52321608	5.795221339	5.433235373	5.564822158	5.5382224	5.609716281	5.515744776	5.293709562	5.641060144	5.53377556
10396	5.433915854	5.376978088	5.906947416	5.030598437	5.245093932	5.400844962	5.119134855	5.394402078	5.633847903	5.283199463	5.561678428	5.401386155	5.608543036	5.347430912	5.020628898	5.422087409	5.435322923	5.100134596	5.382195123	5.411947448	5.204204863
10397	8.015358187	8.261929023	9.299918194	8.511072271	8.048584712	8.18461759	9.022074542	8.910367478	8.548235878	8.483856578	9.000532867	8.184133397	8.611679169	8.858261639	8.978617272	8.899966673	8.633821588	8.101510636	8.514173004	8.94523696	8.361889991
10398	6.913516958	6.495488508	7.448488024	7.17905592	6.582998258	6.8200281	6.622411106	6.714181002	6.561108175	7.080205862	6.928994955	6.920536439	7.573962204	6.68745798	6.991833633	8.058008084	7.485431276	6.800179364	6.367964695	6.698208628	6.858107121
10399	11.62581988	11.42412801	11.94290204	11.56363679	11.42330413	11.55558109	11.42497429	11.44774793	11.52526894	11.53821289	11.52074344	11.55274563	11.33560665	11.55329226	11.66657032	11.57544446	11.50550509	11.57263595	11.35613876	11.31036889	11.44528238
1039	5.781823459	5.928890694	5.53427782	5.771285442	5.781823459	5.885170783	5.469155687	5.774851785	5.922145406	5.777644444	5.779844616	5.695228687	5.781823459	5.896625986	5.951215353	6.023893492	5.424730808	5.89992398	5.991335882	5.719842276	5.788146161
103	8.613891663	8.759129742	8.672437584	8.723060439	8.892016089	8.890096365	8.883647981	8.658803162	8.849642583	8.828878028	8.401355811	8.668921887	8.613029632	8.888396782	8.616400988	8.731213117	8.547466582	8.638066243	8.838048213	8.770830382	8.823133727
10400	10.61643195	10.26695687	10.76037718	10.47689043	10.62093052	10.79576475	10.16245882	10.4156612	10.17882661	10.62637486	10.2022785	10.41703937	10.13673029	10.16695885	10.54211004	10.5193784	10.46419126	10.6356868	10.12543323	10.24706839	10.46235581
10401	5.632290374	5.925625243	6.133521457	6.139824021	5.970556202	5.974633948	5.593078535	5.823556239	5.776725426	6.092781351	5.875705695	5.717438053	6.207061358	5.833222812	6.160148123	6.033100629	6.034587089	5.94060333	5.803322371	5.747358739	6.160818147
10402	8.434991168	8.349961724	7.97871121	8.119564649	9.04404984	8.32907153	8.534218314	8.361749825	9.013237356	8.521262376	8.634126492	9.007900127	8.816856193	8.669615227	8.394182912	8.46450537	8.489512044	8.2432849	8.597604603	8.307172081	8.175277024
10404	8.679024804	8.576701991	8.813253442	8.384080209	8.916160815	8.387393701	8.731586167	8.743553615	8.789174859	8.341525226	8.821845318	8.447926445	8.27900465	8.860428162	8.67184594	8.423395513	8.255763872	8.32960956	8.706615057	8.472960084	8.20933211
10409	6.514256971	6.545751647	6.727073029	6.317209637	6.796266288	6.58514462	6.529091049	6.157082499	6.180518913	6.248878233	7.015482775	6.788700951	6.541685637	6.571105342	6.743693071	6.432066424	6.936963839	6.252150142	5.799463801	6.758211344	6.708560152
10410	10.91197126	11.09647561	11.31678964	11.10519788	11.26234495	11.32932209	11.1868906	10.80180698	10.91153798	11.21287249	11.39095903	11.12915875	11.35449024	10.92854759	11.18325248	11.71335564	11.35480541	11.34396987	10.93059223	11.29888175	11.49567186
10412	9.848553899	9.115904271	9.592200815	9.087047559	9.127374363	9.290048131	9.149955525	9.419752014	9.346852199	9.265911957	9.63343862	9.489208472	9.025864135	9.199977471	9.241335653	9.230690573	9.098522163	9.293820448	9.23449648	9.482733458	9.208237125
10413	8.369180285	8.414640985	8.651989304	8.578504808	8.322280642	8.178061031	8.183982198	8.244390618	8.431630751	8.276769749	8.530665943	8.070316759	8.350670497	8.168980533	8.383124005	8.581306224	8.380742278	8.387552203	8.278420559	8.535052211	8.53254671
10417	5.659750654	6.125394643	6.097948955	6.095694524	5.711835179	5.919023177	5.515561763	5.718303124	5.97846123	5.843121583	5.69286286	5.4601714	6.110236917	5.58978174	5.531855369	6.260221111	6.23321498	5.991750796	5.908031366	6.292501164	5.919224289
10419	7.618350743	7.49023268	7.730191149	7.404002934	7.696099073	7.802847741	7.412401142	7.398507827	7.647857949	7.553062422	7.729928003	7.766531665	7.525680077	7.672316051	7.584658813	7.597850813	7.428142327	7.560616691	7.652710457	7.43482259	7.754287929
10420	7.074485716	7.159137798	7.407725965	6.916373016	7.109638279	7.252998396	7.319010178	7.091394005	7.412754857	7.171553128	7.219706606	7.25546378	7.238430011	7.438493828	7.233078389	6.976553093	7.014156219	7.169488263	6.881856891	6.880911333	7.038005155
10421	5.634826604	5.644375507	5.713704382	5.434555537	5.692573027	5.379934084	5.719699647	5.686278045	5.587931474	5.845539103	5.840109494	6.049477889	5.65810814	5.245962869	5.555243637	5.72362106	5.931650745	5.784179429	5.654335949	6.260686023	5.719699647
10422	6.767618387	6.527602273	6.363616187	6.637510153	6.54943919	6.636579776	6.663599796	6.706900373	6.676826122	6.554096759	6.790282412	6.932331877	6.545554924	6.688927539	6.428807685	6.573776584	6.62876557	7.054705285	6.653348246	6.950539617	7.124676604
10423	7.887504255	8.141690856	8.61561964	8.17281943	8.31767304	8.150286837	8.179730544	8.169234059	7.964202007	8.448994333	8.268496329	8.310556245	8.428838068	8.150342304	8.289936787	8.570256348	8.236183798	8.235707424	8.053233619	8.252472395	8.271466557
10424	8.995807284	8.92916517	8.877509042	9.130691536	8.839947629	8.739120809	8.953332507	9.034372945	9.015059233	8.852106104	8.645122938	8.973938977	8.644783665	9.111256082	9.017240396	8.889439916	8.771662866	9.036548037	8.944651919	8.940409934	8.864963691
10425	7.738443829	7.746953462	7.417358711	7.889699493	7.701366008	7.809378568	7.604503419	7.783881469	7.622637624	7.616561221	7.898594553	7.555356038	7.64395956	7.445933584	7.850278567	7.611647825	7.861770952	7.847284527	7.825545918	8.004764978	7.796318155
10426	7.091778596	7.269054453	7.299079289	7.035522327	7.22369497	7.224983977	7.26705365	7.26705365	7.410870029	7.501577019	7.440722739	7.277394636	7.367530069	7.345339514	7.24713744	7.287102741	7.172664535	7.233456504	7.439939369	7.108860725	6.939170226
10427	9.022769791	9.199528656	8.825073109	9.15575411	9.150487715	9.106968451	9.054001322	9.118582139	9.008766003	9.120092507	8.865109726	9.003920423	9.028782578	9.127145981	8.983175174	8.904782792	8.977159995	9.180493192	9.136947469	9.131371855	8.871623522
10428	6.426801952	6.452629768	6.242794587	6.615088055	6.207826081	6.341496628	6.555746816	6.550936204	6.575843254	6.560151771	6.515347871	6.473738858	6.646358703	6.318494734	6.428135204	6.329075301	6.561132159	6.700347662	6.71558857	6.47198919	6.200062969
10430	8.260549166	8.028311938	8.915365785	8.598157055	8.621315282	8.487560553	7.992179587	8.907827822	8.487836635	8.185914472	8.575012637	7.94833669	7.840397149	8.219896321	8.736661062	8.641622417	8.591428795	9.030929851	8.816073933	8.551310977	8.135667794
10432	6.95153187	7.145097272	7.082473062	7.25105513	7.302137721	7.19299681	7.28519934	7.2995066	6.968888838	7.477755383	7.198724326	7.200558601	7.046650753	7.057618256	7.093020125	7.297322649	7.211923916	7.262917323	7.40681958	7.169481814	7.304144581
10434	6.091074154	5.699020808	5.901438505	5.73501516	5.957243549	6.687662319	5.728232397	6.123326049	5.99026504	6.034319234	6.155626983	6.179949489	5.629378544	6.676489435	6.109980773	5.508351778	5.334291803	5.770672706	5.819029643	5.686279673	5.827751651
10435	5.259533779	5.207906313	5.244150747	5.449110511	5.325208995	5.033344981	5.295356659	5.20402962	5.531278283	5.567255496	5.356094599	5.45237293	5.343115076	5.183046921	5.42731991	5.49160524	5.383890146	5.412361467	5.284700992	5.488991335	5.309959661
10436	6.332878794	6.252918858	6.029320989	6.232136497	6.35251101	6.069757234	6.192377049	6.171495733	6.391923555	6.439358136	6.204249174	6.364147645	6.386110458	6.123110024	6.400188758	6.296799523	6.204607228	6.102427137	6.419817314	6.094724835	6.036048295
10437	8.778054933	8.449344193	9.333036695	8.60485037	9.009819943	8.915665178	8.84692177	8.779480404	8.481956136	8.447181891	9.275603764	8.731006134	7.852329595	8.70433211	9.29065312	8.857914263	9.451459963	9.245940588	8.415154713	9.105338397	9.043165838
10438	6.799066511	6.530430259	6.55044818	6.372970711	6.771137899	6.864918687	6.464530233	6.464530233	6.838629207	6.272345465	6.42389775	6.852190644	5.834640264	6.549706778	6.672386645	6.290140844	6.329501704	6.302531824	6.794348662	5.929855846	6.854329698
1043	6.322116549	5.892691712	6.869079831	6.094232934	5.524166686	6.21307784	6.464623321	6.429549005	5.324306791	5.739221412	6.016345805	5.869171441	5.744955873	6.4567066	5.849050252	6.341476593	6.75549542	6.185907669	6.07736212	6.774801037	6.684518049
10440	6.946807509	6.904380958	6.435335973	7.135770558	7.05881743	7.421449673	6.681288755	7.15107477	6.723983337	7.061903735	7.145774636	6.619460962	6.557639171	6.741351725	6.890159328	6.919442718	6.798429565	7.101206072	7.272028424	6.983382546	7.061941718
10443	8.948314807	9.037826214	9.176801803	9.036236447	9.083740156	9.071213289	9.253094365	9.264760216	9.396318629	9.102660879	9.079855253	8.954018244	9.303685361	9.28115863	9.186977256	9.021799591	8.9964471	8.897284509	9.101510108	8.858368732	8.797353492
10444	7.301007288	7.430696012	7.319209687	7.613352339	7.168522939	7.397049271	7.507201942	7.587933267	7.477257317	7.618292636	7.365955341	7.444029571	7.721802883	7.373014275	7.525674489	7.36518641	7.467746285	7.440285761	7.377836849	7.495597949	7.339052565
10445	6.632419472	6.771387896	6.698077029	6.780036317	6.672129501	6.680964498	6.68416372	6.731599858	6.654358172	6.798447539	6.699783171	6.614653802	6.466709327	6.680044694	6.677273907	6.703986897	6.801088423	6.803650274	6.791551193	6.973882086	6.695133875
10449	8.865179443	8.754110021	9.268877618	8.883660854	9.26298969	9.06214732	9.058851235	9.267549444	8.901536873	9.311326866	8.982268185	9.18512495	8.672241815	9.258705383	8.957832464	8.917598976	9.022855746	9.000968956	9.0044816	9.017434897	8.919607331
10450	6.228054317	6.252123136	6.157952008	5.932482016	6.210074541	6.241148625	6.626492391	6.217299885	6.35485752	6.541682894	6.249936377	6.508137909	6.529836729	6.382658213	6.413450592	6.43486081	5.905693448	5.976113254	6.353611215	6.261269183	6.201483002
10452	5.262265061	4.463788385	5.278807369	5.25136357	5.153084433	5.075012509	5.169198109	4.962622817	4.41469859	5.228890573	5.283407985	4.856253713	5.3787124	4.82150483	5.056405055	4.799093667	5.146573217	5.297404763	5.333755983	5.074366039	4.517033483
10454	5.421981005	5.672072139	5.366631841	5.676158915	5.66467376	5.45636288	5.636702005	5.577002609	5.377481487	5.606908948	5.67175584	5.62989624	5.70830705	5.577002609	5.485937569	5.577002609	5.635476021	5.361015859	5.48000632	5.577002609	5.577002609
10455	9.57263739	9.514643082	9.315103095	9.496875016	9.547847489	9.573781512	9.304926108	9.511323257	9.403538599	9.285543025	9.405277621	9.573747593	9.019309183	9.543519139	9.372803298	9.26076691	9.295099126	9.62697396	9.523151413	9.55048227	9.20197712
10456	7.351933161	7.285734904	7.565652456	7.495795089	7.527083191	7.487008519	7.064453416	7.403509124	7.626366746	7.447676109	7.490960705	7.578199756	7.232008907	7.575141292	7.355276748	7.434236663	7.347517702	7.436672273	7.463830042	7.216969647	7.325275505
10457	7.873972869	7.254877142	8.779100292	6.960258486	7.586324313	6.637535906	6.827349661	7.424879773	6.636086957	7.233108386	8.247948145	7.515185357	6.606056793	6.522964509	7.593529794	7.82014282	7.730354783	7.321163132	6.905933177	8.244956971	7.940313509
10458	7.067246864	7.072159799	7.114471232	7.202681072	7.588470874	7.410584593	7.248165314	7.377982554	6.993581189	7.708383965	7.118454496	7.463045253	7.565408118	7.096453925	7.0562443	7.419293607	7.493696391	7.436196688	7.622916761	7.215574726	7.1753333
10459	6.645421072	6.553389748	7.053189591	6.692188702	6.848260803	6.989665819	6.754243917	6.915101333	6.709445595	6.598882496	7.10352619	6.848260803	6.664875572	6.8803324	7.081106719	6.913184072	6.838017832	7.097428328	6.848260803	6.774625518	7.011100868
10461	7.482053947	7.815492915	8.478911798	8.151901956	8.116698493	8.010085306	7.617345883	8.148808125	7.742795117	8.283632541	8.097498934	7.688573644	7.896985732	7.642999057	7.966458925	8.155047429	8.002473034	7.52105234	7.839651803	8.5974264	8.171461549
10462	4.858764938	5.11090861	5.244185422	5.498321304	5.065231053	4.781879361	4.874566976	4.649016164	5.289762266	5.595170773	5.249982665	5.369549868	4.931815261	4.79532445	4.910835133	5.689781457	5.547291228	5.010103186	4.935891746	5.298629477	5.456043694
10463	7.553232024	7.526582635	7.491735149	7.392930938	7.73818825	7.498478617	7.254004984	7.62460078	7.659764329	7.325041558	7.788185595	7.474227036	7.266098672	7.493330377	7.518777	7.454965514	7.328141571	7.595168724	7.31893988	7.4026114	7.376594056
10464	6.998478475	6.816505955	6.781697842	7.019801584	6.750041158	7.037059265	6.893133848	6.869897985	7.326252748	7.052615941	6.938645613	6.82398769	7.093423769	6.889203416	6.856025853	6.812109139	6.811909252	6.559072124	6.875812697	6.629325599	6.767616677
10465	5.917072639	5.886075322	5.917928235	5.738146093	5.732605183	6.096298979	5.985976411	5.934789675	5.794163821	5.829798231	5.818787816	5.832247645	5.829798231	5.832207505	5.823281249	5.756852499	5.825969633	5.934207808	5.943570433	5.692401755	5.763017143
10466	7.892681478	7.91075887	8.073068983	7.704660234	7.865862727	7.885470566	7.7119397	7.776632619	7.792862395	7.704875713	7.966724037	7.629593675	7.681224552	7.72130718	7.819163457	7.821072417	7.674210644	7.703620633	7.744094822	7.786415992	7.632819754
10467	6.909573134	6.716897236	6.545408597	6.918938647	6.881211864	6.816745717	6.820301142	7.013405123	6.521232971	6.778064603	6.772930377	6.869514619	6.500789381	6.960749683	6.828901382	6.652267598	6.737987306	7.070086308	6.816745717	6.807985623	6.738610852
10468	7.457026114	6.914408681	7.532507705	6.620976621	8.190283352	7.414388321	8.7331378	7.893600924	7.686683842	7.366423908	6.382705412	8.198981065	9.112378324	9.056581318	7.752098359	6.24190174	8.090135199	7.542845554	6.780831667	6.72693618	7.092959567
10469	6.926873494	6.950190857	6.469756014	6.917164807	6.893148031	6.952342419	7.170819309	6.948089004	6.751817273	6.962487475	6.948089004	7.117585939	6.751541145	7.026597917	6.734509862	6.886114441	6.917546107	7.329269722	7.266900419	7.028451963	6.948089004
10471	6.958013408	7.004569617	7.009066851	7.190103359	6.914113528	7.239650963	6.897490238	6.979363512	7.133763959	7.409981014	7.093474564	7.110737814	7.043072388	6.933286275	7.106352985	6.991293279	7.000346603	7.15390908	7.139012198	7.172599874	6.961485649
10472	6.8060381	7.184815246	6.758987344	6.897199745	7.079674388	6.839170236	7.139108195	6.928646279	6.834299424	6.673195957	6.819423059	7.146025338	6.957922635	7.075205273	6.761709568	6.57597087	6.977867531	6.982332952	7.091793697	6.993079896	6.938352926
10473	6.549288191	6.416682126	6.909724145	6.515446618	6.148193666	6.342829262	6.316826885	6.263043793	6.173858546	6.416754222	6.590313063	6.206804588	6.490079118	6.215033811	6.273718079	6.64769156	6.516380353	6.446590043	6.021947289	6.199192178	6.441014171
10474	7.186589425	7.097842048	7.551356803	7.268743325	7.357194196	7.118412829	7.145046456	7.386746509	7.426578553	7.329910527	7.391318345	7.249070693	7.083135124	7.356705542	7.430626795	7.086284397	7.249070693	7.234886737	7.137919816	7.269540405	7.081708252
10475	6.551692934	6.799723819	6.618782852	6.374108178	6.133822328	6.727479801	6.758750491	6.782665895	6.566593808	6.556052394	6.796248865	6.483083103	6.276518319	6.660472579	6.698944479	6.441543882	6.740904964	6.463279552	6.459737674	6.571486089	6.591411533
10476	5.983115276	5.88429167	5.899417003	6.085071819	6.017746356	6.043007512	5.876346816	6.186654283	6.199447519	6.091927583	6.420663415	6.247930271	5.890678723	6.048140316	6.118292896	5.614387776	5.816632938	6.044359852	5.994873593	5.768241424	5.9277776
10477	5.953271716	5.900449618	6.208894877	6.365168838	5.793183918	5.503073062	6.296250698	6.002503795	5.867417093	6.295377191	5.845248088	6.145578007	6.303741776	6.104143059	6.130243477	6.053450294	6.161093982	6.137510715	6.196356587	6.013603023	6.328071548
10478	7.037476437	6.920830339	6.894816481	6.668850979	6.8278372	7.170686363	6.586226301	6.918966144	6.690592927	6.576670532	6.650889462	6.937873836	6.49550928	6.724912431	6.854695992	6.873903673	6.57285517	6.938349547	6.782239198	6.860932843	6.859720626
10479	6.802989577	6.574342182	6.470701587	6.10387193	6.755915502	6.838473952	6.412661312	6.709015733	6.17176462	6.232910363	6.770985871	6.468787462	5.856308899	6.386840902	6.82730824	6.617658031	6.44217306	6.442993955	6.588685266	6.561538121	6.39569327
10480	9.161421471	8.828498358	9.079579053	8.712066975	8.920283246	8.780111708	8.79156276	8.899813029	9.093022832	8.626901552	9.141036231	8.939750806	8.340423909	9.008051682	8.944548061	8.866555632	8.733315378	8.955441203	8.710531639	8.808194204	8.703368078
10482	8.655225282	9.210520178	8.734416453	9.29886324	8.794196325	8.774571265	9.059363933	8.995920872	8.651588733	8.971176121	8.912245542	8.690919613	8.983195166	8.875279598	8.901490956	8.940345567	9.135089045	8.960825362	9.031167031	9.100706772	9.02029873
10483	8.169195004	8.114639227	8.066505554	8.049828236	8.368040057	8.269292428	7.989004143	8.33280681	7.929087838	8.371960697	8.287225762	7.757260451	7.798231836	8.020197641	8.223774958	8.14450802	7.95213478	8.298947483	8.341678142	8.172387913	8.172632045
10484	9.248821344	9.268672658	8.881102582	8.995973189	9.193169628	9.282022598	8.989608884	9.481709923	8.98556685	9.137522104	9.08979393	8.972269089	8.677455169	9.115774617	9.056455575	8.991998038	8.891329006	9.465845648	9.395877386	9.285917208	9.529335763
10486	6.400950315	6.520167621	6.992409944	6.164119268	6.338773843	6.114567846	6.137015909	6.198046369	6.026180011	6.087877195	6.512276303	5.838855666	6.662320495	6.265543935	6.657423008	6.364141448	6.261611148	5.777092921	6.576554413	6.156687049	6.243387324
10487	9.251053022	9.035440845	9.35276955	8.793013709	9.249614967	9.375277543	9.17583969	9.061768787	9.120939304	8.948341111	9.161391871	9.172627863	8.903143276	9.076232612	9.178566189	9.306442893	9.254042958	9.222182822	9.155050817	9.230300585	9.226183551
10488	7.15259853	7.00208645	7.324863113	6.8615217	6.931349167	7.212595673	6.863938455	6.978594084	6.543310192	6.858413585	6.785905929	6.873360836	6.14782256	6.931349167	7.202178036	7.112125476	6.798097591	7.297006213	6.762574801	7.064327808	7.052190429
10489	8.031298874	8.082020891	8.009804909	7.829221275	8.048199071	7.969791129	7.895924642	7.948401806	7.76145642	8.063549905	7.921389114	7.898605417	7.835416452	7.837299343	7.987875883	8.033876016	7.835936189	8.019008539	7.900743391	7.965599677	7.953059508
10490	7.060100174	7.035760727	6.954791997	6.922380513	7.228609172	7.095845352	7.021163427	7.330672495	7.037084577	7.112967039	7.293621863	7.267081551	6.737824731	7.055884141	7.095845352	7.028926216	7.121860872	7.225863491	7.106863242	7.249231641	6.974673725
10491	8.197804034	7.912842362	8.691664231	8.015333385	7.990148432	7.975669476	7.919378127	7.794413908	8.076169396	7.767392531	8.146413342	7.942795254	7.92753805	7.978248286	8.257833683	8.289135427	8.096194531	7.941132828	7.631679414	7.923287062	7.756285783
10492	6.580088199	6.782771946	6.330366741	6.475128466	6.603019887	6.86412726	6.50968074	6.438773313	6.737911554	6.472926721	6.433978052	6.34711719	6.312927544	6.507755022	6.382771516	6.413925964	6.402302949	6.452679629	6.430026067	6.519449752	6.415661215
10493	6.993033175	7.114979687	7.116979478	6.90043515	7.085229745	7.140969541	6.85873824	6.965379521	7.028889763	7.068639542	6.88251374	7.265567756	6.677031218	6.870807664	6.991729324	7.024420489	7.215755193	7.045256834	6.863506741	7.037463401	7.038823474
10494	7.45581047	7.257619563	7.379232906	7.354328359	7.430601735	7.405563944	7.32250786	7.341020076	7.299116784	7.51285738	7.299236162	7.472531682	7.400505894	7.314515991	7.369446081	7.381278353	7.402748354	7.530250679	7.278158713	7.414097249	7.323671742
10495	5.758483026	5.864249852	5.770291958	5.590007099	6.094142403	5.845171325	5.791019517	5.677296249	5.839062738	5.704567652	6.13229811	5.606475876	5.575113135	5.814805309	5.974231091	5.758842616	5.678081491	5.768016225	5.745547965	5.775986422	5.587092868
10497	7.224204064	7.1234424	7.045118876	6.839951882	7.090066334	7.069678948	6.931520469	7.237708652	6.760451886	6.882538027	6.994375653	6.668728377	6.817964049	6.880085085	7.029417747	6.838208982	6.870227509	7.133628687	7.307533715	6.912031085	7.113733275
10498	7.087013776	7.029724415	6.988345592	6.945770566	7.156814189	7.049584493	6.788432185	6.861905869	6.761935317	6.95638933	6.955988336	6.920713602	6.690448172	6.792551661	6.92935979	7.060177167	7.07347035	6.923888478	6.902174714	7.180873662	7.321810334
10499	8.241120125	8.21079772	7.921058473	8.020255224	8.187291895	8.215200785	8.151844144	8.146267264	8.18316549	8.143780192	8.223115519	8.129380428	8.158499626	8.177339197	8.207859683	8.011501662	8.049015161	8.126020066	8.216160399	8.131241093	8.10515035
104	6.176493652	6.333389624	6.181654086	6.51429121	6.200494748	6.374597157	6.499843766	6.085161826	6.352197506	6.259546995	6.046713334	6.182322896	6.480540003	6.37081149	6.353541475	6.026395655	6.312924971	6.281249903	6.328772452	6.129248606	6.374728331
10500	5.388407883	5.189822769	5.751394527	5.816876115	5.545685908	5.05413166	5.993769292	5.470240017	5.628616243	5.658530652	5.370617497	5.846702895	5.98941778	5.622964495	5.38776484	5.606659929	5.797155563	5.276911182	5.616148347	5.257107746	4.974951585
10509	6.152210232	6.437081752	6.329378465	6.268372886	6.531776784	6.389009159	6.278439888	6.324813627	6.141748774	6.292369787	6.291120899	6.448979129	6.583649696	6.12068291	6.100297538	6.359008583	6.545067202	6.320820218	6.351135003	6.72871898	6.695651181
1050	8.348899037	8.883784724	8.240744039	8.73205422	7.863708969	8.586218598	8.717534934	8.819683264	8.1859953	8.936742028	8.195678579	8.636917504	8.474977457	8.610743619	8.666814463	8.731480867	8.709000779	8.839755267	8.666814463	9.218343191	9.001702096
10513	7.041480154	6.869990393	7.059638855	6.725983852	6.768647419	6.929707749	6.708271532	6.864673225	6.831197823	6.773705897	7.08864074	6.790635587	6.550328566	6.773667009	7.057710018	6.838532551	6.563007173	6.779203282	6.915916927	6.783093832	6.609222409
10514	6.186118881	6.027925123	6.126546102	6.167828882	6.206395155	6.367595366	6.12177301	6.18053356	5.827229086	6.178116894	6.18053356	6.10277608	6.161582111	6.286651262	6.208972224	6.166887267	5.93524864	6.188994689	6.3842629	6.25484224	6.285821977
10516	8.95679848	8.051115449	9.800505311	8.763301626	7.4254088	8.397750683	8.008833396	8.330785188	8.315081115	8.83913227	8.764732888	8.621873528	9.192767776	8.447834902	8.522615375	9.757461081	9.216433212	8.246304726	7.314166544	8.231143652	8.86017298
10519	7.514301993	7.68943675	7.350753151	7.519929486	7.936413381	7.641863495	7.382772308	7.697263661	7.268973265	7.562558937	7.474098614	7.628546941	7.480448621	7.361596896	7.379888931	7.615404551	7.733155288	7.859730399	7.618868661	7.675718327	7.347322861
1051	8.215712878	8.610679812	7.93335328	8.363313259	9.229634067	8.471828087	8.509608063	8.715827641	8.827964226	8.568729561	8.73946538	9.113665868	8.370002474	8.630005713	8.372542227	8.343766613	8.482590277	8.581289406	8.672581861	8.845999287	8.308920857
10520	5.035145554	4.947281492	5.53390531	4.845858446	4.830648802	5.145856479	5.02908304	5.31490053	5.460476453	5.190909423	5.205295249	5.126359153	5.160637304	4.869304483	5.304271093	5.458586618	5.481719791	4.945971221	5.319391106	4.815787704	5.021902825
10521	10.17400876	10.38627073	10.09920233	10.40319475	10.01711825	10.04196373	10.26139294	10.23339542	10.42342091	10.34260241	10.16467996	10.10883812	10.52812631	10.2621168	10.12468592	10.22004605	10.44916368	10.21263857	10.41093424	10.42227911	10.26034772
10522	5.781875396	5.801530816	5.701600045	6.107091454	5.62668486	5.580371654	5.989117201	5.969871979	5.744263034	5.958926805	5.806078634	5.757836075	6.001140988	5.511303176	5.761558374	5.798702514	5.974667605	6.031583226	5.922519012	5.85042414	5.875093349
10523	7.720965268	7.793111938	7.519181728	7.717687419	7.643605592	7.703487799	7.738927655	7.728545229	7.608627624	7.838926225	7.679380394	7.815737069	7.8737654	7.615655991	7.671949554	7.686651792	7.823873713	7.697099718	7.8363882	7.716714415	7.836603075
10524	6.738597741	6.516086688	6.610366543	6.512373259	6.444520934	6.61218467	6.39027076	6.494506721	6.477702025	6.49278077	6.552772149	6.535734455	6.499550864	6.346164253	6.554125484	6.493644962	6.369788022	6.308125812	6.537131586	6.421069699	6.350426971
10525	6.963109451	6.99507937	7.218486077	7.253800783	7.159004194	7.509890839	6.799115258	7.333949458	6.320488681	6.925161065	6.885612381	6.473782011	6.787901245	6.631165346	7.116778789	6.954005049	7.284237616	7.501725926	7.255891379	7.419111255	7.786429939
10526	7.593053081	7.695069635	7.632193428	7.275375188	7.74191227	7.727810328	7.499171917	7.709911852	7.811145636	7.465114079	7.786758865	7.668080595	7.642474162	7.532050607	7.686250008	7.368502862	7.356187306	7.546112182	7.809775717	7.544874101	7.430527653
10527	8.553961274	8.427692258	8.626922909	8.344930764	8.247246296	8.588919028	8.336993674	8.40669906	8.785276561	8.267251128	8.727682602	8.489012044	7.940411601	8.531052316	8.551053916	8.280692962	8.294523102	8.502117426	8.52175576	8.289606199	8.213194077
10528	7.034399795	7.069245483	7.005209886	7.385194539	7.273289729	7.161053285	7.249749581	7.066806026	7.099939744	7.14768486	7.080726042	7.067441557	7.016604951	7.311465289	7.170791835	7.195617979	7.067537303	7.239697457	7.186079909	7.227315396	7.022597936
10529	5.9617953	5.729469133	5.915349602	5.89109244	5.439607257	6.043134185	5.257914209	5.38076494	5.704553076	6.217792003	5.573052366	5.667655397	5.667655397	5.473110021	5.252140231	5.433589795	5.494511485	6.107155262	5.631393111	5.688168598	6.261308226
1052	8.112213968	8.196557175	7.899888602	8.082100202	9.749169756	8.108005705	8.372916968	8.252264119	8.856191033	7.948743452	9.048973541	8.979451373	8.231166928	8.578209066	8.059172171	8.116011395	8.469400181	8.212456073	7.956436061	8.39542128	7.989075753
10531	8.879910294	8.979007763	8.903681011	8.333697234	8.824065826	8.959397439	8.730101291	8.836311051	8.755817178	8.866907912	9.04065783	8.70025942	8.581965163	8.755807975	8.830741876	8.818930788	8.556496729	8.735360485	8.735101436	8.874276709	8.80072132
10533	6.827918229	6.722866875	6.733898251	6.742906106	6.744439187	6.721822541	6.793118968	6.703888179	6.780970029	6.815196658	7.000330602	6.717331909	7.035389057	6.731982959	6.793546954	6.751910836	6.680817372	6.710235967	7.022205094	6.912114744	6.728142745
10534	6.487513402	6.487513402	6.788748699	6.291194628	6.860450198	6.530226194	6.435553522	6.352636298	6.357156577	6.577459428	6.3966683	6.781163214	6.048850787	6.487513402	6.686638126	6.667786236	6.390633757	6.338140158	6.421849001	6.277537231	6.632672023
10535	5.172941046	5.338917385	5.765305376	5.260015581	5.488283675	5.468459295	5.331490078	5.313512736	5.159489657	5.398114932	4.86404558	5.058744477	5.173023387	5.350849674	5.472817673	5.335267164	5.394079899	5.59286956	5.530225608	5.359517484	5.529149245
105369190	6.773907034	7.242206559	6.686442888	6.996408615	6.284649674	6.898542714	7.068040355	7.149260706	6.746082671	6.770745068	7.034292437	6.792548242	6.436155263	6.826757652	6.785901033	6.966610715	7.155881642	7.110295391	7.172603275	7.007163175	6.504546155
105370045	6.066866017	5.356793182	5.920580365	6.52205716	5.325497905	5.797439053	6.47561273	5.776921684	6.001795315	5.485363067	5.292023545	5.699167232	5.935597407	5.816456635	5.466122265	5.696310222	6.241150327	5.366349861	5.674624844	5.834049573	6.205804876
105371371	5.154994641	5.144966825	5.314462351	5.765119757	5.760158861	5.52401409	5.64155698	5.868460705	6.354273711	5.930902845	5.403193461	6.292154833	6.052651734	5.98214856	5.518758288	5.636283719	5.546509049	5.187055315	5.506627083	5.815051986	5.578631797
105375092	5.2686136	5.476870586	5.168683079	5.284758713	5.540775193	5.124882415	5.295477068	5.284758713	5.372949987	5.290119833	4.830359997	5.231221999	5.067629088	5.095564598	5.20420109	5.299282223	5.427057201	5.128548106	5.307078843	5.43758341	5.387723084
105375316	8.049057749	8.381336671	8.445712978	8.180834805	8.106190261	8.507486401	8.563685196	8.1555875	8.219137111	8.888716504	8.350958428	8.445712978	9.366163052	8.455668209	8.383795288	9.144268859	8.794104527	8.695102717	8.445712978	8.379717155	8.045731677
105375355	6.293695025	4.811528375	6.379332304	5.805406247	5.171798125	5.338544755	5.672154576	5.245160802	4.931599114	7.698068591	5.869979458	6.321279683	6.550073883	5.80290919	4.883458479	6.290011619	5.158050462	5.780186666	5.155686084	5.54160655	5.947296834
105377774	6.047736707	6.252674699	5.764661477	5.602781347	5.954760494	5.782125268	5.917417071	6.245885486	5.874644199	5.998867806	6.02494209	5.640154678	5.534446619	5.595853472	5.286974647	5.662669488	5.941330659	5.313600433	6.09895185	5.788920983	5.958597062
10537	6.295478329	5.782002056	6.187058016	4.690457897	5.390765795	6.087381958	5.468575695	5.667457107	5.796607871	5.305619445	5.621493884	5.015320922	5.301906929	5.596418372	5.408171196	5.562445731	6.297980417	5.409394565	5.569382529	6.822641122	6.342123789
10539	6.414371487	6.540812278	6.630514756	6.500098575	6.572460593	6.775035366	6.61433074	6.371465844	6.480457164	6.602929787	6.699472047	6.678718383	6.833043875	6.644449474	6.923186214	6.427836337	6.505317139	6.59913625	6.513341234	6.526635495	6.469647787
10540	7.925120533	7.518629953	7.915280738	7.432604441	7.857981175	7.732194585	7.317066048	7.711006325	7.371111617	7.604613486	7.823693945	7.418766164	7.267024019	7.685431961	7.777732435	7.701331062	7.524206828	7.796387441	7.652000615	7.798190273	7.763011093
10541	7.732462019	7.946430769	8.175757916	8.092801576	7.71499102	7.688033378	7.657596263	7.516088903	7.710135858	7.94105457	7.864932153	7.926348476	7.945908301	7.553199423	7.845422863	7.954809732	7.602195425	7.581517653	7.800291583	7.817081188	7.438817784
10542	5.821071262	5.803444996	5.473468869	5.799608348	5.808768109	5.79239139	5.61596446	5.850953193	5.641030657	5.65897077	5.868716928	5.807865335	5.316206549	5.663001031	5.584309815	5.5952783	5.542394966	5.569660122	5.832455902	5.573873947	5.348496657
10548	8.070242877	7.980943658	8.419455144	7.87890087	8.207159288	8.109721919	8.037837748	8.092123468	7.834765829	8.067491113	7.991929552	8.078421251	7.800844409	7.950586257	8.078129571	8.164852222	7.940740914	8.118237272	7.912337939	7.976941623	8.184018463
10549	7.693316778	7.697845154	7.983141187	7.992891292	8.044513219	8.035398189	7.912360937	8.14297267	7.710471412	7.739996075	7.832493359	7.775051088	7.628253605	7.988545698	7.711072527	7.64876764	7.839890308	8.07854566	7.63563254	7.966006798	7.834031495
1054	6.804276203	7.248653223	6.925684437	6.855380058	7.050285339	6.968014807	6.793903572	6.930781611	6.855601327	6.826473002	6.814230632	6.720903918	6.581170827	6.963420677	7.19686802	6.971141242	7.042206126	6.939686973	7.343021989	7.389951319	6.94255048
10550	9.243733346	8.96208485	9.741526594	8.876520514	9.467847752	9.35593541	9.227637564	9.310432144	9.008905287	8.838359506	9.5340685	9.011489636	8.878677298	9.450150211	9.65753207	9.343167072	9.077141943	9.15463032	8.955556489	8.86996638	9.101514948
10552	8.7086794	8.904954788	8.624875977	8.968001623	8.814058943	8.841153718	8.543610491	8.692972551	8.757895815	8.962947371	8.816726585	8.702362719	8.758496217	8.62928998	8.673053782	8.678199413	8.924916861	8.757614411	8.818827476	8.979509385	8.830386105
10553	7.066747745	6.917018246	6.671851299	6.694095865	7.141027453	7.031845253	6.838989943	7.084189094	7.13006561	6.475637713	6.987796537	7.141425686	6.325213164	7.000110598	7.16700313	6.793210748	6.92866174	6.977085374	7.038141468	6.651584112	6.776491944
10554	7.486982707	7.190845011	7.507683132	7.044482035	7.298643612	7.469128112	7.185925029	7.360600105	7.133985324	7.765357261	7.376391431	7.248983823	7.431884288	7.056065997	7.344645104	7.721031472	7.793951781	7.621513711	7.473528149	7.466817064	7.411023673
10555	7.722835065	7.32774556	7.340990946	7.743697688	7.580543457	7.602723827	7.25691949	8.009413596	6.954826514	7.645368182	6.794354243	7.589429069	7.485946196	7.242054771	7.270193858	7.934011912	7.729672538	7.963885275	7.642334688	8.100593334	7.820268073
10556	7.030358618	7.0405535	7.230904957	6.859349982	7.061670184	7.241554314	6.829322002	7.039232699	7.233644054	6.936133261	7.281715579	7.083896731	6.886277063	7.07034904	7.187003975	7.127087904	6.816118681	6.920180278	6.988106367	6.916670774	6.861679719
10557	5.993444043	5.803817305	6.107670803	5.962246936	6.110552181	6.033665751	5.695941263	5.759592632	5.711907138	5.807395453	5.96160747	5.756562147	5.486178669	5.75983404	6.118239744	6.029526456	5.923091221	5.853324928	5.984521713	5.59397569	5.634820483
10558	6.045285889	6.179411106	6.247284205	5.72600034	6.048760951	6.283905567	6.038918599	6.101507032	6.228284969	5.994271831	6.310130638	5.928203049	5.941377435	6.01173727	6.170824963	6.066469796	5.851834248	5.943405642	6.142212552	6.053244719	5.885097048
10559	6.555961537	6.308950563	6.476017939	6.083171888	6.463710636	6.591818482	6.40854312	6.312751936	6.677227031	6.176879905	6.439003981	6.448265568	6.087472455	6.379724761	6.621378519	6.3168253	6.280758113	6.504825591	6.250728231	6.273039898	6.221207299
10560	7.06483324	7.481091425	7.716029531	7.341142326	8.097032336	7.341887439	7.979810454	7.508905723	8.064489041	7.580221081	7.927377709	7.903712834	7.557176095	8.090635408	7.879385854	7.089441437	7.235549155	7.313059808	7.539269459	7.171017225	6.844269973
10561	5.743207704	6.296275392	5.964754081	6.038167379	5.657940525	7.615832231	6.116692155	6.192495205	7.369043705	6.001169882	6.002890794	6.127076726	5.935241019	5.942621128	6.067042229	5.87499615	5.817991343	6.096603054	5.656811181	6.829545628	6.159934009
10564	8.160871981	8.339372985	8.11124942	7.976181745	8.162555226	8.276997823	8.172175545	8.237404464	8.181161162	8.098744588	8.080154973	8.034255978	8.038614326	8.210341306	8.05769245	8.073710236	8.159818039	8.253030893	8.26253718	8.096707737	8.172403436
10565	7.606218316	7.724515148	7.627375211	7.59486273	7.684405725	7.667953773	7.534941474	7.691040963	7.860286524	7.546294592	7.710256391	7.535307971	7.613041345	7.606052418	7.613041345	7.534841159	7.517909165	7.524182455	7.678633852	7.636724631	7.370276632
10567	7.199909308	7.261293072	7.404397851	7.480142976	7.31003203	7.250985693	7.235840934	7.37251523	7.141096503	7.482175904	7.098098322	7.278521941	7.405103961	7.31073937	7.215739416	7.445859258	7.462995902	7.703167134	7.354259575	7.490339077	7.769632988
10569	5.91935997	5.759851954	5.963082984	5.894474907	5.909028195	6.311535538	5.672252538	5.990080497	5.948401698	5.768486813	6.283679445	5.93881598	5.822008037	6.067981187	6.02394468	5.629209192	5.721180124	5.816962695	5.96916723	5.578827363	5.887838496
10572	6.71112548	6.603055827	6.537702903	6.505938203	6.650541328	6.601388241	6.603055827	6.603055827	6.753044594	6.482826636	6.572426	6.872083892	6.346791778	6.601890991	6.393444678	6.439950977	6.5749395	6.673146646	6.603055827	6.603055827	6.687088554
10573	8.230765117	8.196463327	7.739079261	8.163246607	8.101084902	8.16943609	8.262228651	8.310080422	8.08252498	8.172199683	8.003066787	8.268747392	8.010309383	8.243805189	7.88233535	7.86657117	8.286770619	8.105202452	8.114488	8.22401082	8.147261203
10574	8.758089151	8.878911837	8.793880144	8.731801356	8.799003992	9.004267111	8.683174187	8.760507889	8.632043692	8.722391324	8.726228592	8.689243334	8.432711784	8.563939294	8.691319658	8.656452315	8.713590658	8.837590241	8.865506704	8.859075507	8.70649699
10575	7.346759269	7.236458255	7.35938976	7.190499722	7.38045881	7.385475751	7.291667165	7.294032454	7.257514547	7.218282567	7.31880315	7.50858492	7.095867935	7.335431895	7.204471856	7.314961537	7.282397737	7.27369521	7.483376701	7.363573887	7.38980643
10576	7.170600402	7.132316859	6.971731059	6.964212976	7.076332866	7.153025955	7.080633826	7.129902145	6.957666399	7.013974679	7.260165721	7.012090271	6.862429091	7.137451395	7.036068328	6.964860551	6.997446956	7.147824466	7.331635207	7.163939793	7.163834084
10577	9.108791211	8.840120751	9.482105511	8.744622584	8.813141748	9.041088047	9.043373946	8.829249725	8.916815569	8.711004308	9.45630905	8.859840528	8.650592904	9.02482757	9.101875941	9.199366162	9.185777177	9.002271024	8.491486175	9.078752218	9.121326698
10579	5.74165845	5.744172289	5.379966702	5.681336052	5.766902256	5.744783499	5.64411006	5.75017623	5.632268048	5.770211843	5.523438571	5.683878334	5.858543085	5.77760268	5.802726609	5.74670293	5.795482896	5.709680758	5.782317803	5.623794705	6.173106092
1057	4.848402687	5.478918855	5.019119031	5.548984489	5.166715651	4.999865491	4.898155516	4.718315301	5.210657322	4.488375668	4.728699268	5.2146913	4.946651849	4.831412955	4.664149508	4.416133978	5.363072934	4.524688306	5.402363921	5.080361193	5.823153777
10580	8.162635183	8.012399264	8.249968635	8.118712511	8.253686012	7.912401781	8.199612632	8.236654131	8.546574815	8.413925184	8.213367058	8.58919545	8.722994537	8.15487682	7.988740172	8.226505993	8.330634836	8.147076991	8.405134178	7.982224115	8.080529651
10581	9.103182718	8.94899482	10.00454203	9.269721407	9.5196774	8.94642486	9.167381336	9.152859797	8.990467788	9.348624327	10.03115589	9.402607203	9.590476551	9.014603558	9.435965641	9.632490845	9.465652185	9.279388648	8.633802916	8.676470395	9.084001723
10584	8.906174622	8.82357431	8.638083329	8.545112719	8.725596488	8.863957238	8.434037613	8.716898969	9.094852824	8.220343013	9.351952926	8.972034898	8.637943182	8.488022292	9.168486165	8.735262991	8.820159316	9.060914929	8.327043458	8.807949423	8.704521374
10585	6.496122905	6.80224742	6.583678258	6.575713708	6.455360213	6.309987595	6.704153695	6.441273696	6.517877097	6.540158251	6.37442683	6.565440743	6.429001611	6.548531042	6.621314299	6.650833464	6.506668183	6.659914083	6.371787645	6.675058043	6.524482865
10587	7.433598888	7.175467575	7.067767015	7.141820264	7.291694681	7.330970256	7.252893756	7.279005461	7.466962084	7.384942192	6.934167198	7.35220447	7.119119873	7.115994234	6.959386123	7.103675436	7.367395138	7.207708148	7.199247289	7.242295915	6.915924936
10588	9.329031989	9.163194395	9.085205042	9.091891442	9.429048726	9.354054386	9.460040655	9.641462549	9.249779983	9.093303417	9.393976956	9.557004409	9.108187924	9.446915275	9.364269373	9.238254026	8.973750987	9.498080765	9.864616747	9.354054386	9.569058338
10589	7.515000208	7.685466171	7.812852931	8.248750273	7.870615542	7.83746969	7.661371438	7.718288039	7.620777344	7.985227115	7.611054825	7.742135153	7.666965517	7.517516631	7.823875471	7.930226039	7.930172047	7.95241403	7.879335922	7.798868853	7.857964483
10591	9.165552611	8.635707343	8.899910217	8.401297875	8.874818148	8.815706656	8.732756705	8.958237431	8.996679387	8.570513964	9.040845503	9.151730956	8.258549113	9.01286381	8.835009013	8.727497595	8.629984781	8.753134371	8.777527867	8.566136178	8.581916077
10592	5.53331653	5.348062578	5.275306131	5.241792237	5.13929082	5.585218001	5.131691519	5.275873027	5.117751925	4.992531624	5.346059131	4.977441706	5.435450421	5.23641041	5.084246608	4.93622278	4.874945306	5.337364384	5.235371094	4.919710612	5.222555724
10594	9.482890809	9.459921074	9.670499993	9.189393738	9.487091751	9.463123481	9.252122745	9.236112288	9.279265963	9.402378303	9.520021091	9.451758834	9.224540169	9.29065194	9.483983588	9.385490866	9.322337616	9.374538656	9.279190076	9.263063376	9.325312243
10597	7.336138236	7.715828826	6.745021212	6.986650687	6.850230351	7.958754973	7.213379213	7.158939398	7.60847592	7.283867712	7.279445467	7.576076681	7.118616091	7.348505738	7.02202033	7.548428812	7.572678682	6.95737435	7.803022488	7.631481337	7.912987556
10598	7.445876174	7.218976431	7.091278996	7.561888035	7.41252982	7.453608733	7.278738375	7.351051818	7.34059183	7.338818309	7.322032749	7.235739779	7.069376498	7.264493834	7.401821431	7.273442548	7.327496617	7.411990764	7.586257619	7.339304216	7.532402757
10599	11.01362424	11.27379337	11.13190536	10.95355731	11.14069666	11.33059284	11.23183286	11.17689144	11.30222347	11.07086133	11.087499	11.05889214	10.93904725	11.28357215	11.26275609	10.87023938	10.85817873	11.11374815	11.18185912	11.03075666	10.76001989
10600	7.767316814	7.545277395	7.676507955	7.392469543	7.589654813	7.803223682	7.553103342	7.724299414	7.640043991	7.418064697	7.809498096	7.652100172	7.318091033	7.614432708	7.602183687	7.582352821	7.443729923	7.537441191	7.627861034	7.570010206	7.411532944
10602	5.34160106	5.203016145	5.694131248	5.41877943	5.406073618	5.091004053	5.348045274	5.260791498	5.134142861	5.492131971	5.381183643	5.158209998	5.731121437	5.477845451	5.381183643	5.948924822	5.483901732	5.289444011	4.968795573	5.296948142	5.131607647
10603	4.860256632	5.153989372	5.061411504	5.071299518	4.806329154	4.703647368	5.310732936	5.121447677	5.171649196	4.659456044	5.160305368	5.056494004	5.038473748	4.943858899	5.122092557	5.253554472	4.869638722	4.950838021	4.999931271	5.024049956	5.30577032
10606	8.346282965	8.357282933	8.281716045	8.101008629	8.397404689	8.507075382	8.144464834	8.28255607	8.296424919	8.362166607	8.200125343	8.200500281	8.026236876	8.299106599	8.57134483	8.219563748	8.002006608	8.274028665	8.436106968	8.101142788	8.08945194
10607	6.26368335	6.300644344	6.145760746	5.790820596	6.220962184	6.15396785	6.274356023	6.164804168	5.947790723	6.087487488	5.877655008	6.281141139	5.99779833	6.003435585	6.021665747	6.092472957	5.787607257	6.087487488	6.165187134	6.16400117	5.849103147
10608	6.444250403	6.631695831	6.2933453	6.282739234	6.769522406	6.5468528	6.421307024	6.594221273	6.008431406	6.359736812	6.208679179	6.307396664	6.226443014	6.283861189	6.252083407	6.556005681	6.637953138	6.490644328	6.68939636	6.781724332	6.7556535
1060	7.644651999	7.799253632	7.513261307	7.560965012	7.600885736	7.749709889	7.727210787	7.717221765	7.803369124	7.624701448	7.690041135	7.910126905	8.084534722	7.914897353	7.410205796	7.367458379	7.427831183	7.201182793	7.8814089	7.431461725	7.400260787
10611	8.903621894	8.715859552	8.865579107	8.849432861	8.795613224	8.639838537	8.875443942	8.754741979	9.036226334	9.152085154	8.827548898	8.978322647	8.958090013	8.91039859	9.011404693	8.917411055	8.711243786	8.811315129	9.004629959	8.970880478	8.438449764
10612	4.885393367	5.011082342	4.776267053	5.187784858	4.935685353	4.856945302	4.859051072	4.954704834	5.094501075	5.318763263	4.950317674	4.993309743	5.313221854	4.8920082	4.918613194	5.046715604	5.143246131	4.941542027	5.097144558	5.248240514	5.01392939
10613	9.43102915	9.309339345	9.242762534	9.12314773	9.488292488	9.439570823	9.202311518	9.380166384	9.366079629	9.188532189	9.536669034	9.388842638	9.147062266	9.300167747	9.506584749	9.269138234	8.918902936	9.3917235	9.288200306	9.255195774	9.251195972
10614	7.051815441	6.734564981	6.71828755	7.219145403	6.945393283	7.062680072	7.07978969	7.494352259	6.892559097	6.932975024	6.86487129	6.54082336	6.466778728	7.022178977	6.969622287	6.978897433	6.776806836	7.148702845	7.168585267	6.931686081	6.96541439
10615	5.318378374	5.400209958	5.291214824	5.450570616	5.464809783	5.966581275	5.228301639	5.574705943	5.595710284	5.527028368	5.703968909	5.347497951	5.508555948	5.24945671	5.653310213	5.303027004	5.338241159	5.719597927	5.636412526	5.510191832	5.556914176
10616	7.6577462	7.762644956	7.356015925	7.626158596	7.558560439	7.56029459	7.620053474	7.735653353	7.468532343	7.50923173	7.353454853	7.647993987	7.631506377	7.549626092	7.576682867	7.632169489	7.636531997	7.73370558	7.835718048	7.963640317	7.838498756
10617	7.379474941	7.576300526	7.654271398	7.399055221	7.568831715	7.676402363	7.142935995	7.503463276	7.481453071	7.440128924	7.670258039	7.503463276	7.443315543	7.503463276	7.503463276	7.392316393	7.624853764	7.463141182	7.416726933	7.631204096	7.498690733
10618	9.917244775	9.963176909	9.836540291	10.25464386	9.864095737	9.991078822	9.965611448	10.14930263	9.816567656	10.1714054	9.884246304	9.825537968	9.805700631	9.909622879	10.08349042	9.949788464	10.03624609	10.09905793	9.881138915	9.936897432	9.948431348
10621	5.072440405	5.038612295	5.420729538	4.967512191	5.230141357	5.361317776	5.080320235	5.199100721	5.371230078	5.086646503	5.080320235	5.080320235	4.842427554	5.080320235	5.153157494	5.116103667	4.937169251	4.884756005	5.087419316	5.002466118	4.864329232
10622	5.205131242	4.806955212	5.192292652	5.450508635	4.93276769	5.473223228	5.157717562	5.238528601	5.222523203	5.083540179	5.154336988	5.25347311	4.803993752	5.448684956	5.081210446	5.064729089	4.622888946	5.172288892	5.236993611	4.946019521	5.254693572
10623	6.923939502	6.699643494	7.091290418	6.700117953	7.04147128	6.945041311	6.906545751	6.810433769	7.06166081	6.998966235	7.097488296	6.928861604	6.998655695	7.050529396	7.022925205	7.060656093	6.866383642	6.795592659	6.88552627	6.815403517	6.818378889
10625	7.101426026	7.37644057	7.107382596	7.19415835	7.145509597	7.228232939	7.205764518	7.277156359	7.330698308	7.219283247	7.445246302	7.240355906	7.203879203	7.222568016	7.359265287	7.197400093	7.159851099	7.039600342	7.210781098	7.356097527	6.906447602
10626	5.384139913	5.871313112	5.713919465	5.38818901	5.579921725	5.705059696	5.944959197	5.67110892	5.955834675	5.25262595	5.154963785	5.903329426	5.739440668	5.676987846	5.628747732	5.441399718	5.473490427	5.166526371	5.862323667	5.63897197	5.162474374
10628	10.44506061	10.31658913	10.75096239	9.883808904	11.07628339	10.48574734	10.37891945	10.5717685	10.29244438	10.0485528	9.829646356	10.37293676	10.45788053	10.31668708	10.21540836	10.53883671	10.68020561	10.6820917	10.30210028	9.981061528	10.28506362
10629	7.058954914	7.22409336	6.741400768	7.361283517	7.05505962	7.213602951	7.194856158	7.213008611	7.015740139	7.180437418	6.998683946	7.136701678	7.294987263	6.963891149	7.074099598	6.948458933	7.149619878	7.106279914	7.220553303	7.27190794	7.096961973
10631	5.160256674	6.0081483	5.725868323	5.441993399	6.105754489	6.572842798	5.298877449	5.357283209	6.570355127	5.67765095	7.162298275	5.99188293	5.378511384	5.61478885	5.753873916	4.093199221	5.315410887	6.289394436	4.94501327	5.736962516	5.452847987
10632	8.748699585	8.703651209	8.5580482	8.904765088	8.939766804	8.855915787	9.031386507	8.981435541	9.06562497	8.746200092	9.190596495	8.939443979	8.997269352	8.821331619	8.909580564	8.76098818	8.921204848	9.033064063	8.829047645	8.806112915	8.906255869
10634	5.554459082	5.552222638	5.096937652	5.693291684	5.963982771	5.544524201	5.725148969	5.638771018	5.408634618	5.754245257	5.512081975	5.615422836	5.856140986	5.460584794	5.594667524	5.831188931	5.918674655	5.702257017	6.005543518	5.684059701	5.970346575
10636	6.360732207	6.074352566	6.2133277	6.709262985	6.154994527	5.964925715	6.369476743	6.196757055	6.525848792	6.338012433	6.446526082	6.348531171	6.348531171	6.473103821	6.694891795	6.328246093	6.444787998	6.080748129	6.213556242	6.348531171	6.395199479
10640	7.476606202	7.031113874	7.260207423	7.057991521	7.152127719	7.440152149	6.703994987	7.209292226	7.035617398	7.310539174	7.163732508	6.983631955	6.859485521	7.063120304	7.176831771	6.952279498	6.902232628	6.807932891	7.014349354	6.977043616	7.142541098
10641	6.142193567	5.992571716	5.91397739	5.998968231	6.173862656	6.071951988	6.144384899	6.003360348	5.827017232	5.997586875	5.792151713	6.011749582	5.622540317	6.154978576	5.84447138	5.846705633	5.717376185	5.983667806	6.040960648	5.981104917	6.182388626
10645	7.233961947	7.545520025	7.176671453	7.229760084	7.284034108	7.402199054	7.273748841	7.132555638	6.944665235	6.90283836	7.35482948	7.066999874	7.443484596	7.261506529	7.344148277	7.254821221	7.332941934	7.220950673	7.496333781	7.396986238	7.290306098
10651	6.570137679	6.343342729	5.912833747	6.184764401	6.089317646	6.597401793	6.109183043	6.426363875	6.458537276	5.818988515	6.514804003	6.370184596	5.920997019	6.494082545	6.121365345	6.037965869	6.174104264	6.278227141	6.419348154	6.253235547	6.382954795
10652	7.181979893	6.967106724	6.799292663	6.971844543	6.677032592	7.267270134	6.652980221	7.017367067	6.649343471	7.005676044	6.999032759	6.60618173	6.681138214	6.779519224	7.132110548	7.247419575	6.961872532	7.005832301	7.199261163	7.486463433	7.351534846
10654	5.991764626	6.037343986	5.837163424	6.152335114	6.115476396	6.054165422	6.219680488	6.096582805	6.161583955	5.887469175	5.702467945	6.069717629	5.814878855	6.202220723	5.676468066	5.955331026	5.9376874	6.261880776	6.321385712	6.056736078	6.067041644
10656	7.102778551	6.894036662	6.949667292	6.9134405	7.183285364	6.884905266	6.985984975	7.020698257	7.076246375	6.950216854	7.034097143	7.096430946	6.955504165	7.044487794	6.908964045	6.985984975	6.857954252	6.860118765	7.141024331	6.87918412	6.954555882
10657	7.670364555	7.639336272	7.694481786	7.631199162	7.578440899	7.743567751	7.506753395	7.609008748	7.747736119	7.612482057	7.810302389	7.752885342	7.532817339	7.604506958	7.776901973	7.662110609	7.639336272	7.501876562	7.638556116	7.581668495	7.591202546
10658	8.990709998	9.050385577	9.114089818	8.934089801	9.166504189	9.017362737	9.122698847	9.145389287	9.12454507	9.100265994	8.941757533	9.162129421	9.170118194	9.203634534	8.985817446	8.722444403	9.111918728	8.877814202	9.044516732	8.789721185	8.957612331
10659	5.555274635	5.369039154	5.72094987	5.2443418	5.221418427	5.179568442	5.257351899	5.075798851	4.789076359	4.835411127	5.454397334	5.374167243	5.440033237	5.388766083	5.068274812	5.485105467	5.623968844	5.144541249	4.86141806	5.076010056	5.259221168
10664	7.323163636	7.423756775	7.265064137	7.316595816	7.326281726	7.264227227	7.288307964	7.31402524	7.282803984	7.419471534	7.475497404	7.346660723	7.156258764	7.191600079	7.367365781	7.412648333	7.308322481	7.374290937	7.391968234	7.373611041	7.50318564
10667	7.090433631	7.40524161	7.020868411	7.035039676	7.171118943	7.197774609	7.051860143	7.149343772	7.312858137	7.245585522	7.097313902	7.151117142	7.206528033	7.099877494	7.034441432	6.985454082	7.255432288	7.136511835	6.98880331	6.972022044	6.955095807
1066	12.40304176	12.52885236	12.22335047	12.47919576	12.29670682	12.47227828	12.5262591	12.65119664	12.35628283	12.37447065	12.19353684	12.24964089	12.33744149	12.46854072	12.30405577	12.42466299	12.42804402	12.44392667	12.4829303	12.44216394	12.68844554
10670	5.844638266	5.849074884	5.492667933	5.698829115	5.748459004	5.746993272	5.701833775	5.663269689	5.664409423	5.75345355	5.74649858	5.752606704	5.744157198	5.673940503	5.704219945	5.735650744	5.855348358	5.791176611	5.789265918	5.892575219	5.646255223
10671	7.270885206	6.987517314	7.19849683	6.911050453	7.254011965	7.328327132	7.124190271	7.069274127	7.20332185	7.045041644	7.332752619	7.275034865	7.048722765	7.102186937	7.245962094	7.313545776	7.083906644	7.063188667	7.071721275	7.02164312	6.959761577
10672	7.271259606	7.317559813	7.388267463	7.326809537	7.127560346	7.291557858	7.21906815	7.187168543	7.226586208	7.028893271	7.312151975	7.325650549	7.206033514	7.271259606	7.183955583	7.300847946	7.260994575	7.183617666	7.301220539	7.46987146	7.383312009
10673	5.700919609	6.069683136	6.538880326	5.537644977	6.088663895	6.602843798	6.24603536	5.993411148	6.461701706	6.035738077	6.162524628	5.642135405	5.719031459	6.048068962	6.221727105	5.775694271	6.105528471	5.752243528	5.752043812	5.8242345	6.014871708
10677	5.857656464	6.346875134	6.145693301	6.22029399	6.018433932	6.142606749	6.086357202	6.100767211	5.954629471	6.438135488	6.208099727	5.763205517	6.250600503	6.114653162	5.953061808	6.136289964	5.75318024	6.142200811	6.282662088	6.404255824	6.007484935
10678	5.60044096	5.556747084	5.592178131	5.53984785	5.608694663	5.85162623	5.8069334	6.126118672	5.654214419	5.76502737	5.84809204	6.05521721	5.732109815	5.892432048	5.785094059	5.587355832	5.732109815	5.734015207	5.917493254	5.592320384	5.331716774
10681	5.854848674	5.931548362	5.87232959	5.857699183	6.062567959	5.847912995	6.013564256	6.00430957	5.918500702	5.938624723	6.151614778	6.043274644	6.111842807	6.073625981	5.967709882	6.14901331	5.976560568	6.058220595	6.057801356	6.003392662	6.108027103
10682	9.989394008	9.655580203	8.66518103	9.013540214	9.036697994	9.427206592	9.597273619	9.171061948	9.228118472	9.235648772	8.911322884	9.422963944	9.235177162	9.639139515	9.327097144	9.693404341	9.029934141	9.059918006	9.854919107	9.335045335	9.032291696
10686	5.483342527	5.210576178	5.859650349	5.690214603	5.411122462	5.367597838	5.734202308	5.640910024	4.966987395	5.079816473	5.309905033	5.707568221	5.509686097	5.449617247	5.691242965	5.641178292	5.220779541	5.798351388	5.6818025	5.62406872	5.237523345
10691	5.934198329	5.991125077	5.768692966	5.774175067	5.89801764	5.903952548	5.669850998	6.061101671	5.687227378	5.930076223	5.99633821	5.895358033	5.636455559	5.638712142	6.001487504	6.159187464	5.817097022	5.825937898	5.830980124	6.095157934	5.674847754
10694	6.270984682	6.326554703	6.313045974	6.341496628	6.426668969	6.433924166	6.442082649	6.281846599	6.454436345	6.520875822	6.538158868	6.475630776	6.362970233	6.459795391	6.422819942	6.084421181	6.247809945	6.617038478	6.463559727	6.366553708	6.584048133
10695	8.589309046	8.057334769	8.40931554	8.084017533	8.608410868	8.175165578	8.563529695	8.365540495	8.816100491	8.520944189	8.254817765	9.283277055	8.671716724	8.702218503	8.316548331	8.165266315	8.477844695	8.562918543	8.503050721	8.408664409	8.254279203
1069	8.51689815	7.970334644	8.180730538	7.969004385	7.847181944	8.044692572	7.788733734	8.081951731	7.700024037	7.825043263	8.004598302	7.851519771	7.585587856	7.882866931	8.127300606	8.335996932	7.84642837	7.765673801	8.283238615	8.051551298	7.683086064
10712	5.025628315	5.136745162	5.179755108	5.286862608	4.91037804	5.073986877	5.332644566	5.172905825	4.99481746	5.451911432	5.03113483	5.27809894	5.247482688	5.032225142	5.117963013	5.168604787	5.340293388	5.121932172	5.203376266	5.160916162	5.499317029
10713	6.795244449	6.695937802	6.627359825	6.566814368	6.770493221	6.679722653	6.577132461	6.681256294	6.747150061	6.609833323	6.938948261	6.511747966	6.451500538	6.708425362	6.687335449	6.641330224	6.776385623	6.730030585	6.729804043	6.756390427	6.753684199
10714	5.939860628	5.858964813	6.03328631	5.673173447	6.037762254	6.198137859	5.63350488	5.82133715	6.138406896	5.794913756	5.783659705	5.796385056	6.095103706	5.714266472	5.732808381	5.763865016	5.916016427	5.974620246	5.838229224	5.638840654	5.612636445
10717	5.833366794	5.853653212	5.940357607	6.287557762	5.649895891	6.039466096	5.904578811	5.975364368	5.903402982	5.975364368	5.981861806	5.975364368	5.975364368	5.917228943	6.056501104	6.191547165	6.013015942	5.963431441	6.299325061	5.848932119	5.903116289
1071	6.74390976	6.349049097	6.938797588	5.499685552	6.986302521	6.570103697	6.458437288	6.601806626	6.439699282	5.386270198	7.450144941	7.198628702	6.56968159	6.274201878	6.861416258	6.187227285	6.851707202	7.400934852	4.944130411	6.861416258	6.680096761
10723	7.326031322	7.644310182	6.747253297	7.721290535	7.567876398	7.460567931	7.240245507	7.425883052	7.449846468	7.795554267	7.238557545	7.344424414	7.665675417	7.153362377	7.10537286	7.748553684	7.767052648	7.859536405	7.60982241	7.876026904	7.577853771
10724	8.17364748	8.308345219	8.294638957	8.266547219	8.031529246	8.332824458	8.313073503	8.249363414	8.491402219	8.186317998	8.513683611	8.368742804	8.505430019	8.287750218	8.362309574	8.361512011	8.357193418	8.075718354	8.248148366	8.306411326	7.978191904
10725	8.327739979	8.551978389	8.480118544	8.697274095	8.238319084	8.473271457	8.394258006	8.469757376	8.445481279	8.480045868	8.556086815	8.194875669	8.561152136	8.463349591	8.606525345	8.49097173	8.547412878	8.293272911	8.463349591	8.490682742	8.400827158
10726	5.189202078	5.273820027	4.730643502	5.200653576	5.375347992	5.501242202	5.234544662	5.044281278	5.210132888	5.116847005	5.189173573	5.229446042	5.140237802	5.221355263	4.927840551	4.977517199	5.539162404	5.499204617	5.252955732	5.172971089	5.039173337
10728	8.92263702	8.514579512	8.913500783	8.759143134	8.655951091	8.741570668	8.536098703	8.532060767	8.799192753	8.725468874	8.694591613	8.747392866	8.345663755	8.766631619	8.91839099	8.720250019	8.530973098	8.71185812	8.485823851	8.541131367	8.323346008
1072	9.275307609	9.392910894	9.469176926	9.065921865	9.489035712	9.737651841	9.339370943	9.478385919	9.020591562	9.381169429	9.381819293	9.338790953	9.187211164	9.328705805	9.383367981	9.39042953	9.755023277	9.671057374	9.510211864	9.239183846	9.607685656
10730	9.211206554	9.195769692	9.239711601	9.195134143	9.095887339	9.603428815	8.993997294	9.283864932	9.241958893	9.142977378	9.316849258	9.239003714	9.064944513	9.219278627	9.053082139	9.13245445	9.070688641	9.228996026	9.212822115	9.077274272	9.228624967
10732	6.387860477	6.275556483	6.47005435	6.368873101	6.381889972	6.476036614	6.489411941	6.864767174	6.488056776	6.462186706	6.129963304	6.289999511	6.178807235	6.257409409	6.717704596	6.344162803	6.26196493	6.454851562	6.398475755	6.388642814	6.170331642
10735	7.500587842	7.472436596	7.876187596	7.090824859	7.417537604	7.404271646	7.597400865	7.334675201	7.728924238	7.419764116	7.602124474	7.549806174	7.432127222	7.517461675	7.509290361	7.287597891	7.277144497	7.279650736	7.304225974	7.238205767	7.147516027
1073	8.256307715	8.352564272	8.037640105	8.347190398	8.304989041	8.27710017	8.029343534	8.18951325	8.193685386	8.541858393	8.359749116	8.085912516	8.077432477	8.175889146	8.195697767	8.320068218	8.021262805	8.062607754	8.246506246	7.938148479	7.771533273
10741	7.563971975	7.18122172	7.486526945	6.731609005	7.45475511	7.884019363	6.95813943	7.314362782	6.690543133	7.370237066	7.028015864	7.058245644	6.27773315	7.249602508	7.369600505	7.062065959	6.866198383	7.403662881	7.078178286	7.151017057	7.309719229
10743	5.477982624	5.509475669	5.355989668	5.614467107	5.3562913	5.453274527	5.563874965	5.454950775	4.988990738	5.729265385	5.611257008	5.388326614	5.677736901	5.479590294	5.550970948	5.835950826	5.658309861	5.471628287	5.503404121	5.590741748	5.43114179
10745	5.327385344	5.236966279	5.422436551	4.81497769	5.142140384	5.447349952	5.581856848	5.385517564	4.886399696	5.10403199	5.302871781	5.615747403	5.306985719	5.453620768	5.517570676	5.0524598	5.077149919	4.936955051	5.070620718	5.329567002	5.117790241
10746	8.122330491	8.093152711	8.479043577	8.036037925	8.123248768	8.215306984	8.135878687	8.093152711	8.361242478	8.068445404	8.029444271	8.093152711	7.799195057	8.150548356	8.409076745	8.093152711	7.761625446	7.965287432	8.095430799	7.766098366	7.767617137
10747	9.069494488	8.969665416	9.104850642	8.606046081	9.027110846	8.869314699	8.818692711	9.003040032	8.705125424	8.936138551	9.298740466	8.98507037	8.772811319	8.955543166	8.947358398	8.832110466	8.998024391	8.93234718	8.901274517	8.977102422	8.987713792
10749	7.879384541	7.994163222	7.41286121	8.055826529	7.863858005	7.874445919	7.906315434	8.01016127	7.604449566	8.065826027	7.716209007	7.882706536	7.835351664	7.889381336	7.751908447	7.807918581	8.087004448	8.063999751	8.200417246	8.275106978	8.271724467
10750	6.336844461	6.099238902	6.194010051	6.043287854	5.867326094	5.451163998	6.00219175	6.051650449	6.13695262	5.407279252	6.327294895	6.087637023	6.098084167	5.762909596	6.02900019	6.135621508	5.913039923	6.293292111	5.623972641	6.679744454	6.036367818
10755	5.383607207	5.399481944	5.125968542	5.609892343	5.286164017	5.510303114	5.28239652	5.536324276	5.426441411	5.340197112	5.426441411	5.058147739	5.489388129	5.396583731	5.294356281	5.426441411	5.640080693	5.806509598	5.430918558	5.426441411	5.680173248
10758	5.803712523	5.795997071	6.072983592	5.129986372	5.985762887	5.799425822	5.658599607	6.247757511	5.864857482	6.071739156	5.41751252	5.629426918	5.830694484	5.687610311	5.937489526	6.126263986	6.033598156	5.60365792	5.75398444	5.729993955	5.816121387
1075	7.997477655	7.525900375	8.139031513	7.662376755	7.610182427	8.048378042	8.171141358	7.657941434	8.06753296	7.348889579	8.40150306	7.913806591	7.412307602	8.278820802	8.40019503	7.746118494	7.917657502	8.437541716	7.386149215	7.645042715	8.000838307
10762	5.194544302	4.670076311	5.308592657	5.035916609	5.33489127	5.099317428	5.208517803	5.209243482	4.720814237	5.314448377	5.408091442	5.547570411	4.919324344	5.212501007	5.431913776	4.674357996	4.519123832	4.913873107	4.921536208	4.984283497	4.803056347
10765	6.858648008	6.955163968	6.795213612	6.718171735	6.621939876	6.556846814	6.69248351	6.63872627	6.699395784	6.797211413	7.167096082	6.704253241	6.790088916	6.6073492	6.90482548	6.941929852	6.817547431	6.75230266	6.832993321	6.786294619	6.727719578
10766	7.315684457	7.598978084	7.163181885	7.669297144	7.331863398	7.339973081	7.528154067	7.605801427	7.179894033	7.553602431	7.442182714	7.83811378	7.374039623	7.478587939	7.350066116	7.853461494	7.496967779	7.403239484	7.732277577	8.073154005	7.335323538
10767	7.721154802	7.623903846	7.81614595	7.425947163	7.929266329	7.864484451	7.764220717	7.823483309	7.842485128	7.616349511	7.736271919	7.832157226	7.580731878	7.772349922	7.885780143	7.641285241	7.528968303	7.645678975	7.701014226	7.694022312	7.479545894
10768	9.703957477	9.598232969	9.561069454	9.34689786	9.644694306	9.605178181	9.436594087	9.499298853	9.452249446	9.079463742	9.56996445	9.606641988	8.853206331	9.340882503	9.593397435	9.477415439	9.459826484	9.340322078	9.271961445	9.476729397	9.468362088
10769	6.816615906	6.511834027	6.58539857	6.472656386	5.792502279	6.478452227	6.530324761	6.439243207	6.519936955	5.933160793	6.494172407	6.035837298	6.087699227	6.511344626	6.996272826	6.891425882	6.79804891	6.401430366	6.204119803	6.420420687	6.374034791
10771	7.38811672	7.446090785	7.277649669	7.373098302	7.474308166	7.434353569	7.309687744	7.479193466	7.311743229	7.433232304	7.463276711	7.268117248	7.324954252	7.287343264	7.401619449	7.174788941	7.15008281	7.304352749	7.352959224	7.285405947	7.334737489
10772	5.790998101	6.059068254	5.857672642	6.00995398	5.816063573	6.171575381	5.886245197	5.935003336	6.05136508	5.962780309	6.027069921	5.803598779	5.733434201	5.870137006	5.90069167	5.879007533	5.865309675	5.879407161	5.970521158	5.852014802	5.790872837
10775	7.488067597	7.050971296	7.422234863	7.052651702	7.159512116	7.410814389	7.010317372	7.222407452	7.211537296	7.133918011	7.444756033	7.086252913	6.52007024	7.138573862	7.426929791	7.072272836	6.951040047	7.165226373	7.055222041	7.15152931	6.837700727
10776	6.328165805	6.500474039	6.521319572	6.616638084	6.459464838	6.756180076	6.200570687	6.5621927	6.376873504	6.478635052	6.488287963	6.263708808	6.240882222	6.216032437	6.974603887	6.855420791	6.341927622	6.500257687	6.459464838	6.232536616	6.354716561
10778	5.667465059	5.917264386	5.509193625	5.575127035	5.748343092	6.130390943	5.899101213	6.113861184	5.921954161	5.859188778	6.033574545	5.855466402	5.68644664	5.725084362	5.771637756	5.671005051	5.603351852	5.970304429	5.909303097	6.047505904	5.434173923
10780	6.266618569	6.308419257	6.398108198	6.359314028	6.153227256	6.403195265	6.17964872	6.308419257	6.459568708	6.308419257	6.44115393	6.030958781	6.209957024	6.280021276	6.474421802	6.321855359	6.194984898	6.208265008	6.373018426	6.327579857	6.036804311
10781	6.207638001	7.424566722	7.105471655	6.755791811	6.792171699	6.600613779	6.478107699	6.681683523	6.59311082	6.809758232	6.900341822	6.738951436	6.914616194	6.383435291	6.749253106	6.728066869	7.198277694	6.970054821	6.919658147	6.237816319	6.696155971
10782	6.203854166	6.318477089	6.177759059	6.405011719	6.325553805	6.274933983	6.103261107	6.265334028	6.210951682	6.219086761	6.282670995	6.391088567	6.285939104	6.239264302	6.278550857	6.484638294	6.314357313	6.159980952	6.326799285	6.232010437	5.984543901
10783	8.880508726	8.917669227	8.594797609	8.839471855	8.909074444	8.916555343	8.777187293	8.915268162	8.765665187	8.87932072	8.905079429	8.728568212	8.771176837	8.681560048	8.755227219	8.928104349	8.920665677	8.844788313	8.93406635	9.050359382	8.85002074
10785	5.450761678	5.63825808	4.933133636	5.574976025	5.623888758	5.392530412	5.785293286	5.725782207	5.410511535	5.674445616	5.521939356	5.402064855	5.5706582	5.433126309	5.443286185	5.851772315	5.517548581	5.721718473	5.737657271	5.67208095	5.30964242
10786	8.649133203	7.260525486	8.13685964	8.675782991	8.117583445	7.899555415	8.6655896	8.310811474	9.107048949	8.19896036	7.896051451	8.045130482	8.448144709	8.778956166	8.753748642	7.617262386	7.256959783	8.658637005	7.696696748	8.047243241	7.727815112
10787	8.676135726	8.712641093	8.715612447	8.451998766	8.563892761	8.642066038	8.636103608	8.588282485	8.653020981	8.3852624	8.587101688	8.389995302	8.41567339	8.587176488	8.776710654	8.589215328	8.435418139	8.662939685	8.58283321	8.562617473	8.418515416
10788	10.62536717	10.31778139	10.36844664	10.14520538	10.21316597	10.32614091	10.21449444	10.44258885	10.54522041	10.34687781	10.24307081	10.35027282	10.06898798	10.34712656	10.34922497	9.997863094	10.09114949	10.27614195	10.34212762	10.16128217	10.10422581
10791	7.091019701	6.85817314	7.303946554	7.320448384	6.800645634	6.913976781	7.232340225	7.28382379	7.180058379	6.832391172	6.970267327	7.231101346	7.149234641	7.189184136	6.948833046	7.134468209	7.272015963	7.364033006	7.03014999	7.185896658	7.583109727
10794	8.105791039	8.460834323	8.136152187	8.446915108	8.181114253	8.159093636	8.470484845	8.284740518	8.428251215	8.277893774	8.303053921	8.183233167	8.47688434	8.282896219	8.165412605	8.2991667	8.261559307	8.332667414	8.508096733	8.373809117	8.278947529
10795	6.353783773	6.352175143	6.33127701	6.056554002	6.342392389	6.378014391	5.878411026	6.584456104	6.535671442	6.408583389	6.405876888	6.088221397	6.328500929	5.951164341	6.521809653	6.299150397	6.238204815	6.296104624	6.5805936	6.315404667	5.890288406
10799	5.265001187	4.904677921	4.734180357	4.826640408	5.204286004	5.482534416	4.878070813	5.324767002	4.761664747	5.049067382	5.317677229	4.859476851	4.816259069	5.147595861	5.395930144	4.874541645	4.797154427	5.069680723	5.293198414	4.965258717	4.879578676
10801	6.519768553	6.454971199	6.278135215	6.466649623	6.443494762	6.298680226	6.585832497	6.537290637	6.421466596	6.535095278	6.401920011	6.606061622	6.724590767	6.468914829	6.402697844	6.778559002	6.66618347	6.4593087	6.386664674	6.641345798	6.561655182
10802	8.54280752	8.577747843	8.449407184	8.252188391	8.487918203	8.707050854	8.357791262	8.650739005	8.10278297	8.566279317	8.373187073	8.300648421	8.066865533	8.459516846	8.627462075	8.323810152	8.179463124	8.599050973	8.511799115	8.561941274	8.752199863
10806	6.700388149	6.840863896	6.64423208	6.539571884	6.648678306	6.70760583	6.649910486	6.836673622	6.86359734	6.708219734	6.870719492	6.674896524	6.901035264	6.707006925	6.710701367	6.560523501	6.710701367	6.697007193	6.920697858	6.710701367	6.511155387
10807	5.831418902	6.41149629	5.574766226	6.461882599	6.296664601	6.637182085	6.005270819	6.260941385	6.457658686	6.440737032	5.924056343	6.070321021	6.085840461	5.969870377	6.167450099	6.347343091	6.289338383	6.347560272	6.268317597	6.692353767	6.234842576
10808	7.073558034	7.017557111	6.691033664	7.200545625	6.973576721	7.241060538	6.501663086	7.044724196	6.849683926	7.032372606	7.081778652	6.760964837	6.770246144	6.830632206	7.193010125	7.0647025	6.640227741	7.251568437	7.455544113	7.235800609	7.57816948
10809	10.16717249	10.1846615	10.03554495	10.27594201	10.11773806	10.18297516	10.27966666	10.31448312	10.11216295	10.20085295	9.87003403	10.57296315	9.925834711	10.29637981	10.09544251	10.01840379	10.36850032	10.39819222	10.3679605	10.14281673	10.22376789
10810	6.369834228	6.780546842	7.26372614	6.754132526	6.29197658	6.614884579	6.539122751	6.126709965	6.089596472	6.407724504	5.902565541	6.522416819	6.087177547	6.41780802	6.417723258	6.163051244	6.441056189	7.222264287	6.653233316	5.468982097	5.952591337
10811	5.992262855	5.926895756	5.992262855	6.053006756	6.029372485	5.567570519	6.049069998	6.076587635	6.059153806	5.992262855	5.924922893	6.136439736	5.973875718	5.965534863	5.983202798	5.918600788	6.148867105	5.902301506	6.079112283	6.022216909	5.989675388
10813	5.113505111	5.144631534	4.872758695	5.108301993	4.992319181	5.142721741	5.012118871	5.220482216	5.060877804	5.010970218	5.09682422	4.939030791	4.75389011	5.024622887	4.965507128	5.024007393	5.003388691	5.063146881	5.071504579	5.199021888	4.994095586
10815	5.348104363	5.268300562	5.140133549	5.091235572	5.149887381	4.682350315	5.149887381	5.2682214	5.255499882	5.248491531	5.149887381	5.168905362	5.028276369	5.346405239	5.106495891	5.149887381	4.919940574	5.49086657	5.063314768	5.101273094	5.415771487
10817	5.575715023	5.682997764	5.679178398	5.84036584	5.813495941	5.84265128	5.579890715	5.512180322	5.631107071	5.613710283	5.504824499	5.783441449	5.974351643	5.48447824	5.647772061	5.639366397	5.645535087	5.758155359	5.952364253	5.435172146	5.810894794
10818	7.105424318	7.23970311	7.497611842	7.328616121	7.368456734	7.44257624	7.467373865	7.39437214	7.499612723	7.469806814	7.583942596	7.375122158	7.353197989	7.526172903	7.46015831	7.465973494	7.270233112	7.391991637	7.176525671	7.270819078	7.077659916
10825	6.801094335	6.907557753	6.516735466	6.591511717	6.781136449	6.886320575	6.791296857	6.936453288	6.860837648	7.021260211	6.773449154	6.645502209	6.847115316	6.57053306	6.475780056	6.526421989	6.911047687	6.93049753	6.974284443	6.544119473	6.639092219
10826	10.4575589	10.17767199	10.43183474	10.17292842	10.624397	10.12645304	10.52017595	10.17069144	10.55938553	10.45540583	9.907640264	10.71635736	10.67526356	10.50243427	10.15171498	10.36231404	10.41437547	10.22458813	10.36010411	10.04275834	10.1291444
10827	6.343027533	6.125587683	5.868660549	6.039643292	6.084634032	6.210422391	5.848740959	6.116813313	6.237156524	6.039619697	6.039643292	5.849810608	6.039643292	5.873452889	5.96307411	6.382919319	6.168912022	5.80723829	6.174098012	5.688647681	5.984120362
10838	7.846494395	7.346897838	7.245698111	7.592931927	7.777454115	6.967379984	7.515752793	7.765664379	7.007882642	7.729743341	7.636263638	8.00821348	7.584579857	7.701151851	7.611269406	7.549131467	7.464179869	7.379107981	7.574739837	7.307281377	7.076894424
10840	10.33186166	10.23165642	9.916648033	10.35403341	10.19251142	9.701979249	10.81607114	10.49121022	10.38741368	9.909975082	10.35543085	10.32762025	10.27627292	10.74524465	10.13081697	10.22452341	10.20326737	10.05514154	10.5696384	10.05964392	9.697224837
10841	10.55602647	10.54970798	9.832158507	10.87296485	10.46846958	10.2310359	10.77475894	10.39973447	10.5547688	10.81112815	9.845439315	10.61724304	10.77595545	10.71540034	10.36196539	10.40873169	10.64859842	10.86010289	10.84475723	10.57112704	10.56340843
10844	6.909260793	6.831886192	6.656196157	6.72383109	7.050403209	6.828580064	6.818392312	6.842295238	6.581319175	6.868946959	6.744651184	6.873380063	6.821487843	6.85073366	6.728308663	6.581954685	6.985592276	6.915170431	6.81656474	6.79034778	6.712707752
10845	8.283681476	8.523755919	8.308157677	8.266608574	8.420729098	8.405046754	8.600667085	8.604706115	8.605992582	8.53826002	8.617920506	8.688896828	8.605907907	8.579390914	8.521214141	8.295278368	8.576026094	8.439693766	8.674329791	8.53545974	8.32778356
10847	7.426734752	7.636015264	7.370169274	7.748164198	7.396224174	7.436148757	7.595320374	7.42971693	7.266997529	7.70361183	7.526675738	7.32039183	7.736267003	7.400741429	7.410071621	7.594337254	7.718473642	7.577211	7.645815418	7.620047548	7.6848125
10848	5.264415023	5.303638911	5.126378156	5.58514904	5.316330724	5.124277153	5.31127567	5.266482651	5.26303662	5.642868751	5.187207476	5.257005445	5.498958545	5.187549334	5.327346713	5.369558217	5.370879882	5.365200801	5.587896392	5.308182539	5.304652861
10856	6.647582334	6.612557604	6.772443974	6.515671988	6.781783578	6.941704804	6.460232523	6.558648206	6.537540412	6.711402576	6.602825302	6.976989882	6.244003757	6.552810042	6.845384403	6.611639818	6.485385426	6.807586603	6.692283585	6.682186394	6.623619509
10857	11.46739732	11.46039632	11.36705611	11.2716418	11.37641286	11.51374901	11.34727089	11.49886269	11.36730524	11.20042195	11.3448865	11.3491148	11.06694912	11.51005235	11.51008746	11.21250974	11.11809922	11.47256321	11.47722086	11.28255991	11.33942216
10859	5.713528776	5.237902993	5.536031856	5.320482051	5.5632922	5.688242456	5.913783484	5.298624444	5.356379222	5.316938299	6.380154185	5.519383341	5.274910867	5.677559565	5.582512068	5.327756235	6.312285011	5.814303659	4.996489714	5.79692696	5.804930039
10861	6.524977529	6.638368731	6.126121118	6.678789911	6.591708356	6.520111901	6.596137622	6.570320533	6.454990103	6.873820267	6.360167717	6.60177762	6.481989148	6.611428093	6.717032103	6.419660595	6.627826672	6.536949541	6.614920443	6.575654147	6.712030749
10864	10.89872012	11.23878643	10.58614081	11.24804238	10.95045908	11.14246659	10.97228532	11.06028431	10.99244131	11.12388177	10.56513673	10.62096756	11.13561268	10.80968474	11.07655096	11.00572457	11.35210371	11.30532407	11.18378159	11.36537955	11.05893779
10866	5.962445657	6.310254438	6.570937667	5.890006669	6.271376701	6.831683227	6.283056176	6.002085262	6.154769069	6.063716239	6.252413496	6.161147378	5.901828331	6.223793929	6.077948245	6.339778346	6.782397296	5.813349826	5.016598669	6.238255334	6.363565127
10867	6.555623705	6.67745272	6.366083431	6.715254478	6.831348002	6.280129227	6.807918974	6.654374919	6.792226575	6.849035704	6.53651371	6.533725042	6.946145074	6.81865396	6.473237905	6.716149766	6.708899459	6.67745272	6.73609528	6.67745272	6.473495365
10868	5.277161728	5.640255522	5.508652222	5.790870151	5.386640059	5.537856844	5.415724821	5.641986959	5.525022021	5.656780956	5.552059714	5.429240583	5.736562592	5.478388176	5.425504146	5.560553222	5.652577794	5.489012628	5.438970816	5.649483877	5.585332359
10869	7.372311227	7.552480221	7.420853299	7.408661795	7.336841235	7.350517935	7.506916229	7.348468905	7.313060348	7.466530181	7.406626549	7.466006398	7.444394915	7.364238128	7.386024633	7.390542676	7.397337332	7.277299331	7.466459474	7.436264671	7.635138929
10871	5.029582826	5.071335687	5.183397074	5.053298709	5.006156201	5.098534717	5.094447403	5.15675206	4.895254703	5.357502633	5.15675206	5.317929312	5.15675206	5.172818883	5.027394263	5.333696017	5.179288163	5.16359617	5.155608056	5.171959273	5.190928276
10873	6.194519756	6.208496334	6.346491486	6.405300359	6.086375082	5.815330379	6.335270842	6.282738788	6.44555582	6.522961388	6.239147545	6.246570662	6.710930501	6.536566451	6.046374426	6.374057768	6.351380569	6.124796499	6.325454909	6.122044345	6.058310273
10875	7.941139685	7.363377068	8.10546227	7.581294181	7.575476284	8.093509366	7.688322205	7.33623943	7.832325164	6.979681333	8.256304432	7.566921342	7.404395924	7.619503321	7.564524133	7.901051462	7.845781519	7.571389789	6.993565583	7.524283045	7.723418973
10877	9.609291307	9.261471977	10.13908249	9.968447347	9.477217253	8.814877699	9.412429793	9.960873292	9.988052398	9.66917813	10.61730098	9.594631431	10.04598491	9.568091124	10.40308718	9.958025644	9.505465909	9.840889692	8.73142302	8.673198152	9.140511739
10878	11.1228355	10.39162099	10.93640746	10.64830343	11.36845859	10.78454383	10.4480412	11.19615288	11.24061506	10.61579153	11.50892925	8.376380852	11.2218559	10.50189713	11.27147905	11.23745963	11.10776481	10.55133832	10.3112374	10.30477046	11.34081626
10884	7.367436354	7.180498845	7.133484645	6.866851421	7.251029601	7.294070364	7.201693268	7.334616242	7.326122682	7.300716023	7.204478495	7.305571348	7.007573526	7.318337519	7.080763825	7.040092273	7.127573393	7.087363842	7.287027443	7.026009396	7.015332655
10885	5.8535258	5.968865336	5.586031419	5.86319879	6.077976488	6.133882378	5.603031017	6.075940137	5.821858865	6.014784264	6.138068384	5.72263503	5.566445248	5.805368222	5.924795763	5.902297557	5.666448435	5.591534936	6.035680695	5.994871834	5.648977004
10890	8.857865043	8.656023699	8.772121043	8.681588742	8.831277064	8.947037074	8.788150289	8.792901047	8.882458062	8.569591022	8.8402246	8.674017302	8.328361747	8.907716841	8.849404716	8.763604515	8.615578541	8.802410813	8.748028379	8.702351397	8.662174631
10891	7.690443648	7.392961554	8.339584128	7.503331868	8.766036811	7.654114177	8.808814381	8.087110779	8.409383294	8.258089143	8.257297465	9.021529882	8.808342256	9.020100925	7.259347928	7.95894859	8.116691971	7.800731812	7.876716456	6.652069566	7.074785061
10892	6.986077521	7.231493413	7.291439873	6.982256911	7.393712668	7.008927942	7.621465672	7.406878713	7.517760232	6.97756023	7.209653382	7.023124426	7.407790862	7.516311545	7.222109563	6.940810886	7.210545405	6.950800328	7.297639668	7.182816991	7.128664166
10894	9.601969592	9.38990516	9.762041274	9.101590717	9.640469097	9.270269868	9.160550455	9.429729317	9.907126052	8.475503208	10.07720078	9.931677706	9.021531586	8.885708688	9.804583068	9.420766698	9.627368812	9.667306071	7.816202036	9.421705786	8.745157742
10896	5.793381349	5.631141288	6.564027409	5.332254668	5.865340427	6.01469147	5.80719727	5.939504566	6.243036923	6.472665983	5.89595749	5.900975942	6.319420083	6.030708858	6.048264264	5.873026927	5.861521511	5.164540886	6.063876667	5.415246072	5.28112133
10897	7.876653748	7.772823075	7.957213214	7.455746176	7.891204123	8.041203292	7.675239549	7.841815274	7.461815133	7.814224402	7.488175936	7.715914533	7.383920579	7.69493419	7.712000396	7.929108219	7.820059103	8.040321586	7.883398668	7.654531115	7.954887146
10898	6.786175358	6.835031382	6.706450839	6.803875016	6.790910123	6.770487704	6.683419877	6.779841137	6.62393508	6.727638455	6.88515833	7.068082608	6.687662319	6.689336649	6.970350548	6.938679285	6.826788863	6.924875489	6.790910123	6.873381149	6.747585599
10899	8.458967336	8.602821219	8.486930237	8.615433479	8.491913549	8.370291859	8.606051294	8.662206103	8.64174064	8.460152129	8.394148748	8.654648646	8.363056957	8.55432478	8.48839138	8.432453319	8.679137032	8.653502958	8.629900796	8.81267573	8.48570611
10901	6.708996324	6.631529643	6.993653112	6.95324269	6.445756648	6.560340266	6.832970765	6.769428879	7.147476327	6.633616075	6.73512703	6.844934081	7.129697275	6.743981022	6.753700505	6.715767479	6.470445735	6.728380524	7.077263762	6.318027303	6.53463469
10902	6.08746169	5.943447893	6.537780244	6.096256471	6.173516221	6.188471953	6.456562972	6.265874512	6.326443292	6.21376027	6.294759772	6.18875527	6.61889255	6.251317213	6.178351514	6.031412687	6.259451964	5.960757791	6.393480366	6.006613219	6.108112109
10904	7.988587969	8.079708926	8.187934629	7.851898984	8.105445221	8.123130032	8.238141375	8.126478131	7.772769174	8.152248998	8.105445221	8.163297446	8.065164723	8.184025843	8.134656701	8.067294095	8.142381063	8.124882272	8.179796016	7.911675169	8.244736146
10905	8.006004352	8.127287514	8.029968263	8.337080408	8.106439533	8.048693062	8.04576536	8.2511102	8.124959484	7.951837935	8.378620242	7.926823509	7.857558246	8.035976152	8.176797926	8.044215076	7.884602102	8.120248063	8.14602432	8.152649731	7.920025234
10906	6.954112266	6.832402789	6.911556677	7.005825847	6.968348721	7.242152246	6.956050416	6.935518384	6.876699083	6.984513519	6.983205327	6.649092089	6.832719261	6.875050544	6.935518384	6.834897529	7.011865791	6.882241573	6.760811334	6.995991899	6.934880382
10907	8.160536309	7.986771871	8.303326266	7.884807915	8.385827808	8.477804312	7.910990273	8.195006884	8.099286812	8.160956061	8.195006884	8.255979456	7.867400451	8.158471213	8.283414151	8.320973283	8.061057194	8.307478525	8.276685193	8.195006884	8.195006884
10908	6.102212706	6.522932081	6.266754716	6.400020459	6.485861404	6.263380459	6.3169592	6.211228014	6.086208215	6.379138044	6.307547277	6.336854567	6.698002914	6.329983212	6.384521639	6.384022088	6.529789421	6.494812479	6.272518597	6.56850509	6.530693718
10910	6.32360361	6.320446544	6.066112021	6.260758899	6.372813119	6.47905918	6.222752078	6.429979413	6.533928614	6.453298391	6.348904436	6.399974532	6.323407933	6.074556598	6.078466165	6.347251597	6.166090874	6.37145834	6.404233262	6.410680809	6.30365574
10912	5.431207904	6.187614718	5.696546936	6.361433208	8.633881204	6.107047261	5.51480689	6.252767365	7.665511548	5.357017907	6.713923403	6.265954107	5.260333523	5.402393845	5.625640229	5.398131607	5.601578024	5.979847767	6.174581953	6.908161905	4.940073736
10914	9.497174395	9.341004947	9.686833682	9.327396016	9.429874795	9.370997996	9.394225542	9.385093042	9.468366508	9.219893362	9.570782838	9.450669449	9.071384889	9.483438243	9.505383276	9.314681181	9.208658359	9.488090621	9.37719251	9.213327509	9.186276586
10915	6.718685894	6.753930453	6.889600826	7.064617849	7.041973971	6.933057895	6.86553636	6.670538086	6.632886099	6.987397681	6.926704671	6.712652722	7.23812542	6.637118938	6.938545539	7.087526963	6.877143915	6.635686642	6.836015678	6.738113287	6.648054399
10916	6.894539824	6.719413178	7.294771443	6.283074858	6.943138253	6.95941526	6.535466942	6.894539824	6.831461899	7.03168112	6.86369387	6.878170733	6.688357686	6.720004168	6.894539824	7.224679612	6.964853639	7.292971748	6.719087601	7.001823483	7.329269936
10919	5.793229693	6.00798754	6.012019293	6.102901691	6.052448118	5.972344542	5.822735213	5.904848223	6.012019293	6.100105745	5.886650835	6.012019293	6.026506332	5.984441893	6.012196358	6.13627611	6.147798475	6.012019293	6.012019293	6.046470791	6.012019293
10921	6.646322772	6.784792877	6.635279556	6.584772615	6.633425853	7.239106377	6.764993221	6.600728447	6.720241937	6.922351342	6.951613626	6.705561112	6.679534284	6.781184316	7.097105798	6.878943481	6.830081234	6.806363624	6.890694667	6.777066829	6.737749334
10922	6.013221599	6.128506486	6.139456285	6.233543416	5.938430409	6.156997636	6.135644796	5.947560798	5.706741106	6.263071085	5.958011059	6.287588944	6.152057859	6.06810964	6.280395303	6.210271513	6.432031777	6.305978492	6.179460753	6.372243054	6.390062743
10923	7.166738943	7.247384781	7.215482123	7.102052994	7.08550683	7.151908422	7.017719956	6.971289811	6.96409455	7.133799982	7.360050371	7.282295326	6.882752837	7.102052994	7.177503583	7.23382414	7.059714113	7.108596187	6.813088516	6.993180834	7.043114463
10924	7.133571376	7.355288625	7.408972166	6.940774137	7.773042852	7.078342499	7.483961151	7.459518303	7.805346854	7.588507918	7.588013074	7.747880805	7.684261822	7.596465424	7.282288093	7.133731368	6.939684904	7.125861619	7.074808095	7.312177365	6.856382622
10927	8.711576011	8.681041558	8.953970192	8.722687626	8.633125016	8.678367167	8.461779553	8.583771181	8.591808435	8.522515451	8.602520216	8.57501978	8.3508113	8.65327458	8.828623213	8.735869532	8.24115686	8.756272156	8.466085399	8.603032955	8.525355245
10928	6.210966239	6.379142991	6.222032122	5.820473363	6.489707064	6.260803446	6.4175889	6.445220343	6.390183525	6.374655107	6.316248498	6.500714798	6.488917711	6.228155713	6.513507524	6.197281979	6.454537399	6.5432193	6.595913285	6.32060794	6.275115659
10929	8.412045279	8.303074779	8.313696425	8.04786148	8.539075592	8.462119766	8.338090828	8.434187789	8.134483819	8.557769	8.301323453	8.191552007	8.432343736	8.355985411	8.483708763	8.644162637	8.368518366	8.235880536	8.267881843	8.298947924	8.341979881
10933	6.889190903	6.832587811	7.002411268	6.960380464	6.902659692	6.868172912	6.552753216	6.462475296	6.945655418	6.741383705	6.949221254	6.965593831	6.738035348	6.29803973	6.902052194	6.969273634	6.816279815	6.72343352	7.02271326	6.951364823	6.697070046
10935	10.69265982	10.68623892	10.62415761	10.60826476	10.78191467	10.69463225	10.63082698	10.70607479	10.57495602	10.46209502	10.82924526	10.69298884	10.16486249	10.63082698	10.72110903	10.41859404	10.43872934	10.47778443	10.62424496	10.49580905	10.5984854
10936	7.898908689	8.101635932	7.645892539	8.115025781	8.179892864	7.959658838	8.159958127	8.008976192	7.935069953	7.961256761	7.577439563	8.105049743	8.612637647	7.955134768	7.868027132	7.975021381	8.009612965	7.846491752	8.166022051	7.349870007	7.435737829
10938	6.061889336	6.169237144	5.869197813	6.080856631	5.967458466	6.199894428	6.078464492	6.109576605	6.074375669	6.216630539	6.012809478	5.898561246	5.795199291	6.074399194	6.112407662	6.044790253	6.09465141	6.300647655	6.116108876	6.305471283	6.459897663
10939	7.210523044	7.186985777	6.872547976	7.104391323	7.197412318	7.315472708	7.178609133	7.281649199	7.182248928	7.100364974	7.384261902	7.137817004	7.181089605	7.211059057	7.21955694	7.087669794	7.268451392	7.181089605	7.338876257	7.178743752	7.13123363
10943	6.149791742	5.872748821	6.080417078	6.017691868	5.88823846	6.05491784	5.787122793	6.054987563	5.955212174	5.829010467	6.035718998	5.895969643	5.678168285	5.991579815	5.963757094	5.952549244	6.097792579	5.735250139	5.843670369	5.988325528	5.908312735
10944	9.007021952	9.101026153	8.703037164	8.922913528	8.942346509	8.993470558	8.432378619	8.97037733	8.784000387	8.852803921	9.136575205	8.885789675	8.557968242	8.585248466	8.758902503	8.73127522	8.666185064	8.857780743	8.810790147	8.825317176	8.848501861
10945	8.47179003	8.584717413	8.795798848	8.358721318	8.77578081	8.697056274	8.612213381	8.530876593	8.484950531	8.774902525	8.661417998	8.808943442	8.47927935	8.5897817	8.721998437	8.806033256	8.796797932	8.621232696	8.620479708	8.382214638	8.731839294
10946	8.293563569	7.902189906	8.299239076	7.994636694	8.049704609	8.215276996	7.739854245	7.87332609	7.988267333	8.015550087	8.198505431	8.026524598	7.652449972	8.020084481	8.132431636	7.945495006	8.015550087	8.025099196	8.003664883	7.953260424	7.963049403
10947	5.382238846	5.57165437	5.251575274	5.669913954	5.376278724	5.450140637	5.260623082	5.79633869	5.315173756	5.096468866	5.492712451	5.146522599	5.465871494	5.464941046	5.820716836	5.570927094	5.531064209	5.794072237	5.456762941	5.545478365	5.081085634
10948	7.511603128	7.457098281	7.384182653	7.549023618	7.571637743	7.42910882	7.426398365	7.353011764	7.278539404	7.575089549	7.486747164	7.502020455	7.565600185	7.379488284	7.530038218	7.422908564	7.543593286	7.452438213	7.450171221	7.626277127	7.511741317
10949	6.463457674	6.607144181	6.883896755	6.498342575	6.497972742	6.560512953	6.256195662	6.391730607	6.608717138	6.421591052	6.588810354	6.403915774	6.070636064	6.368812649	6.816471632	6.815134845	6.437786579	6.439262184	6.451001328	6.55647634	6.271860258
10951	6.835372834	6.484191227	6.665525561	6.405026155	6.406294865	6.430491514	6.534148192	6.474200952	6.410087235	6.508311775	6.493182625	6.658027742	6.334807063	6.484191227	6.44385674	6.49917495	6.331295326	6.429821393	6.373462824	6.689294129	6.484191227
10952	9.588638557	9.318553715	9.934144568	9.504160906	9.835468183	9.788733647	9.4245572	9.595432791	9.310703919	9.703132554	9.519155945	9.471687751	8.989722155	9.37422856	9.512323097	9.480419243	9.418493678	9.782198587	9.356503216	9.160004972	9.602637285
10953	6.957212287	6.69804097	6.700445076	6.266399542	6.960680316	6.788913284	6.552571573	6.670843189	6.44421191	6.56773453	7.078145415	6.613937809	6.229853028	6.788470598	6.784288279	6.73609837	6.456124921	6.599937433	6.687269818	6.701131979	6.759772238
10954	8.821462672	8.885926171	8.74225063	8.876923785	9.271259031	8.810360724	8.942034303	8.816784834	9.136343858	8.992949493	9.109528367	9.301346897	9.251125234	8.937679451	8.783772228	9.03245129	9.190988518	9.075509105	8.950450859	8.776967584	8.781435509
10955	10.20581828	10.13830999	10.29972116	9.929621088	10.18168135	10.13145115	10.05875468	9.968133834	10.03308277	10.12590191	10.31365089	10.14886562	10.00827623	10.10098061	10.28714676	10.25457429	10.03127636	10.07628539	9.962583546	9.922266171	9.910050307
10956	10.25169663	10.14911307	10.04680995	10.01271846	10.25018803	10.11748558	10.15283072	10.20813494	10.02255927	9.954029872	10.19794659	10.23670907	9.880319028	10.17321491	10.08922046	10.03567356	10.08413953	10.12982534	10.06364237	10.17068286	10.1678988
10957	8.004522557	7.99317778	8.123111277	7.754642008	8.294743134	7.939860412	7.837655707	7.955581601	7.717892643	7.769109564	8.308460252	7.899729657	8.015179842	8.115849396	8.069139476	8.232010449	7.901400338	7.709604747	7.981773906	8.140998294	8.273524669
10959	11.38659771	11.24832041	11.54505085	11.24683664	11.45875992	11.59476177	11.15153085	11.52215216	11.12982874	11.30742982	11.45960915	11.17028845	10.87411917	11.27431203	11.42522498	11.32314244	11.3113253	11.43559918	11.24935687	11.28797459	11.53070176
10960	11.54177569	11.32365402	11.70689567	11.28686046	11.4843326	11.54692532	11.28031128	11.46576207	11.38876928	11.29239475	11.46248108	11.35061346	10.98925591	11.38529431	11.45168744	11.32415278	11.42716728	11.44956991	11.14935684	11.33954256	11.38876928
10961	8.06632035	8.246112012	8.252380366	8.42101433	8.388499061	7.985332719	8.348191968	8.249282698	8.507045469	7.980616598	8.314948211	8.420053997	8.235324429	8.152410649	8.450398864	8.186565743	8.11282709	8.179652813	8.25861932	8.266308477	8.108601248
10963	7.049840403	6.730526106	6.682258825	6.944774282	6.914094369	6.798703521	6.701070139	6.706801297	6.598191639	6.879637258	7.018045567	6.739383257	6.444059697	6.615244712	7.139310196	6.794682345	6.694166608	7.102766125	7.094360718	6.984804274	7.234569951
10964	6.678075142	6.44110292	6.709150474	6.557542518	6.132799035	8.440962284	7.020862839	6.461700418	8.59517589	6.303160076	6.709122075	7.290851671	6.094269588	6.848660137	7.366538744	6.840288691	6.507545459	6.512047481	5.218737932	7.23079735	6.553848878
10965	8.900736788	8.530017181	8.176288569	8.429808384	8.352391954	8.300206297	8.171919473	8.909756457	7.885724661	8.666740176	7.542997933	7.944102892	7.518197806	8.072036211	8.418373888	8.496422377	8.510958266	8.731891841	8.648840247	8.365045889	8.65632383
10966	5.97329792	6.119920811	5.91361177	6.247334589	5.849945902	5.85959899	6.061503039	6.085383174	6.397049686	6.2952068	5.903774876	6.067778047	6.129787519	5.892557337	6.314671576	6.220131506	6.225450846	5.957888515	6.182936234	5.875350418	5.928296783
10969	7.120244896	7.779538445	6.820340503	7.554628098	7.278675046	7.367842605	7.593741993	7.848883409	7.47765386	7.240097531	7.082640324	7.6006937	7.615803608	7.610558544	7.293596847	7.239415665	7.843508741	7.492740753	7.601109326	7.782239492	7.230242336
10970	6.443830992	6.542058216	6.715243538	6.814511404	6.462600155	6.642303629	6.387104421	6.633403186	6.518701859	6.613027259	6.708480304	6.447517476	6.697197325	6.529464768	6.676924067	6.818592215	6.696786119	6.601276109	6.689216084	6.682732243	6.96253989
10971	10.10633226	10.02949223	10.41733361	9.851002582	10.23286081	10.12720776	9.743034144	9.969945874	10.0243941	10.06032763	10.24286153	10.12287074	9.659300119	9.983009434	10.10672231	10.05419334	9.970441602	9.885896624	9.963478887	9.86352257	9.927556904
10972	10.55076314	10.31132526	10.89704277	10.14323329	10.61258831	10.69944615	10.33017101	10.48879458	10.33223601	10.45660239	10.55019724	10.38062034	10.10397318	10.47975732	10.6425985	10.45297239	10.47461445	10.55188796	10.30459322	10.22957657	10.34946796
10973	6.963747076	6.546534456	6.802699357	6.547101494	6.631191533	6.94484274	6.712530703	6.696542955	6.895394491	6.670462618	6.74657643	6.485822013	6.503491091	6.645102107	6.879199048	6.581658624	6.711232369	6.683519595	6.813630143	6.696542955	6.539962922
10974	8.135739589	6.93328478	7.503978802	7.729196323	6.714027633	7.510296813	7.318458895	6.730044242	7.164097376	8.643085455	7.184096532	7.876207738	6.819786849	7.257691074	7.791764734	7.521356795	7.062363599	7.244958415	7.772273216	7.76565719	7.067954308
10975	7.602387529	7.514480208	7.558183753	7.648692025	7.579819467	7.605559526	7.718635551	7.777990099	7.625511611	7.539106676	7.543221911	7.635888094	7.499181274	7.599134694	7.392812921	7.416085656	7.595186051	7.794919189	7.799236418	7.611190221	7.362819455
10979	8.957354131	9.002992708	9.160413839	8.8814924	8.782599504	8.898292053	8.994910667	8.985049738	9.255369542	9.015299895	9.326539044	9.24116655	9.045110299	9.101762167	9.125403005	8.728990372	8.845877638	8.840525289	8.797838993	8.901238716	8.639213693
10980	8.808748141	8.47418635	8.753807802	8.579335464	8.665635858	8.676451182	8.59752605	8.508923232	8.721203213	8.314587963	8.5014044	8.797159665	7.941796238	8.668227498	8.71435761	8.585754296	8.401445532	8.842364544	8.4589503	8.57879209	8.421633172
10981	5.512702998	5.885539276	5.365830883	5.538331657	5.247108859	5.69668423	5.734264028	5.682500471	5.362690435	5.408056446	5.638793397	5.314162312	5.421920406	5.388457359	5.625109133	5.699418721	5.774896712	5.841089932	5.761100395	5.92336129	5.790387051
10982	9.037187447	8.404034569	8.979167007	8.396000162	8.941652337	8.924381862	8.836732126	8.498890679	8.887711858	8.544579601	8.79976388	9.034895607	8.784070336	8.99180079	8.697563885	8.400252685	8.794675796	8.832831951	8.821730332	8.112851508	8.715694433
10983	9.521042711	9.392057824	10.01267715	9.426040713	9.5752084	9.406243311	9.619036664	9.437062646	9.674145509	9.618498561	9.609549098	9.75263547	9.568231607	9.662227859	9.77243488	9.935228751	9.574562786	9.457745226	9.388146222	9.43909795	9.375391813
10985	7.488014229	7.628013067	7.370821333	7.600368685	7.448735961	7.572858541	7.509880351	7.529651516	7.104992091	7.492375212	7.312925849	7.384960709	7.492375212	7.471946296	7.517450957	7.537694416	7.492375212	7.585326019	7.692860457	7.566570197	7.59256021
10987	5.842855389	5.668776205	5.640361353	5.63887407	5.668776205	5.759524275	5.737030041	5.712072288	5.507704275	5.837258587	5.707464895	5.776252822	5.668776205	5.668776205	5.675181779	5.571900648	5.414672444	5.472370092	5.901204108	5.620958497	5.61507139
10988	7.890222209	7.861644591	7.729512573	8.067102893	7.664317679	7.715418553	7.616237456	7.947580089	7.874414832	7.615855612	7.884934348	7.979191766	7.616802924	7.81825076	8.127384637	7.505688737	7.688669722	7.667102314	7.679689845	7.906929687	7.699388779
10989	8.286680392	8.090810468	8.21421018	7.857392565	8.309998305	8.399155156	7.991859255	8.144952176	7.908344157	8.147828876	8.284828026	8.076667461	7.711620533	8.088071356	8.186724727	8.153427285	8.144588161	8.231454233	8.214084172	8.048192625	8.221400634
10990	5.912963047	5.795049848	5.636314507	5.5497838	5.854840347	5.983848581	6.096305192	6.006730591	5.531473264	5.612742489	6.127622341	6.035878842	5.700024039	5.824419114	6.275471262	5.476573266	6.285098827	6.158567257	5.408623088	6.099278075	5.840680959
10991	11.34984289	11.22317821	11.33899288	11.02436394	11.39967945	11.27313801	11.2525234	11.11224224	11.22794121	11.53556577	11.36134803	11.54129027	11.50976285	11.26819879	11.38511387	11.45478941	11.20392041	11.19418271	11.10182809	11.14723534	11.01420318
10992	7.72894019	7.627357072	7.449499478	7.559482451	7.882133248	7.603883815	7.629637039	7.498035634	7.509371661	7.713127073	7.60041775	7.68219979	7.76353902	7.471308717	7.728880164	7.730490947	7.669097375	7.680889289	7.903256849	7.696760277	7.700389927
10993	9.144232952	8.79205412	7.751997787	7.788534491	10.90426308	9.426208523	10.43454807	9.483933734	9.788123391	9.722596181	8.711845355	11.33834305	9.873376517	10.58333111	8.047011418	9.108567072	8.928831755	9.76757383	9.261585425	7.164192606	8.584744643
10994	6.990649931	6.750814697	6.669479789	6.752509781	6.950942039	6.605143107	7.014966125	7.275568497	6.782430261	6.968665667	6.711365544	6.954352366	6.985408732	6.795347785	6.903190951	6.633009153	7.025058851	6.82446415	6.889711499	7.048386107	7.184420845
10998	9.638355053	9.793042552	9.883899367	10.01059496	9.890600171	9.633180178	10.05866344	10.07434887	10.01232722	9.992172173	9.640003848	10.12892785	10.02663989	10.02786599	9.865561021	9.83920365	9.988747917	9.964774761	10.07033791	9.749004803	9.89173848
10999	6.757711085	6.313817281	6.389082864	6.209058887	6.724087616	6.683247942	6.403597413	7.004195837	6.202370194	6.593417767	6.555083037	6.306799076	6.383844028	6.223085281	6.246210023	6.714538122	6.649391269	6.614299678	6.784160351	6.815408226	6.747066744
10	6.648535539	6.366112247	6.518831019	6.277406953	6.61437012	6.633931302	6.719169669	7.042695977	6.609277949	6.481686435	5.959960286	6.428176607	6.037341477	6.979990982	6.588352511	6.340002242	6.370675408	6.898443969	6.726148561	6.382292024	6.626032563
11000	6.310095185	6.758796654	6.771531241	6.959050012	6.767819668	6.63138888	6.758796654	6.577623142	7.147407182	6.711291407	6.665567333	7.135836809	6.839556001	6.449752011	6.705306429	6.947973979	7.003031204	6.794367892	6.660325819	6.833670284	6.701487386
11001	10.69139178	10.55693485	10.70612937	10.45481416	11.14454612	10.97243888	10.39997793	10.91643908	10.21053809	10.53256943	10.39329649	10.20440399	9.786942051	10.55859364	10.51812691	10.62973219	10.29459434	10.74592563	10.26340417	10.57164913	10.61659984
11010	7.313765728	6.962249767	8.299246329	7.09684944	7.088029006	7.09684944	7.153174083	6.661560963	7.058464088	6.450889881	7.684884697	6.97625646	6.634592831	7.414429361	7.176807238	7.703545855	7.514958567	6.969320758	6.394220267	7.07466352	7.061940568
11011	5.263484776	4.548163931	5.314325931	5.009662259	5.171015182	5.74853485	4.054849453	5.409486963	5.739496226	5.148402719	5.442110687	5.080955744	5.856531288	5.819646913	5.855595881	5.310605449	5.049040009	5.379482647	5.121764696	4.878031699	4.891594037
11014	9.696087808	9.63318753	9.944407769	9.46416629	9.731201391	10.07025149	9.427324042	9.840690988	9.501537027	9.960851032	9.770036134	9.574669006	9.501126218	9.658445843	10.01814998	9.787066811	9.649551614	9.71792475	9.806273749	9.623569166	9.752276796
11015	5.77721514	5.343746349	6.992046685	5.710007082	5.694806	5.661451294	5.372009397	5.740112441	5.116988752	5.870694736	5.687462831	4.316749829	4.932854598	5.403957184	5.784249198	5.830900371	6.086493329	6.615459546	5.928355963	5.583048941	6.358135095
11016	7.02437413	7.384185326	7.294475205	7.09961699	7.191250345	7.049369104	7.331670775	7.098845076	7.321635027	7.651410808	7.056018044	7.402498629	7.610837659	7.28054944	7.173801245	7.2648941	7.251035076	7.155678313	7.321466612	7.079403217	7.063712183
11017	7.004856693	6.774396245	7.091570157	6.666756921	6.790746249	7.09883951	6.776073596	6.699167239	6.824332588	6.541125884	6.766485509	6.473565427	6.317576614	6.746590009	6.848915046	6.9069558	6.72434421	6.872765177	6.735485805	6.708766198	6.575766027
11018	5.314533728	5.833445369	5.571394733	5.480422329	5.508424885	5.395690377	5.503433786	5.456786437	5.641930688	5.318454334	5.495445901	5.67638456	5.167582985	5.462794016	5.254463166	5.285806992	5.434906879	5.715946747	5.613355106	5.47867723	5.507285604
11019	6.361451578	6.400411852	6.640982406	6.300085636	6.405303411	6.726336179	6.211567345	6.564875127	6.576341163	6.435725472	6.74220514	6.330801458	6.015947452	6.718403651	6.979872183	6.26916367	6.005344141	6.267457634	6.482914689	6.313127179	6.008029536
1101	8.132606291	7.995062868	8.59587075	8.919175436	8.225632658	7.717330057	8.577267035	7.971015412	8.292407494	8.694284523	7.946841135	8.750412648	9.175564924	8.450272496	8.266604634	7.894993278	8.770114641	8.396850332	8.380576652	7.526753209	7.757522459
11020	5.180647435	5.385508468	5.198160971	5.615452992	5.124273621	5.369989141	5.369796025	5.491992222	5.412185758	5.273876492	5.140224029	5.383459365	5.736950157	5.251852951	4.964085883	5.337127592	5.570810962	5.518663171	5.5781114	5.675793026	5.414363518
11021	6.743225889	6.753825939	6.885901193	6.842680621	6.971251632	6.809682284	6.89272316	6.865355333	6.680348659	6.622239846	6.864796722	6.736560483	6.97318004	6.892476902	6.96682067	7.072843526	6.972310275	6.865384713	6.854685897	6.989888065	6.887815519
11022	5.596670373	5.834155916	4.974936822	5.477927395	4.96112923	5.497814657	5.37229987	5.334842463	5.154963989	5.146482056	5.394066262	4.885129762	4.629651858	5.167587893	5.554628516	5.510551224	5.328330127	5.184740297	5.926689461	5.719507277	5.120804838
11024	4.754606107	4.643981436	4.991775261	5.090633023	4.222849991	5.254302056	5.267201042	5.295505328	4.877581482	4.778488499	5.276831438	5.010168289	4.949976606	5.082148583	4.851854415	4.94011832	5.476985125	5.036524411	4.68216933	5.250985758	5.32500759
11025	5.933110995	5.598348958	5.991286206	5.105105914	5.914282063	5.434187084	6.097111142	5.851405236	5.736053224	5.59382911	5.346565293	6.134545848	5.577811099	5.94987903	5.67328184	5.616014434	6.424622366	6.156706345	5.548321047	5.859266616	6.156645528
1102	6.375712599	6.649613175	6.344564049	6.375712599	6.295531092	6.357144503	6.369550064	6.486264817	6.626795185	6.337516763	6.529938316	6.175723017	6.375712599	6.312054113	6.292822428	6.388545835	6.457548705	6.375712599	6.33137983	6.621426234	6.343283519
11030	7.260139537	7.229162432	7.968978229	7.149942326	7.229889244	7.274324921	7.648059902	7.539584415	7.540182653	7.596851991	8.042067181	7.372047975	7.65197076	7.567862741	7.910607247	7.879641637	7.656134103	7.208915388	7.059832035	7.563196613	7.2324035
11031	7.002389293	6.557987228	7.450297474	6.712000258	7.115577315	7.308290427	6.986489558	6.929952204	7.027174293	6.583742666	7.203705761	6.743185186	6.457169353	6.918247417	6.81777549	7.24746981	7.224082549	7.069133026	6.261352814	6.923818446	6.803219266
11034	6.635409804	6.541814097	6.560518541	6.644869714	6.842459374	6.634363126	6.47547328	6.829372753	6.4943711	6.651480183	6.67117361	6.556358572	6.48574902	6.79390898	6.974837513	6.574716859	6.55496196	6.534429157	6.538747245	6.476796636	6.595685374
11037	5.43481725	5.537331632	5.469978281	5.535762838	5.899943954	5.408089413	4.968428948	5.094056158	5.698787388	5.585280792	5.28213737	5.516691295	5.741254059	5.606990975	5.009621242	5.975584996	5.352585144	5.680830398	5.342653997	5.691428783	5.839909432
11040	5.471962899	5.200828602	5.840260998	5.573845618	5.544114968	5.450953862	5.211577361	5.396952132	5.080112111	5.400620445	5.953492203	5.341410079	5.250702435	5.356121683	5.364326293	5.922562543	5.400620445	5.432615962	5.245975207	5.428450388	5.262972607
11041	5.527231559	5.571466229	5.61956354	5.387606299	5.453267496	5.584179219	5.395377804	5.387106907	5.288833959	5.450038939	5.475696876	5.500152449	5.476689011	5.387292527	5.492174353	5.633494343	5.250971732	5.598869764	5.537440893	5.56647719	5.468549832
11043	6.95614645	6.985824652	6.6310305	6.657001855	6.628378758	6.862943308	6.236003333	6.575754361	6.551278436	6.292701233	6.50965724	5.981848537	6.341781263	6.723841534	6.792698568	6.630800223	6.553884623	6.577775391	6.725148607	6.89870967	6.692852959
11044	7.781294143	8.160573991	7.573487882	8.162663464	8.301387401	8.133795915	8.037628317	8.094268998	7.861800512	8.127194386	7.657470422	8.170371075	8.34517127	8.037540007	7.728151773	7.825503185	8.07776967	8.062701763	8.323320827	8.140110977	7.931146358
11046	7.502965583	7.693457448	7.173643347	7.538184139	7.695519606	7.433513881	7.569182523	7.617274216	7.826419303	7.436781504	7.854414078	7.644696036	7.640504615	7.723047099	7.644696036	7.680431349	7.660931881	7.71981699	7.678245634	7.7569351	7.594001435
11047	8.234470789	8.116499215	8.053218119	7.261929767	8.312110297	8.239128108	7.974205529	7.998522175	7.891568714	8.300812981	8.118433593	8.237016506	7.947869468	8.090560985	8.142547609	8.350923714	8.126456261	8.026822784	8.147354125	7.988465572	8.444886789
1104	5.060954585	4.893830643	5.048839671	4.854381046	5.133676135	5.048839671	5.620369736	5.078564493	4.573439598	4.936923949	4.670194871	5.106162908	5.048839671	5.289204725	5.224411924	4.778317009	4.951844413	5.103189996	5.048839671	5.188741876	5.00425885
11051	8.974380721	8.905679469	9.076073887	8.545668692	8.752595826	8.803212865	8.494368298	8.807783635	8.906821488	8.78363599	9.071483891	8.784139577	8.380458408	8.73610814	8.943522627	8.793129523	8.598794363	8.769595968	8.661532897	8.795325246	8.607481599
11052	7.344856403	7.341267185	7.478181521	7.37476476	7.43185742	7.426463378	7.506988888	7.48033119	7.828976829	7.561282699	7.357523266	7.409127826	7.516007891	7.456500781	7.431234027	7.403621964	7.292020176	7.183413768	7.269456671	7.379538617	7.066912729
11054	6.747968935	7.273456666	6.730494742	7.063258868	7.079599482	7.030610674	7.324793216	7.197579376	6.854352468	7.027112514	6.942435179	6.963537151	7.033812361	7.115601583	6.57495067	6.64726207	6.980329097	7.257992287	6.946942102	7.368087571	7.493784404
11056	6.825676647	6.966058004	7.042575174	6.519571923	6.783016308	7.048487671	6.829432209	6.829432209	6.729038427	6.811537435	6.994304822	6.794884584	6.573811007	7.075240646	7.233176921	6.935806567	6.568968024	6.742444057	6.665956438	6.442204768	6.577199779
11057	10.25852381	10.08063219	9.813717125	10.26323417	10.66546286	10.23845758	10.11661711	10.26559715	10.02898102	10.37062621	9.855345301	9.846460148	10.27458735	10.18199204	10.03980461	10.35947055	10.31165723	10.21938758	10.35158436	10.17831478	10.39934222
11059	10.31882489	10.46644697	10.31405822	10.38037148	10.10036801	10.28395041	10.25464813	10.33519753	10.50146277	10.2806758	10.33509294	10.22448778	10.30699406	10.33700794	10.37802901	10.2136248	10.27148264	10.25385039	10.38945416	10.35802359	10.43277023
1105	6.930915819	7.092781941	6.818926561	6.913703062	6.655784709	6.96910775	6.821866467	6.982903027	7.172107289	6.898089512	7.235273859	6.950650996	6.944387045	6.947237271	6.996633674	6.948434617	6.885558826	6.664881807	7.094676161	7.03731201	6.875294971
11060	6.442843681	6.511154089	6.322220308	6.422176717	6.575615917	6.457537765	6.25054838	6.313952418	6.115536245	6.300464961	6.388648905	6.244771618	6.302983519	6.145680411	6.247763493	6.466145326	6.615866695	6.505089257	6.503840388	6.573223488	6.357038356
11062	5.189523056	5.200059147	5.266460665	5.131240424	5.176459731	5.191053848	5.100306506	5.219490879	5.264156419	5.01282877	4.928340984	5.257721144	4.844209935	5.136279427	5.185652172	5.118066621	5.044173665	5.045098981	5.14545466	5.050945183	4.897854594
11064	5.267656642	5.37589472	5.37665716	5.441844262	5.29302345	5.325947145	5.293644679	5.307689963	5.336102869	5.31008087	5.464103259	5.265417938	5.640450784	5.105621648	5.2897449	5.159151094	5.597060712	5.283292426	5.277796875	5.329821696	5.145538495
11067	7.011425879	6.973098746	7.800174885	6.17759875	8.144023596	6.656739848	7.399014586	6.815048885	7.237937453	6.42333874	7.101859924	7.293062645	8.29173538	7.271532728	6.417849744	6.633564113	7.161637472	6.756020364	6.282000709	6.538617049	6.187698602
11068	5.574727105	5.911364016	5.705554332	5.842171901	5.766229247	5.855382865	5.838914278	5.824740116	5.222247987	6.011627169	5.459281683	5.46629939	5.822294654	5.727847379	5.823986309	5.987721213	5.740055611	5.44187317	5.658585264	5.740188997	5.4830592
11069	8.144685698	7.805941951	8.458669656	7.952766878	7.785319011	7.85866668	7.815123868	8.320565325	8.202321878	8.241134084	7.783378325	7.943264837	8.292381033	7.742026259	7.652218339	7.615815477	8.178988669	7.6882667	8.293286882	7.905518656	7.925409543
1106	8.223982289	8.267319992	8.189690072	8.288964759	8.18326967	8.191653873	8.260948757	8.191722431	8.359248063	8.169449553	8.449734947	8.250475139	8.365403082	8.213819798	8.224791938	8.211321298	8.331680633	8.190501902	8.473745908	8.112415199	8.236159379
11070	7.8928804	8.093499918	7.963679856	7.671048641	7.93458728	7.717259959	7.886467934	7.956891019	7.617010055	7.881838018	8.010256372	7.931633452	7.734462471	7.721536222	7.873034068	7.918180182	7.752955987	7.748897149	7.868702774	8.070212794	7.926139102
11072	5.149650929	5.798903903	5.97953913	5.473357549	5.520134022	6.015933944	5.538658782	5.645121964	5.541601714	5.695655284	5.830317046	5.694647416	5.347243522	5.688029735	6.274622367	5.765220758	5.527700836	5.818606049	5.659921211	5.605556496	5.926838356
11073	7.240454724	7.334217999	7.326788882	7.22305947	7.3095996	7.162499898	7.202571435	7.415897378	7.26324872	7.011134403	7.197468407	7.205728073	7.201113777	7.189538698	7.151263014	6.982645102	7.164494427	6.97939755	7.189538698	7.343034776	7.146742644
11078	6.048741955	5.86733937	6.258098398	6.017704067	6.030549529	6.101437782	5.993448117	5.917971849	5.916735131	6.080872149	5.959230666	5.954196593	5.862584116	5.989468673	6.036526983	6.177477324	6.135230522	5.853321558	5.709078616	5.91440506	6.002362499
11079	8.622282786	8.753986226	8.396087158	8.749175466	8.619203474	8.806414625	8.628850444	8.841502058	8.668820483	8.668226798	8.630917949	8.588470486	8.491838492	8.594745987	8.578057004	8.51032947	8.680313109	8.889011665	8.679961341	8.721778796	8.776579882
1107	5.462975131	5.335407894	5.54477489	5.548339518	5.21373665	5.136257707	5.466706296	5.460967411	5.134944971	5.764231846	5.460967411	5.321039394	5.536912078	5.391042749	5.161098142	5.742160276	5.777137411	5.464608667	5.364052906	5.40401003	5.544781592
11080	5.796053938	5.202606124	6.236075787	5.771164164	5.963454149	6.056479398	5.76424673	5.958589777	5.873562969	5.894018136	5.718451527	5.541058042	5.853725923	5.958506568	6.282156909	5.632287478	5.349163084	5.786031531	5.972372443	5.765515659	5.468142304
11083	6.893912421	7.187371401	6.798605113	6.961991962	6.812828333	6.953934468	6.987248118	6.819152552	7.036885839	7.281706659	7.032086662	7.032086662	7.232177656	6.719518304	6.853717065	7.156158229	7.121798286	7.053054545	7.227560653	7.092137089	7.033002462
1108	7.914868149	8.084229961	7.677542872	8.099527317	7.704885371	7.892438125	7.809094492	8.007634358	7.688310785	7.831247888	8.0646874	7.843368937	7.908119104	7.76577388	7.806414467	7.873282357	8.106969202	7.881965918	7.804807721	8.411937382	8.171390909
11091	6.863517254	6.924698909	6.394241728	6.99110299	6.635150785	6.735742582	6.782880152	6.894729672	6.46633164	6.998796448	6.813379657	6.850573425	7.122627751	6.497451564	6.817187071	6.965161806	6.883690349	6.938164073	7.108873867	6.92421352	7.005444158
11093	6.504934267	6.662662142	6.379363458	6.75003891	6.253990297	6.394614508	6.395190766	6.345321212	6.507412015	6.655783914	6.60324178	6.743002236	6.83755792	6.218030845	6.525199095	6.661871843	6.750507715	6.650832313	6.516082661	6.802560639	6.5484997
11094	6.738129254	6.891383271	6.631192974	7.114909614	6.628171817	6.73795455	6.775598868	6.705882327	6.714870457	7.089908383	6.79747745	6.816120694	6.859000251	6.421287625	6.697849218	6.664879442	7.015478779	7.080771433	6.898047265	6.894844957	6.800011246
11096	5.360615685	5.663744133	5.966340359	5.069380847	5.51658676	5.302177897	5.329291761	4.927481132	5.452824949	5.832619222	5.748340926	5.273969899	6.284684901	4.936406229	5.779936627	5.487294378	5.269157424	5.651222681	4.805419008	6.152501585	5.687642501
11097	5.67273131	5.664284169	5.725815594	5.606771035	5.62296314	5.720457472	5.70387206	5.838949783	5.652913352	5.692966214	5.606121625	5.548636933	5.254045224	6.003201722	5.759149322	5.843635701	5.585834251	5.668426126	5.769022853	5.768932642	5.692817958
11099	6.573130847	6.608787212	6.668850667	6.217536081	6.318312055	6.602808802	6.957507087	6.448676552	6.57405343	6.78843385	6.915290609	6.804223616	6.545762258	6.770651998	6.714046211	6.714036745	6.633356568	6.265037947	6.641514123	6.58157313	6.570784926
1109	10.89625076	10.75941727	10.44914336	10.62485902	10.55146365	10.52087741	10.85995165	10.94489146	10.75428524	10.56862996	10.74515143	10.82194562	10.64373418	10.99848765	11.17110432	10.51129899	10.30246924	10.76305161	10.81255539	10.77161983	10.55288136
11100	8.038848091	7.890459303	8.214439038	7.957123833	8.018192561	8.005639578	7.917817348	7.878960212	7.936295599	8.073433413	8.058677976	8.072221505	7.853561043	7.92880198	8.015080271	8.006294669	8.082577422	8.024974511	7.823305711	7.925773995	7.92532022
11101	8.371238907	8.235998851	8.273931244	8.104448222	8.351961429	8.227336955	8.378472378	8.226512822	8.304945543	8.110027475	8.407102421	8.242724534	7.953295937	8.307104803	8.463072325	8.127575747	8.035105318	7.939487075	8.26972558	8.160430765	8.183974174
11102	8.322583807	8.306798252	8.164699565	7.988918446	8.007113713	8.420031868	8.113252051	8.226508954	8.283074035	8.243970583	8.251529589	8.330032498	8.138621025	8.336917074	8.166220259	8.394748274	8.031870486	8.456443936	8.285000723	8.306012727	8.25287769
11103	7.152570479	7.052914532	7.235529982	6.983562815	7.138756933	7.113472672	6.917876836	7.222135672	7.238191101	6.993496019	7.241527261	7.050260972	6.907237114	7.088428203	7.052914532	7.01155435	6.808140385	7.079515063	7.126317708	6.765408129	6.933074266
11108	6.308602956	6.305344182	6.318475522	6.153677151	6.215716992	6.417751708	6.164657859	6.458839166	6.318475522	6.426072729	6.458067571	6.102698274	6.318475522	6.22822433	6.510459258	6.363106437	6.27959724	6.214085854	6.318475522	6.318475522	6.38432278
11112	10.25468974	10.04942635	10.1472767	9.937673644	10.28364097	9.883349338	10.1493058	10.09457841	10.18032865	10.14781508	10.06931766	10.35358417	9.545927838	10.31112087	10.02337436	9.853237465	9.988243384	10.22663828	10.10567825	10.0593939	9.96086286
11116	6.662203621	6.87262789	6.862479988	7.118964243	6.783887143	7.04812252	6.983573762	6.913618353	7.130358456	7.154297325	6.921735985	6.963605754	7.10961259	6.904315172	7.04050764	6.68524976	6.990100708	7.20468345	7.160897757	6.858578476	6.777418955
11117	5.368300576	5.339058569	5.466221628	5.565314118	5.370258591	5.199976582	5.301811336	5.29140683	5.316587223	5.22377359	5.558855505	5.377466309	5.299152225	5.012070072	5.375629228	5.451183544	5.401069246	5.830951148	5.233259102	5.246782233	5.553834952
11118	6.283967184	6.312892083	6.45041384	6.194562695	6.145475774	6.607777139	6.542520929	5.96487495	6.230564479	6.220997976	6.446600897	6.407205874	6.267375414	6.470280379	6.239744588	5.664536882	6.613154024	6.0347308	6.152674369	6.110758909	6.454588521
11119	7.104779065	7.212801902	7.605473022	7.459689277	7.097836064	7.471767603	7.468873077	7.068986824	7.132416897	7.229600116	7.207335323	7.115438225	7.114571442	7.428014231	7.169229163	7.100597478	7.307121053	7.083195178	7.034578568	7.398814892	7.536125051
11120	4.903351497	5.240981496	5.166248148	5.546185134	5.044905896	5.335101466	5.230737748	5.240981496	5.264690354	5.084933152	5.375305787	5.193736193	5.525709042	5.180214392	5.054712411	5.198686996	5.433771522	5.348773506	5.460613253	5.318494661	5.605583345
11124	7.60382218	7.609332643	7.509706359	7.552219261	7.655860015	7.719722835	7.571005746	7.580671897	7.8575052	7.609661261	7.613064884	7.639821946	7.60382218	7.60382218	7.527909201	7.584779768	7.495594448	7.527356806	7.773918086	7.567881256	7.464071472
11128	6.715277605	6.626131568	6.360561032	6.574591732	6.590468984	6.818429509	6.637022717	6.592635198	6.595710297	6.543094158	6.633605018	6.606120929	6.683513967	6.589777844	6.434594597	6.506791562	6.424768211	6.614768467	6.754682617	6.675911916	6.637253334
11129	5.591593635	5.774980379	5.585524285	6.08468754	5.638104774	5.585524285	6.002729481	5.716204094	5.960529614	6.077596465	5.522528376	5.639447794	6.288064172	5.838367018	5.703977402	5.586537808	6.187038717	6.055676446	6.024980628	5.97064136	5.728271502
1112	8.446776174	8.686325709	8.363451608	8.553564714	8.651574565	8.617065872	8.697397183	8.522820638	9.028246469	8.618616907	8.718941853	8.812083382	8.728397805	8.771315927	8.899608409	8.839961888	8.61641931	8.353819408	8.532730101	8.380411777	8.327057069
11135	6.560215602	6.77224937	6.503895791	6.787105522	6.245148777	6.811128011	6.599844624	6.409130985	6.44529861	7.233185831	7.128176531	6.585377853	7.096692807	6.428949648	6.935162567	7.531691523	6.501735914	6.647335693	6.58925471	7.11057249	6.944711844
11136	7.205622574	7.03309786	7.260018085	6.796232945	7.238725237	7.050733574	7.112408466	7.043177808	7.155726635	7.175753899	7.112408466	7.294827649	7.09415649	7.153632269	7.239017619	7.04195381	7.087559317	7.168655517	7.346354566	6.647386576	6.701751436
11137	7.215050303	6.983381662	7.056886595	7.003706261	7.250533144	7.265023616	7.095569107	7.217729287	7.238881693	6.881995181	7.221347068	7.081350349	7.106460391	7.184286497	7.163805156	6.946352238	6.9629336	6.660027053	7.083410993	7.184227493	7.02071311
11138	7.341990583	7.763041672	7.337984381	8.021274256	7.756485046	7.540886204	8.094385087	7.672284651	8.053459917	7.881396044	7.532191031	7.763041672	8.083097445	7.877815063	7.621450004	7.752095493	7.978516205	7.735368701	7.794541446	8.265088595	7.613076196
11140	7.736078076	7.735634204	7.781126341	7.946960594	7.687266564	7.817898033	7.753185417	7.754205994	7.815562732	7.840383429	7.556312019	7.752943181	7.886501832	7.70009614	7.729698344	7.7504724	7.970432171	7.725924886	7.683154125	7.941257028	7.79443396
11142	6.317197645	6.203546235	6.610045699	6.606081927	6.438002769	6.220956458	6.403806821	6.396293639	6.258792347	6.373776422	6.536311316	6.586865226	6.392646691	6.356790888	6.446254468	6.771419168	6.438699196	6.473584186	6.061073528	6.04791386	6.450398449
11143	7.534253787	7.73195579	7.795816504	7.678790424	7.624254918	7.532988614	7.5963357	7.516377138	7.685374792	7.869915856	7.809821166	7.728850489	8.117337402	7.649113694	7.681267765	7.700561561	7.702038204	7.51310641	7.678790424	7.680339708	7.474433441
11145	6.567075998	6.605218507	6.48103301	6.768120093	7.174182669	7.021427267	7.112568184	6.574795108	6.642977433	7.367222972	6.345374446	7.167579797	7.077512794	6.78191535	6.78191535	6.654221765	6.909977858	6.680870252	6.719605732	6.82496063	6.797482178
11147	5.835321545	5.77657701	5.675012276	6.160029261	5.818038072	5.60792388	5.585783592	5.438726474	5.691068406	5.90950867	6.021818399	5.743564655	5.842649139	5.422972895	6.072028214	5.746038524	5.927100547	5.903658858	5.580848089	5.591691323	5.947491651
11151	6.987800329	6.694498503	7.659264968	6.539572143	6.733406841	6.826264138	7.220257033	6.39845237	6.631605946	6.381756513	6.660525184	6.814024178	6.271857456	7.258484413	6.702728676	7.063216609	7.36707693	6.787526043	6.599950081	6.787526734	7.191785587
11152	6.1124448	6.087955538	6.288411858	6.068342645	6.228801663	6.11487707	6.143291106	5.863988564	5.909086477	6.3676777	6.300612665	6.217352415	6.114076536	6.234893251	6.198908098	6.143291106	6.157958985	6.131725894	6.054876459	6.483232634	6.143291106
11153	5.731121437	5.198381008	5.546901327	5.849386341	6.229802003	5.888072862	5.155792047	5.768587243	4.529527533	6.001319312	5.823358771	4.981425352	4.859225998	5.200151246	5.584991465	6.115576225	5.520797097	6.358752562	5.519216541	5.566047266	6.388190347
11156	5.458840782	5.257531957	5.448025122	5.288833959	5.264523611	5.304514812	5.288833959	5.124459053	5.288833959	5.288833959	5.116247622	5.253351122	5.403160488	5.438951612	5.295668491	5.504964188	5.351763895	5.093268074	5.288833959	5.150244697	4.976613633
11157	5.934311228	5.989664027	6.27109361	5.978884875	6.219785161	6.338165396	6.072104305	6.118104723	6.280242403	6.163056878	6.393700931	6.296103643	6.104313395	6.12145741	6.297435069	6.195496124	5.855594947	5.801656648	6.078686496	5.927308491	5.528371835
11160	6.637717469	6.687329138	6.683524395	6.683524395	6.881573308	6.744918787	6.426750322	6.748682499	6.804572169	6.723527492	6.720588237	6.689689699	6.607911198	6.565984571	6.718487478	6.466512272	6.649637798	6.683524395	6.746512483	6.473019678	6.63398521
11161	11.40316863	10.7262633	10.84780517	10.51312093	10.46238914	10.87547886	11.14846094	10.74528232	10.64802637	10.63499292	10.71370335	10.55759468	10.26378444	11.24115541	11.21005845	11.28533638	10.53460463	10.32055088	11.11140054	10.57892808	10.39119655
11162	6.079426265	5.962812788	5.997121446	5.635168509	6.214194097	6.337476527	6.118339027	6.254271858	6.138471092	6.179924703	6.155023807	6.130917727	6.056666947	6.828608943	6.077715587	6.187521289	6.212208809	5.973548421	6.353498772	6.088046407	5.895983641
11164	8.412557234	8.160351378	8.150226884	8.488187969	8.415031737	8.684622553	8.173338148	8.628107294	8.205814753	8.271230156	8.303590434	8.528615433	8.159803848	8.415031737	8.5771126	8.348147447	8.332190408	8.713830237	8.584155429	8.461941888	8.25491702
11165	6.874453939	6.332816134	6.496397662	6.442774537	6.346438341	6.657909998	6.482500283	6.390041008	6.145388304	6.520488933	6.361314134	6.755246806	6.378198357	6.518477227	6.728931746	6.50079857	6.679610018	6.479855572	6.719414912	6.545141744	6.749844409
11167	7.338435968	6.684720239	7.36708254	7.133006928	6.762344797	7.117223621	7.04596731	6.911349524	7.508378147	6.830571624	7.252306422	7.545449679	7.079287694	7.130713074	7.064347382	7.480879904	7.239278843	7.1431793	6.692239622	7.125472932	7.204511487
11168	6.521511797	6.531308254	6.775567501	6.486473108	6.556801987	6.587410752	6.432065641	6.230739244	6.445879513	6.44158942	6.770874962	6.47289291	6.395133276	6.165177378	6.636845902	6.430406639	6.507712255	6.43527648	6.450756688	6.321912752	6.375864596
1116	8.171275405	6.933099963	9.17608321	8.100626532	5.56486955	10.06156492	6.159731467	8.798496021	5.6534213	6.412698965	7.255365175	4.791263136	5.376902525	6.116849634	7.546115326	6.801388693	7.684378779	7.67135383	6.308120978	7.539102477	5.819566057
11170	5.000100965	4.956004004	5.249559572	5.072060647	5.299765647	4.942321642	5.21757249	4.848952716	5.339675705	5.193264834	5.074377578	5.452716456	5.139028404	5.093742344	5.074982336	5.198163218	5.154508051	4.982889671	5.315741479	4.996453395	5.030529524
11171	7.525814498	7.424461122	7.322169918	7.663918684	7.449765844	7.651281331	7.028407437	7.594748202	7.33804199	7.468824763	7.393529053	7.431400775	7.311892117	7.325267561	7.581802623	7.36760361	7.502717587	7.58994194	7.560808743	7.515237928	7.57523978
11176	7.913941168	8.267234728	8.02314357	8.263358733	7.855261805	8.177466134	8.084242422	8.002852377	7.809819406	8.249265026	8.161549249	8.176069125	8.533614802	8.037739379	8.042181566	8.234855274	8.180100895	7.875007695	8.369981951	8.287293856	7.972033635
11177	7.012791183	7.190612949	6.9191821	6.964094996	7.158821797	7.250265166	7.11511256	7.118886688	7.146071209	6.876807134	7.262487065	7.102336647	7.147961138	7.164071585	7.165005453	7.036043802	7.071453151	7.019583045	7.12036005	6.980399354	6.897383154
11179	7.3502552	7.125842608	7.275747936	7.121043218	7.283953857	7.194211379	7.268259613	7.236005576	7.577755804	7.090058245	7.28795678	7.269161352	7.046236219	7.326335505	7.324490475	6.939479107	7.020994236	7.247223481	7.157542801	7.113037896	6.766131589
11180	8.347903257	8.597197978	8.2568189	8.583323017	8.339513425	8.171189148	8.430099532	8.426218123	8.091557769	8.496043488	8.051034907	8.195419483	8.591356117	8.280861223	8.333268746	8.257479116	8.472945491	8.545094797	8.485450719	8.618254563	8.245736187
11181	7.252547349	5.948806914	5.325606858	5.132609944	6.159236708	5.057760932	6.882545745	6.461355943	5.04969538	5.447660162	5.706315554	7.431896916	5.697386309	6.940252929	5.099332717	3.686724455	6.61963735	5.395389048	6.327892104	4.474585031	6.284732676
11183	6.825901825	6.940803851	6.880487612	6.395033966	6.82774275	6.891763991	6.47803405	6.746750379	6.593307634	6.653837362	7.073788678	6.600863555	6.626815742	6.670363457	6.829594531	6.756786059	6.573296548	6.678004967	6.559277793	6.627885962	6.797194502
11185	7.712756984	7.533229756	8.091613082	7.73944316	6.744187524	7.481682288	7.502383849	7.580824606	7.160117649	7.606409663	7.267347936	7.585599412	7.868123328	7.575027709	7.038202431	8.239266017	8.09159314	7.922041227	7.062946891	7.718857955	7.451472829
11186	5.29148782	5.203069882	4.956906152	5.386604725	4.728916375	5.008917861	5.284963964	5.11347243	5.027941415	4.962896724	5.192337499	5.113539036	5.069277832	5.205406802	4.995651034	5.245858669	5.592451056	5.156657734	5.418616525	5.401646773	5.722329048
11188	7.315117123	7.386096809	7.015748769	7.607783577	7.176980089	7.233677704	7.43395642	7.272271384	7.224555605	7.561754269	7.011863998	7.268113961	7.779795681	7.288716243	7.363451766	7.437788181	7.623518529	7.441838386	7.548648407	7.509105251	7.260987416
11193	5.530091382	5.416118488	5.011785153	5.280210409	5.310918371	5.307289884	5.124723026	5.333706148	5.327396123	5.013782608	5.412757862	5.001491112	5.286960283	5.184309471	5.463015013	5.026750441	5.340604116	5.342493629	5.381306095	5.451516816	5.056027049
11194	5.2277675	5.325930102	4.995088485	5.144712429	5.130363537	5.173197183	5.132539648	5.179246747	4.878502118	5.119660439	5.05404308	5.084416234	5.145578405	5.015643295	4.873581699	5.119381125	5.218430042	5.120635235	5.374792021	5.309585332	5.385586231
11196	6.833064716	7.051361473	7.116177332	6.934704595	7.081187235	7.151170025	6.716084154	7.067032419	7.051361473	7.245209081	7.215897378	6.871996025	7.051361473	6.801631063	7.174268975	7.250589169	6.983252328	6.922296806	7.130979211	6.948003654	7.051361473
11198	7.580074591	7.560722908	7.462276988	7.349739661	7.446566676	7.778266877	7.219631385	7.183308628	7.521975857	7.2492786	7.715241078	7.454513268	7.518424368	7.37904793	7.527605343	7.642770794	7.379477565	7.460466768	7.573482264	7.700888089	7.28382473
1119	7.403179654	7.793416893	7.336238067	7.844456568	7.395281326	7.505602282	7.872959995	7.852603632	7.957151851	7.626399018	7.955760676	7.533241303	7.892199264	7.751688803	7.595251812	7.712175149	7.563618441	7.579430305	7.995017129	7.865272409	7.568273706
111	5.94909055	5.95484323	5.936341004	6.065608499	5.88091554	5.625758206	5.898154368	5.890993395	5.929346473	5.970278068	5.810485923	5.881316745	6.05436056	6.012308887	5.976926345	6.119637466	6.134858978	6.010270883	5.900239286	5.730538442	5.517636191
11201	7.052291239	6.990637508	6.862563297	7.077954803	6.853042608	6.917524727	6.977685324	6.822132932	7.069266645	6.887181042	6.97632739	6.952890181	7.019463622	7.081933119	7.085798774	6.922955892	6.962695689	6.81865854	7.134272484	6.720413058	7.03617917
11212	9.542101599	9.248810429	9.60228364	9.302977599	9.530092876	9.636475818	9.371658965	9.391865386	9.378587067	9.263311132	9.224955645	9.417694455	8.974676789	9.549118696	9.601693967	9.382651695	9.161026178	9.431189504	9.277504192	9.334383314	9.212023863
11213	5.271617731	5.26700506	5.458590952	5.067499579	5.477348879	5.2623235	5.20681748	5.012242994	4.989759155	5.454220954	5.812177423	5.268433816	5.439394038	5.217648648	5.073633355	5.7210537	5.522109889	5.118362433	5.270597247	5.208209075	4.991194618
11214	7.731919474	7.821449781	7.7628826	7.567634505	8.012790359	7.67412968	8.0045342	7.792103473	7.856963969	7.880169391	7.601849489	8.169949137	8.002866875	7.803343161	7.407475639	7.662353399	7.849798406	7.77207709	7.851662905	7.493467502	7.807701988
11215	7.059136108	7.031431009	7.12325831	6.764054783	7.069966028	7.07469596	6.85526564	7.033625506	7.241051963	7.03262008	7.174260479	6.96760368	7.032579461	6.82505141	7.057139406	7.036494704	6.994878285	7.052972261	7.074855495	7.030927942	6.785582461
11216	6.386733467	6.421076904	6.447560098	6.38463889	6.4109601	6.574459932	6.455313842	6.491099414	6.629493651	6.323094838	6.528817506	6.292978195	6.421076904	6.426287306	6.340222387	6.38685331	6.489779027	6.308852469	6.468223858	6.46877594	6.409767187
11218	5.489299699	5.501663406	5.608342928	5.272125001	5.446185782	5.755428396	5.29630676	5.364094606	5.538115954	5.525519974	5.703208497	5.341803737	5.178330295	5.470775178	5.66393917	5.46765593	5.366090954	5.483543783	5.682714487	5.433816848	5.323917081
1121	5.93216628	5.87546054	6.053107402	5.597768438	5.863679742	6.093970712	5.727154574	5.855862426	6.054804035	5.832917833	5.848930915	5.708657581	5.757237428	5.737689754	5.817027139	5.764306857	5.74857377	5.57878496	5.865543806	5.689438028	5.581010618
11221	7.721552574	7.611701799	8.604555201	7.349768194	8.045298083	7.633124834	8.390067561	8.056697619	7.657041875	7.715483268	7.887674888	8.222266528	8.447604934	8.687744966	7.927295928	7.410200749	7.889895131	7.481476679	7.453195051	7.906267464	7.763202613
11222	7.908280166	7.825974503	7.808304229	7.61369053	7.790815007	8.006345338	7.762961359	7.825505852	7.803221048	7.760518798	7.88935856	7.97217511	7.743956961	7.742610302	7.807065301	7.787087551	7.756514279	7.948644223	8.073795205	7.74619792	7.868404747
11224	9.649144934	9.426995026	9.556440219	9.71083433	9.463336367	9.597678524	9.444209033	9.606261796	9.605972495	9.549570447	9.502747135	9.752854993	9.534465504	9.470188444	9.501739501	9.520231456	9.596201969	9.827440301	9.578421435	9.406745792	9.473510403
11228	5.439461149	5.683023585	5.363593887	5.73051397	5.407432154	5.579598416	5.456687035	5.375534525	5.236859527	5.456687035	5.846340771	5.430288775	5.571831554	5.589405144	5.504510257	5.700590289	5.240148538	5.456687035	5.394093356	5.559201718	5.406867904
1122	5.337637242	5.145523683	5.369878227	5.431689064	5.339981981	5.369878227	5.512563522	5.266473146	5.303360224	5.3771272	5.599639733	5.526139414	5.380434892	5.731505363	5.457039232	5.117332747	5.473989071	5.169363448	5.451996931	5.197086608	5.170693557
11230	5.530222424	5.234251118	6.083195365	5.369497731	5.615535213	5.493263353	5.525168061	5.462637678	5.331226183	5.569244272	5.612806167	5.567532919	5.46480815	5.369291782	5.289051346	5.923677057	5.519392078	5.600094514	5.319491267	5.519392078	5.79322499
11231	9.935066032	9.586811256	9.829517461	9.605410648	9.820697999	9.791665689	9.887720034	9.78624027	9.672318712	9.713064522	9.774576359	9.790621869	9.496623366	9.927465284	9.944955011	9.550861565	9.463121313	9.70361049	9.567225469	9.574885554	9.483920637
11232	5.058758975	5.689006422	5.193439075	5.510492929	5.518196545	5.523826506	5.391071956	5.521941547	5.81031707	5.681430834	5.343053446	5.273839369	5.436850365	5.4256024	5.448858474	5.390147906	5.410676433	5.223301053	5.637127074	5.590920096	4.838298738
11234	6.347804759	6.71789411	6.405015771	6.463274342	6.722199804	6.944944538	6.333104734	7.077893867	6.678165337	6.341554074	6.46808875	6.254335972	6.199208206	6.623340034	6.863039543	6.652331983	6.881242641	7.665950085	6.987232009	7.698317537	7.996418626
11236	7.31336027	7.214385063	7.218411398	7.11327087	7.190086364	7.166957987	7.185745681	7.149769278	7.355543821	7.18569773	7.402836509	7.209615188	7.190086364	7.218397938	7.370490522	7.214556062	7.001205133	7.16153326	7.144137265	7.048296749	7.065107857
11238	5.194158266	5.276046729	5.797368145	5.196421402	5.572289658	5.522279782	5.336811684	5.002245955	5.351536523	5.713340661	5.813139971	5.393107503	5.770037464	5.220357155	5.68939718	5.439409071	5.299149888	5.187198764	5.791468226	5.358817885	4.897560581
112398	5.646157046	5.791586924	5.944151487	5.821904252	4.753844695	4.962824021	6.371492145	6.055522124	5.572588998	5.782608824	5.722720563	5.752447386	5.447104321	5.627546694	5.894290341	5.654478059	5.039718617	5.792778514	5.575280452	5.517801248	5.48042816
11243	7.825415105	7.650212668	8.493161837	7.805163732	8.130615464	7.754797667	7.995278729	7.537269278	7.919980173	8.359146863	7.860219376	8.364209022	8.488572262	7.840043796	8.634300679	8.634937026	8.048005476	7.912943556	7.996633356	7.539843934	7.96278683
11244	8.404922143	8.50278643	8.091492838	8.272853493	8.48731543	8.520701494	8.388022887	8.424875963	8.543079108	8.27182843	8.50980644	8.32781128	8.111363204	8.476324969	8.569916825	8.424463974	8.303482708	8.342291539	8.616548837	8.423285296	8.508433647
112464	6.494839034	5.885651524	6.416842467	5.634255955	4.996429727	5.766100518	5.893762128	5.213871904	5.47464191	6.065314752	5.639396963	5.604513032	6.273811008	5.68882984	6.383727697	6.468420048	6.396767413	5.760050247	5.843070315	6.21601909	5.281285739
112479	6.172195597	6.258142149	6.426781735	6.25994324	6.327658723	6.589949139	6.253939256	6.474545127	6.731052397	6.325738089	6.327339506	6.327339506	6.327339506	6.330049943	6.428842819	6.088870265	6.205411552	6.10939595	6.538945948	6.189443927	5.732010728
112483	9.478621905	9.673579799	9.645996623	9.901685528	9.264556169	9.270996215	9.920031881	9.852983464	9.968146851	9.66600774	9.452365191	9.904604699	9.428571972	9.899526925	9.415247521	9.482338414	9.848106882	9.846814345	9.320764835	9.787829268	9.319814911
112487	7.464312783	7.400829946	7.370452695	7.213852545	7.433673768	8.057414091	7.12114478	7.570647265	7.064129945	7.528700968	7.490321407	7.327215874	7.061773639	7.6301944	7.534258767	7.30061071	7.190821172	7.370452695	7.325454293	7.254075645	7.370452695
112495	6.12814993	5.696645476	5.572703067	6.11348385	5.748058083	6.25810976	5.551258696	6.320436255	5.936633306	5.718600162	6.191183891	5.689628953	5.541147165	5.619080566	6.321741585	5.843907661	5.859474543	5.722397815	5.546918829	6.11105401	6.136311167
1124	8.789413733	8.734977243	8.768064194	8.310680857	8.94389147	8.526030969	8.804575282	8.755489078	8.914596732	8.734977243	8.645872018	9.122503512	8.584067063	8.893849567	8.710023624	8.720356793	8.506367876	8.42544465	9.032961896	8.437078046	8.418132652
11251	5.273577997	5.33793995	5.260626598	5.588435371	5.397868654	5.262243262	5.351700098	5.233158036	5.245672377	5.512526225	5.096326318	5.338842439	5.465624285	5.309086765	5.083531923	5.041048545	4.996921218	5.437209739	5.416257289	5.29440252	5.364297693
11252	7.277714447	7.296351667	7.096873665	7.295597915	7.218903246	7.273757924	6.9225737	7.32204714	7.078977549	7.424040749	7.096831918	7.027599227	7.384216416	6.851417043	7.112661279	7.25706311	7.503446619	7.566754259	7.251589234	7.127276712	7.515549419
11253	6.501893393	6.457032491	6.263390492	6.636580097	6.574137841	6.421936224	6.789921548	6.589429767	6.548220353	6.586080241	6.467134755	6.551560918	6.67368715	6.628507347	6.593973368	6.401425519	6.627779907	6.627306374	6.453824283	6.63733297	6.577250442
112574	5.812077207	5.784147963	5.586181574	5.625440948	5.631813557	5.621291886	5.643752525	5.798886257	5.410152505	5.567642472	6.057574505	5.456728072	5.542363194	5.525808504	5.792533425	5.797127429	5.999870931	5.457225837	5.749833363	5.907385007	5.859367438
11257	6.869549918	6.569196033	6.912169119	7.162715116	6.937865076	6.728542646	7.099406413	7.349631018	6.854617303	7.234829612	6.875772525	7.18688494	7.004603821	7.004834765	6.887972978	7.003025274	7.211825104	7.119327323	6.909487619	6.858545698	7.329892773
11258	7.194803198	7.24243924	7.671943165	7.134169435	7.52147123	7.402084772	7.276731434	7.271075331	7.209153977	7.561104124	7.357549815	7.50919319	7.249829008	7.39117647	7.387911881	7.513424013	7.353836828	7.442207985	7.284374124	7.316987724	7.035455266
11260	7.544262559	7.341309154	7.298293938	7.497167385	7.604582866	7.949419713	6.996392257	7.654132906	7.290594639	7.463163369	7.828839728	7.544262559	7.274191781	7.519845094	8.000789408	7.510525896	7.250230051	7.561032913	7.735286675	7.541203379	7.544262559
112611	5.828003349	5.305206534	5.562078586	5.57568831	5.832718447	5.849277418	5.395294261	5.461757893	5.398470394	6.048792718	5.874033188	5.113842385	5.243432302	5.407435186	5.718901642	5.843102348	5.069582901	5.443274817	5.801344941	5.588127063	5.862351704
112616	5.345581617	5.383459028	5.983558054	5.459694066	5.716872689	5.590915211	5.531694117	5.254364975	5.447112344	5.281136124	5.791212299	5.614891175	5.464821125	5.281740577	5.955967102	5.694889991	5.865592165	5.629505491	4.68256133	5.478856667	5.531620357
11261	10.67392255	10.43741352	10.65806663	10.54120392	10.56809372	10.70995261	10.78521509	10.59387003	10.81264193	10.65212061	10.7108	10.77850569	10.5267128	11.03323811	10.89196923	10.77292776	10.57743493	10.60615045	10.50289799	10.47612208	10.33384118
11264	6.473113374	6.498020584	6.331624716	6.256264168	6.595293944	6.775264934	6.190385444	6.19970725	6.150139854	6.389422635	6.66122174	5.915151947	6.011768217	6.220130418	6.384808461	6.623547086	6.389422635	6.525133034	6.623977614	6.472056372	6.168279682
11266	5.576554946	5.8147716	5.770486584	5.589470955	5.805943683	5.856143861	5.763633447	5.765407589	5.650629336	5.542955028	5.785917401	5.630904008	5.766082475	5.896813953	5.526243957	5.978211025	5.726497286	5.489113249	5.7515002	5.80665597	5.730025076
11267	7.083999225	7.040549748	7.048706103	6.823662232	6.961807431	7.227303367	7.15722221	6.902706065	7.058847687	6.786372783	6.998483492	6.920472165	6.640486346	7.151725613	6.883207447	6.874261004	6.941758941	7.145283539	7.040194489	7.044428815	7.036038923
11269	7.357527943	7.368383515	7.457343112	7.280745387	7.208962425	7.280745387	7.35094133	7.248892452	7.15763208	7.344017928	7.184018612	7.475531498	7.573606842	7.476504063	6.964786374	7.325679537	7.04533571	7.247581951	7.280745387	7.159257912	7.184929546
112724	5.623435404	5.948488326	5.845924648	5.633588323	5.853063775	5.69495968	5.299326326	5.671179851	5.663150775	5.632301633	5.863201629	5.846744105	5.751495075	5.741227209	5.716921886	5.632287478	5.834660657	5.739434682	5.883112112	5.857021026	5.710533912
11272	5.071972398	4.720101194	4.741517151	5.649072777	5.501291832	5.234820054	5.599350448	5.37664757	5.981463651	5.296488497	4.738296494	5.850846825	5.37664757	5.391726406	5.574868431	5.684349907	4.284309494	4.811387677	5.07400301	5.39221699	5.391950945
11273	6.652732268	6.949205083	6.724674156	6.833452875	6.550015411	6.775854674	6.826937356	6.702890256	6.775854674	6.93618534	6.690939974	6.762330258	6.775854674	6.748884816	6.794270243	6.793894525	6.810974528	6.732585179	6.795930588	6.976950542	6.979917847
11274	6.65180926	6.491961912	6.496962561	7.133620065	7.079587409	7.405233997	6.32138763	6.546770822	6.992711598	6.633539682	6.286875878	6.703341924	6.906425227	6.34511015	6.747299424	6.863471921	6.908583164	6.75214521	6.944234818	7.258532942	6.870998101
112752	6.452813125	6.538822678	6.423698683	6.549061284	6.786955044	6.456125241	6.531645631	6.721491724	6.560622967	6.599997099	6.676548985	6.588548789	6.804075763	6.468648929	6.564600276	6.536070955	6.555666674	6.623097442	6.590783016	6.574372178	6.220872774
11275	6.868678281	6.893180714	6.730946179	6.676230346	6.693806776	6.64390995	6.583515523	6.662805907	6.93739588	6.579435312	6.807948242	6.899640864	6.478282639	6.612572201	6.49315731	6.253663876	6.492052737	6.661446062	6.761248176	6.682048966	6.467270923
11276	8.240224232	8.269753013	8.251582138	8.125415229	8.213793191	8.265468944	8.264016871	8.24351894	8.12753998	8.096485791	8.382892992	8.095932216	8.242768844	8.296858405	8.247218487	8.034053285	8.365952054	8.081266008	8.168478077	8.250582094	8.126522026
112770	8.694147141	8.523851713	9.049094126	8.273433587	8.115051305	8.458253801	8.3846733	8.526645678	8.397174388	8.038831937	8.763124356	8.78402794	8.453895068	8.438610659	8.264314587	8.379674109	8.860543271	8.149738025	8.09604025	7.859057857	8.324892591
11277	5.805314598	5.36020216	5.509508764	4.980025409	5.823138529	5.580199683	5.56780749	5.30258959	5.705371711	6.087596978	5.456614384	5.411313037	5.51304184	5.513644931	5.661817567	5.352914181	5.572985454	5.675866433	5.596460144	5.4174379	5.333933249
11278	8.164072247	8.446104482	8.726213467	8.329800093	8.059275523	8.331814731	8.419088903	8.458162161	8.737532595	8.46824102	8.721757762	8.702868351	8.558054899	8.40914471	8.331240115	8.187387351	8.236498676	8.061908285	8.364135906	8.025282906	8.082596898
112812	5.955407625	6.297075397	5.852694829	6.545479757	6.05388428	6.050805279	5.966334338	6.017964957	6.01599202	6.043407926	5.925812667	6.044529515	5.905998843	5.728080458	6.106083949	6.094287345	5.918842567	6.213228706	6.135485497	6.216566542	6.460243586
112817	7.424755362	7.195052998	7.620035765	7.468040588	7.365713008	7.035963106	7.952062403	7.484175012	7.989331322	7.81743363	7.277863854	8.092499743	7.588394629	7.948385646	7.504123462	7.405366532	7.323682867	7.540635126	7.480658412	7.115643694	7.105849816
11281	5.323628504	5.273744813	6.106483818	5.843948018	5.224932619	4.754305828	5.917184965	5.059400435	5.803368766	4.80065657	5.620675207	5.900375324	5.24191585	5.773120657	5.527700776	5.513121356	5.506525397	5.019201942	5.012367768	4.892216457	5.865483106
11282	8.764227111	8.864374377	8.403803784	8.651818186	8.629524137	8.780051611	8.578334355	8.748752864	8.52730237	8.810460655	8.308123469	8.604275359	8.778386888	8.555081128	8.602726634	8.562352379	8.980701047	8.876400149	8.768248682	8.797065399	8.635611705
112840	5.878847459	5.934503437	5.870557789	6.027535144	5.93649766	6.16961717	5.996853916	6.020837629	6.210480355	5.844737675	6.119253317	5.630096938	5.774843058	5.884600219	5.96510726	6.139090651	5.999694267	6.141048126	6.275877914	6.051438856	5.904074703
112849	7.057449991	7.235686834	6.703992909	7.154581369	7.072301136	7.285886434	6.667221851	7.244924512	7.340607801	7.02318271	6.920468448	6.923830296	7.090274236	6.890670129	7.189162677	7.107724204	6.973043547	6.973579332	7.227044593	6.996855251	7.044807213
11284	6.688993675	6.910471337	6.829761543	6.940603457	6.771932498	6.839784817	6.707015669	6.805203219	6.807337635	6.850986886	6.681933557	6.91377961	6.865205686	6.712082644	6.786092963	6.804129806	6.979350953	6.915912343	6.836407255	7.022037429	7.066831753
112858	5.29379865	5.340643988	5.344777673	5.149520492	5.217611344	5.30892809	5.507230964	5.478435148	5.449745334	5.351571382	5.333489708	4.960722862	5.294607327	5.594826153	5.39221552	5.497267352	5.147824919	5.528120173	5.512226247	5.511870106	5.341264147
11285	6.881094835	6.769363201	6.870951815	7.046396867	6.882987255	6.856912739	6.71955799	6.896278392	6.782169408	6.68836113	6.769383392	6.756136464	6.602666508	6.50189018	6.743665941	6.779469485	6.789421552	6.957998954	6.784617354	6.755504141	6.98924348
112869	7.783579609	7.686414646	7.812698737	8.043912925	7.925107422	7.858437937	7.928405986	7.737986463	7.797736333	8.104288775	7.946702361	7.998405243	8.100263308	7.860893123	7.897851976	8.088462723	7.897851976	7.857045645	8.093273913	7.819436228	7.832725642
112936	7.386620435	7.206520404	7.153439868	7.007526179	7.312672573	7.411635444	7.248393138	7.303892095	7.331854308	7.228995052	7.353374772	7.411329475	7.05408631	7.303892095	7.522226121	7.235322105	7.241072414	7.377524991	7.303892095	7.303892095	7.375567743
112939	7.025210207	7.033517408	6.850604224	6.89484242	6.878466904	7.12978604	6.749868875	6.934905643	6.458881373	6.749352566	6.885194898	6.634952302	6.859497111	6.479649027	6.636092816	6.934846844	7.010960475	6.973292909	6.979856302	6.961097271	7.289985076
112950	6.811136946	6.728576668	6.846658069	6.837470433	6.996938124	7.295736734	6.821249052	6.878083458	6.488458092	6.897249218	7.104060661	6.719123237	6.251497529	6.898473054	6.754027772	6.881084371	6.822700435	6.918018795	7.013319201	6.846401327	6.874752322
112	6.36635255	7.006949377	6.5315494	6.931277131	6.564891537	6.779537261	6.822448004	6.659328301	6.229247932	6.773403459	6.651012416	6.565922895	6.64587239	6.463995953	6.674741403	6.654469456	6.909517035	6.792623505	6.856475231	6.978587477	7.080154984
11309	10.17819745	10.00940794	10.16632608	10.03772715	10.26290204	10.20348933	10.25395102	10.30311084	10.12060278	10.42118779	10.4116799	10.56935255	10.46404234	10.27491941	10.21065135	10.09910213	10.18964391	10.26705	10.09050762	9.879075241	10.06806867
1130	7.325973055	7.567490161	7.458688301	7.443400298	7.476576711	7.439429948	7.530739727	7.449096156	7.532145899	7.622511312	7.356411566	7.439429948	7.521449934	7.439429948	7.354842278	7.347868176	7.439429948	7.506300026	7.441565853	7.303817166	7.136042162
11311	7.706602083	7.760401373	7.891286821	7.701020409	7.735110079	8.017540787	7.610280379	7.754984712	7.68118854	7.577007243	7.750553105	7.529647371	7.534427359	7.551786685	7.788415968	7.628607395	7.497175739	7.681986462	7.799889968	7.749693696	7.647966553
11313	6.330941541	6.262043732	6.087452153	6.251187861	6.4233401	6.177109867	6.446718812	6.267805582	6.408374266	6.464758611	6.15660974	6.38329754	6.511859227	6.408374266	6.279500548	6.479493077	6.47738239	6.408374266	6.484026007	6.561440648	6.700426737
11314	5.357046558	5.171224342	5.369394176	5.384343967	5.273174631	5.463328917	5.401705333	5.029226645	5.365827997	5.323707683	5.676211014	5.463848134	5.089747609	5.366089747	5.169845088	4.98299461	5.845591291	5.43741654	4.935487883	5.664103393	5.440853801
11315	9.026602001	8.987058782	8.963027753	9.019692344	8.993957132	9.084633662	8.701972113	9.02348877	8.966184444	8.963691785	9.007314502	9.074974551	8.684187129	8.873344962	8.980536286	8.923350509	8.936687931	8.995344103	8.994152401	8.855094348	8.966331873
11316	7.269949433	7.085387215	7.684596398	7.098696011	7.189494209	7.266429462	7.180484243	7.196419326	7.058463973	7.068880265	7.031632991	7.207540485	6.953517165	7.2873945	7.108824237	6.806307459	7.144490611	7.285023504	7.006214897	7.286339507	7.275286606
113174	6.449399605	6.469786399	6.310230428	6.160200936	6.339413578	6.263797191	6.207449062	6.171952281	6.431984546	6.277226293	6.21437709	5.820354738	5.940820615	6.235680409	6.207449062	6.101154661	6.063453328	6.179406485	6.445928818	6.118761501	5.609407084
113177	5.461880741	5.078295916	5.033862438	5.373114007	5.146831118	4.806582239	5.879866496	5.445071531	5.819140075	5.284880876	5.406567697	5.695762989	5.524006139	5.60589335	5.163190653	5.242582869	5.554034478	4.790593528	5.394752217	5.376687654	5.180973211
113178	5.181734107	5.218466255	5.445339005	5.782172742	5.307973064	5.39453088	5.268802791	5.255973954	5.201880275	5.725206347	5.087215621	5.276586193	5.79376381	5.387433641	5.470319843	5.373198854	5.632367343	5.550379351	5.415852279	5.377771827	5.634146133
113179	5.103415213	5.327018359	5.49466804	5.80126985	5.292318471	5.457461971	5.569515553	5.276688581	5.503356629	5.596782027	5.243358684	5.546910912	5.318907347	5.605076175	5.630714822	5.602485663	5.865269246	5.535037849	5.547628103	5.609418797	5.737366466
113189	5.435542699	5.234962987	5.499152718	5.525821935	5.332358487	5.323937545	5.604031608	5.283403041	5.459031894	5.4217323	5.112504002	5.456584711	5.416113343	5.705607713	5.422069692	5.557152827	5.463535649	5.497696261	5.310942976	5.685983466	5.640526716
11318	5.876444777	5.74951453	6.213210981	5.580211767	5.757192884	5.617927115	5.799060668	6.11698818	5.719652769	5.908478139	6.032025518	5.777284787	5.584048838	5.675760583	5.850838788	5.983588853	6.049883029	5.84874553	5.460519817	5.84874553	6.139651965
11319	8.497853201	8.496611655	8.479559013	8.368093013	8.274349437	8.384115457	8.388149799	8.313960594	8.545742534	8.423602554	8.58989657	8.290282907	8.325390811	8.402699801	8.560978641	8.352507958	8.224336247	8.255837361	8.414450159	8.407741279	8.167737804
113201	8.501175168	8.404053809	8.747181507	8.236054801	8.470076953	8.477872305	8.250610546	8.544758508	8.516886294	8.365976359	8.674175366	8.461867702	8.282706457	8.563613282	8.691078107	8.42461135	8.436789335	8.436297461	8.148740201	8.246107498	8.325518005
11320	6.317508521	6.635907885	6.405568616	6.007054189	6.454595426	6.253019087	6.396027782	6.350168523	6.223121519	6.172252869	6.365247911	5.827770959	6.015811453	6.350168523	6.707820485	6.350168523	6.493054545	6.526788418	6.083107878	6.436354065	6.323395303
11321	5.967225231	5.772955991	6.16717522	5.681800963	5.987479508	6.117941603	5.963503691	6.12963108	6.001473932	5.85689673	6.02460557	6.044137567	5.759341605	5.958868281	5.957540202	5.871788842	5.79126714	6.091777255	5.954169112	5.936892535	5.944809832
113220	6.489135024	6.861850558	6.415221122	6.658594777	6.655139816	6.03441899	7.487083358	6.748388919	6.861850558	7.089649589	6.106665603	6.939228904	7.128175466	7.193603998	6.416952178	6.981435249	7.006017331	6.474596948	6.986975475	6.957745685	7.298783484
11322	5.333360218	5.464768327	5.140309471	5.207141278	5.146648019	4.812995118	5.311628139	5.032318431	5.278317761	5.084199245	5.520676046	5.27415566	5.365552317	5.264720189	5.320346627	5.253294752	5.683125525	5.442512613	5.148830269	5.357461055	5.286241314
113235	8.49594718	8.548860535	8.328068879	8.580467422	8.338553365	8.364816593	8.537125635	8.427151614	8.198158469	8.774953151	8.328998895	8.440525578	8.589118711	8.374110138	8.200026678	8.561307381	8.374893707	8.435347	8.751336296	8.691568981	8.911967989
113246	8.145006415	7.714363727	8.690042242	7.728003419	8.059721856	7.821522201	7.611424056	7.764295552	7.91000171	7.822553372	7.985294101	7.974491645	7.628531336	7.815581442	7.784097871	8.055624892	7.927924211	7.994793034	7.556017484	7.766796661	7.749912808
113251	9.024313623	8.847620705	8.914698642	8.979256919	8.980865995	8.912861131	9.097114669	9.062514204	9.289775138	9.110098973	9.097442459	9.204267342	8.955353254	9.070720329	8.967704139	8.925918473	8.929295998	8.962789497	9.170402394	8.805752626	8.774518983
11325	7.607972226	7.635515884	7.163738214	7.63529963	7.525835804	7.449795068	7.577091079	7.618023215	7.547792272	7.493643232	7.527172058	7.645217346	7.707855973	7.490618548	7.46925549	7.466656417	7.663799392	7.471944958	7.826127739	7.761008161	7.584662801
113263	7.013500085	7.049566123	7.428642165	7.000794741	7.069008211	7.087627594	7.087393443	7.093886586	6.879535639	7.168921134	7.017042008	7.041417329	7.133989244	7.075841983	6.983076964	6.750539381	7.164517339	6.854264494	6.906520273	6.930396014	6.928084316
11326	6.905639602	6.266577996	7.077896119	5.78978758	6.712417029	7.147560243	6.632641328	6.087063745	6.826894342	5.797017612	7.647072905	6.952917501	6.175365793	6.520650415	6.948345221	6.470911531	7.119855292	6.628307574	5.387597384	6.727200239	6.54109761
113277	6.478695108	6.485390477	7.228996239	6.449405178	6.053329121	6.728970107	6.872751176	6.463699036	6.46783995	6.830045559	6.965251044	6.752140009	7.049733228	6.758324818	6.743043138	6.820849948	6.933150808	6.428568837	6.224785778	6.616269708	6.616454418
11328	4.948744913	4.968699037	4.67834166	5.401220132	5.243719045	5.366931249	5.334669576	4.99964222	4.927335149	5.312822881	5.059639073	5.471570929	4.737394918	4.807883553	4.952309725	5.260517729	5.047312255	5.11123441	4.867072059	5.537384262	4.769683807
11329	7.684038934	8.070313186	8.034705637	7.704927249	7.320434807	7.947049402	7.981888083	7.975336686	7.773518351	7.64440422	7.920969358	7.412652643	7.655621468	7.794028839	7.925024521	7.847701165	7.956328212	7.872736621	7.859628699	7.917858391	7.750987868
11331	9.661226463	9.57168192	9.888588485	9.37555311	9.613125169	9.884380811	9.397375936	9.51630295	9.607636489	9.655120737	9.479025071	9.537104426	9.257673918	9.451756568	9.566984607	9.557248111	9.383440543	9.83691072	9.495623534	9.393878783	9.512069885
11332	5.847584664	5.669067058	5.743286886	5.726870583	5.506541151	5.830930343	5.714752875	5.768775266	5.536603993	6.081622022	5.512569437	6.114484528	5.786923253	5.574275472	5.468402126	5.674390228	5.9231123	5.8685798	5.819391407	5.753805996	5.760056778
11333	5.223592047	5.130531446	4.863203355	5.158630885	5.230615053	5.128697455	5.113155388	5.33535483	5.25787535	5.305112942	4.987816193	5.131195933	5.361202243	5.090589477	5.162023774	5.077500765	5.245205535	5.280079724	5.429613166	5.31106015	5.129103155
11334	6.240480621	6.119077241	6.165659872	6.019479661	6.211214252	6.42335336	6.008759533	6.095440172	6.3560138	6.119582601	6.291711565	6.24334228	5.900478838	6.233074382	6.54132776	6.237969353	6.058627807	6.339265665	6.27156741	6.068103762	6.193775208
11335	6.714244642	6.659483543	6.700605475	6.837013034	6.640191044	6.736554536	6.768632891	6.643424232	7.013332189	6.708469126	6.85913852	6.84635096	6.666624638	6.753569238	6.925448664	6.58708472	6.493592545	6.758841678	6.703433178	6.877948594	6.626180572
11336	7.264823056	7.638473112	7.344435334	7.609787646	7.427080343	7.52365343	7.583133266	7.52365343	7.561330835	7.625807228	7.390072613	7.504455197	7.573584231	7.52365343	7.397760639	7.328739549	7.663576997	7.527919758	7.515302801	7.721145627	7.632312954
11337	10.57434768	10.35748018	10.88837009	10.64091918	10.53652079	10.52197472	10.54525442	10.50788502	10.54895326	10.52561135	10.67178937	10.50285207	10.22661835	10.59305689	10.66594773	10.66717928	10.53989201	10.56182859	10.20833207	10.53293576	10.35468589
11338	7.880283201	7.804465931	7.820491872	8.126811327	7.773245972	7.666945466	7.858035469	7.859151256	7.648812838	7.78872733	7.732606174	7.879275878	7.827177756	7.868390791	7.80506763	7.856726679	7.910022466	8.05857261	7.884921858	7.849805471	8.006188854
113402	6.082054599	6.257416899	6.246889495	6.225240325	6.043495115	6.397241357	5.988669458	6.214658592	6.482055963	6.255819797	6.26227961	6.198103178	6.233296961	6.037845902	6.20627825	6.19725265	6.288835046	6.198413595	6.3530583	6.072408317	5.666385057
11340	5.964306507	6.081083493	6.040411519	6.039563178	6.183202302	6.411004564	5.875866944	5.942524258	6.195738597	5.97264348	6.180374932	6.020626823	5.853561879	6.037502261	6.076279526	6.1890332	5.890275698	5.848096894	6.201767961	6.100630333	5.847722875
113419	8.541912583	8.201226776	8.479247502	7.927630854	8.287067781	8.360274066	7.922139773	8.139685529	8.14637811	8.348687032	8.230023809	8.193761026	7.489940799	7.933520736	8.406040355	8.245672491	8.192022045	8.458619944	8.106647734	8.191067492	8.118602773
11342	6.691655494	6.346172383	6.8658708	6.432666133	6.746056362	6.833825268	6.625409568	6.617072494	6.618666307	6.508845656	6.81054175	6.797030964	6.657070516	6.742160363	6.933595026	6.562984983	6.579715375	6.373344643	6.595079017	6.29116541	6.542050089
11343	8.31126196	8.222966644	7.667484978	8.194701117	8.180011708	8.585830627	7.997571738	8.267801378	7.480590057	8.265854376	8.231926316	7.808102745	8.006067261	7.927452548	8.313695273	8.113282519	8.224839108	8.236314116	8.074196685	8.224732171	8.312630809
113444	6.283291253	6.206395285	6.116952115	6.237016697	6.262453229	6.526999863	6.010551886	6.401502263	6.071097303	6.219472932	6.633557337	5.998781275	5.881261915	6.247516506	6.437140394	6.384563911	6.4846108	6.529478707	6.377875376	6.31484136	6.170075156
11344	8.211411147	7.702590518	7.691574871	7.409485132	7.495294804	7.519325523	7.881914146	7.773385944	7.559967061	7.979954186	7.506961465	8.382969252	7.755200293	7.763046144	7.764215062	7.804451423	8.196909103	7.574832831	7.814717647	7.47879572	7.83495364
113452	4.938081841	4.896549565	5.256023193	5.309653318	4.991971841	5.091668413	4.787040135	5.017752417	4.528307698	5.136913882	4.775355823	5.438656426	5.300418958	4.716259629	5.239692432	5.171510558	5.43876784	5.181217087	5.329360581	4.721936592	4.97042803
113457	5.231919369	5.548610903	5.139903341	4.408766533	5.406797395	5.303445671	5.298540882	4.938144806	4.450680165	5.399568669	4.062997785	5.320948973	5.324838916	5.270797297	5.696317901	5.404853821	5.149562298	4.693444654	5.28773623	5.982987374	5.036783639
11345	8.848109055	8.916700188	9.024303287	8.665896475	8.972209355	8.907530237	8.768532989	8.931612164	8.922137241	8.726227278	9.037121015	8.882905502	8.577932116	8.879322386	8.925052067	8.942161236	8.787890612	8.919785808	8.710235571	8.808771619	8.788741952
11346	5.881307672	6.125391453	5.920942756	6.310184232	5.853950688	6.20509326	5.723849296	6.035688224	5.610935587	6.306005229	5.994055866	5.957008773	6.024256757	5.694302896	5.878557244	6.217507221	5.905644989	6.157903283	6.046490033	6.518695264	6.273351317
113510	5.887702029	5.896707112	5.797825766	5.537697073	5.956859857	6.120366558	5.896707112	5.988799987	6.129687522	5.989829832	5.953579659	5.865153674	5.926586313	5.954128207	5.993579257	6.000873393	5.875604435	5.813886713	6.155390533	5.671030726	5.679535141
113612	6.135049616	5.763130099	5.693889673	5.6764091	6.192780828	5.880948684	5.503843904	5.815841351	5.829256865	5.557879639	5.641012025	5.715697748	5.329440264	5.737658777	5.938663548	5.887305944	5.485424593	5.913560979	5.973636854	5.532729039	5.714930079
113655	7.490028628	7.617876807	7.33898351	7.664079682	7.609601523	7.544719171	7.659174973	7.628324275	7.443162809	7.531716571	7.422866543	7.810489314	7.304260277	7.66686287	7.661715816	7.605793599	7.676073108	7.778172925	7.549913461	7.46943793	7.553657429
113675	7.714258828	7.39848152	7.244957566	7.527907102	8.332794813	8.110737079	7.844644381	7.900130423	7.515017406	7.305407124	7.914772032	8.528144707	7.116638885	8.089778845	7.619090661	7.147474446	7.321655699	7.885404578	7.31929081	7.379895408	7.49545887
113763	5.862054448	6.308216192	5.315549783	6.090974736	5.307203157	5.422970567	5.704879238	5.37500395	5.947639184	5.853185184	5.8956606	5.837478765	5.951000086	5.62132531	5.943864123	5.75313404	5.886336447	5.444208443	5.783465611	5.820960806	5.705694967
113791	5.866712073	5.597606286	5.646483987	5.28343066	5.818640548	5.392485645	5.501352845	5.524594661	5.168850415	5.397399344	5.618237389	5.411347512	5.546809935	5.492579085	5.041963788	5.55171453	5.797960434	5.680845893	5.442114692	5.572346817	5.617459032
1137	6.56263262	7.955811992	7.495300192	8.343158207	6.512614989	7.289328328	7.264530582	7.407820861	6.298991808	8.158715857	6.967695514	6.632603175	8.160606908	6.899042772	6.691625548	6.562027435	8.237465672	6.806733379	7.916991899	6.972181496	5.824831668
113829	8.318895378	8.020343882	8.478007403	8.013717557	8.253982967	8.338544854	7.874993733	7.90533538	7.628301385	8.083564845	8.397252471	8.135248108	7.607702734	7.941513252	8.36460808	8.359798206	8.099120328	8.181455634	7.916470159	8.003406449	8.178252341
113	5.535571662	5.442537753	5.484162717	5.346593841	5.279260184	5.364675235	5.382910761	5.26924299	4.805613264	5.437846163	5.492776299	5.450469611	5.783287045	5.322462723	5.262954055	5.5205598	6.023801124	5.247170234	5.22992987	5.538719885	5.828483812
114034	6.677286417	6.526656732	6.815868606	6.378014798	6.702127204	6.706469277	6.378245616	6.449731557	6.313738948	6.538470645	6.72385719	6.147592275	6.353971153	6.346777493	6.51518649	6.525339801	6.607849046	6.463206465	6.475142924	6.407800606	6.287910145
114049	7.791607478	7.592842397	7.86680484	7.952774169	7.692220183	7.811672304	7.743600017	7.567080585	7.664449161	7.654946493	7.634815609	7.749547494	7.44334905	7.666884161	7.870586442	7.733871849	7.806281817	7.89600511	7.670548161	7.605423931	7.692885911
1140	7.316220323	7.194106387	7.064760529	7.224345976	7.466509737	7.508010955	7.161522161	7.087761013	7.038079834	7.744138948	7.120906116	7.236137595	7.213623602	7.137650629	7.035963897	7.238502836	7.183612601	7.324822003	7.471132802	7.27297394	7.625094586
114112	7.152242811	7.256191361	6.842053121	6.943913656	7.033468281	7.052622943	6.952319323	7.121634625	7.032058428	7.076850031	7.163106947	7.088941549	7.020012757	6.974509105	7.075448358	6.85347342	6.805143323	6.787007077	7.096771007	6.963022869	6.827049333
114132	5.447213831	5.236775584	5.084512246	5.219575448	4.925196087	5.399166777	5.599553117	5.113180894	4.672555762	5.237667664	5.257088646	5.032844536	5.221454766	5.385502936	5.156172968	5.238399063	5.288171825	5.354855234	4.959873689	5.428388748	5.390510175
114134	6.920686148	6.915181548	7.072540732	6.608577533	7.06324521	6.871261885	6.723928796	6.477120702	6.691655494	6.239362934	6.440494645	6.424684867	6.489990561	6.495498778	6.635129723	6.589028474	6.637784863	6.787213873	6.294077559	6.75122444	6.744371032
114294	7.021820239	7.011273892	7.033368421	6.692635479	7.050285339	6.963274723	7.109847922	7.096222917	6.843194158	6.825008503	6.91769461	6.850126213	6.59930588	6.982349679	7.249392311	6.930175291	6.76351679	6.918443057	7.054744751	6.951914951	6.590106429
114299	7.039737936	7.05175822	6.792416516	7.244523095	6.926870992	6.931847458	7.113797851	7.044496219	7.351173821	7.555822833	7.329359723	7.328275787	6.771180343	7.412058716	7.287581878	6.979356812	7.059465859	7.040107094	6.994508273	6.846256596	7.103480145
114327	5.734340627	5.830781461	6.266226381	5.955327003	5.707785655	5.854912238	5.743093127	6.071887787	6.137411895	6.286100783	6.106385231	5.750107585	6.123667553	5.626664247	5.877236778	5.718505754	5.861252219	5.877236778	5.871545693	5.892343525	5.733406898
114569	10.43473215	10.29748764	10.66727642	9.976833679	10.21384565	10.45223056	10.25770667	10.36132399	10.26488304	10.55364834	10.49005105	10.26850609	10.06172978	10.37919808	10.57503333	10.49465813	10.11272027	10.08631118	10.17873537	10.22953528	10.3968042
114571	8.776686199	8.572612356	8.704719706	8.47841344	9.151985919	8.704654272	8.878865607	8.875979049	8.592440764	9.049805649	8.527334014	8.749474772	8.635572393	8.816336889	8.701204881	8.344775679	8.505608313	8.737548734	8.663939264	8.706831027	8.69613008
114599	8.522063088	8.781848177	7.540145297	9.865096441	7.762789858	7.793387044	9.009249212	8.50156084	8.377030915	8.003806213	7.875915755	8.778660242	8.625778165	8.478308857	7.630199163	8.01808741	8.699995408	10.00978096	8.910355433	9.164443633	8.559901275
114609	6.171862133	6.215291001	6.249181714	6.341880605	6.247457804	6.397522577	5.781706605	6.143042008	6.298658503	6.581313065	6.060078379	6.088304693	6.244290738	5.957073449	6.314917157	6.209572656	6.247457804	6.409734832	6.49594506	6.209073936	6.218190487
114625	6.882143742	6.792685554	7.119388202	6.882143742	7.106047331	6.864496331	6.931087749	6.978123881	6.790907471	6.882143742	7.124930695	7.149946345	6.756489193	6.895058793	7.008034622	6.779923422	6.787008193	6.683976987	6.699754114	6.681838294	6.777897954
114659	5.671793563	5.90492631	5.82538772	5.490209812	5.600945251	5.932043207	5.958724267	5.73704052	5.497157754	5.690760275	6.041572465	5.490138381	5.977095714	6.075661173	5.966532733	5.776728261	5.817499992	5.578409065	5.911654749	5.533457199	5.424982206
114757	6.181157934	5.644008791	6.597439136	6.15951034	6.400165758	6.361705227	5.819186902	5.843629633	6.263681198	6.265317754	6.493873063	6.26779631	6.29562588	5.74526721	6.224638909	6.287646174	6.585573211	6.055207902	5.665896911	5.727743931	6.238639112
114770	9.202854726	9.321559703	9.575987926	9.531330046	9.17830895	9.409452094	9.133706026	8.82823393	9.056385132	9.71289666	9.286369552	9.214404068	9.161982055	9.142302883	9.134462059	9.554118162	9.191152553	9.283478929	9.179955565	9.188039213	8.950974546
114781	5.837747173	6.001091384	5.938300333	5.682205237	5.951122659	5.827529571	5.664064268	5.931411419	5.839620226	6.053069959	5.945686917	5.805980695	6.013334328	5.546504248	5.882285581	5.662629532	5.917807889	5.66087988	5.84897925	5.875014926	5.615290417
114785	6.468670358	6.842919667	6.618821478	6.977023554	6.446351737	6.631096625	6.860183118	6.496460502	6.567081989	6.848085362	6.479905816	6.777941208	7.076051322	6.606336429	6.630370855	6.862643988	6.991630869	6.671881052	6.745198162	6.720367751	6.745222167
114789	5.415639184	5.6006119	5.349418199	5.782699061	6.727859952	6.006097644	6.323895249	6.579092589	6.40383641	6.437906715	5.460589027	6.311130317	6.065214152	6.307969668	6.23554688	5.848981957	6.137464366	6.366511653	6.079114765	5.930415151	5.630885068
114791	5.629709936	5.926919186	5.580406648	5.710013677	5.837417255	5.946945476	5.667173341	5.790171745	5.428961725	5.573329901	5.9070567	5.516657726	5.837604909	5.705525964	5.868352251	5.429775495	5.631453688	5.777010417	6.053999518	5.872817961	5.740367067
114793	5.784439808	6.060688934	5.721303691	5.400390689	5.721826479	5.874115359	5.923831759	5.856928963	5.59575978	5.590143495	6.201987344	5.532691483	5.952826042	5.828313161	5.596926612	5.660495142	6.012677231	5.72632352	5.539446022	6.139646675	5.794124052
114799	5.841595049	5.837697449	5.846987267	5.950157264	5.782977507	6.034411312	5.804451232	5.971533191	5.895540187	5.872817435	6.183493346	5.397022171	5.792772969	5.721542394	6.043954244	5.697972638	5.568570921	5.752704805	5.79489196	5.94812853	5.519392078
1147	6.376233682	6.621642375	6.378169523	6.00114347	6.40368042	6.823656178	6.182358177	6.776622369	6.204131439	6.125539637	6.741345391	6.108868777	6.066745996	6.400740008	6.347685988	6.281596849	6.011028399	6.513429632	6.442902949	6.530041928	6.170939447
114803	7.759749928	7.787532338	7.963346448	7.650665236	7.865069097	8.00958917	7.777156492	7.791957566	8.13354946	7.726484566	7.803029543	7.628624673	8.060420781	7.800933504	7.678941946	7.706217753	7.798985078	7.704985162	7.891922758	7.62173405	7.789656417
114823	7.767740714	8.178397366	7.939909063	8.15669597	7.934466792	7.93295163	8.024631538	7.853503835	7.916416576	8.100378094	7.801800836	7.838631748	8.501947431	7.979964965	7.831281593	8.151824408	8.328875058	8.008655293	8.018031591	7.967919084	7.926061265
114825	5.765755989	5.723861209	5.842316937	5.79133918	5.776889395	5.692242752	5.923872383	5.869132384	5.846084391	5.830652296	5.850684611	5.955323954	5.522175896	5.722691465	5.670259864	5.807914732	5.876188201	5.855941291	6.021638371	5.851496452	5.830652296
114826	6.134144675	6.171551638	5.971745849	6.553792205	6.20436348	6.112773538	6.22939752	6.125734708	6.265609065	6.598959809	6.164902335	5.941289465	6.37931712	6.111935855	6.107814847	6.01242419	6.178714334	6.056598996	6.13982184	6.240785885	6.126694702
114876	5.938904873	6.235129463	5.72615796	5.663115396	6.089478334	5.916757185	5.917788725	5.902007219	5.671048831	5.702543205	5.986824162	5.813036229	6.126432747	5.995800543	5.966481914	6.122490617	5.902007219	5.550623288	5.654976544	6.0100965	5.716227947
114880	5.987003456	6.520284107	6.266564459	6.117049975	6.287599455	6.223860061	6.33569831	5.441937378	7.102281681	6.590607854	5.773452935	6.918862641	6.854673434	6.30011609	6.391470785	6.184572747	5.810086	6.028844606	6.466395372	6.053494865	6.404681378
114882	7.629138241	7.301362323	7.515697539	7.119384122	7.439159093	7.493477025	6.918635973	7.280563245	7.494184798	7.039972775	7.679497255	7.197175838	6.920067205	7.182737455	7.463841691	7.161417375	6.77870526	7.036284863	7.014528964	7.223474099	6.892268658
114883	9.105349315	8.96068601	9.266451109	9.045284841	9.347550153	9.084927613	9.170393261	9.018722448	9.312973129	9.040714523	9.211746482	9.378711389	8.969878794	9.222657289	9.254359289	9.124069908	8.726234768	9.081780858	8.686333271	8.724684133	8.88398139
114884	5.950008899	5.957896851	6.019270895	5.854045184	5.768953529	5.724262886	5.953043901	5.915332652	6.01459417	5.756190703	6.41845807	5.936912907	6.073055736	5.884482305	6.182220677	5.89775883	6.057379442	5.889942256	5.629468733	6.121572334	5.957959553
114885	6.318084252	6.538667605	6.257688077	5.987767798	7.574918273	6.83386265	6.061423332	6.536805133	6.270051432	6.047056962	6.51248995	6.361466715	6.069735768	6.303522093	6.370015946	6.360495565	6.530876986	6.554371572	6.257626786	6.421575497	6.346056167
114897	6.920994715	6.837838073	7.025444098	6.887588086	7.107122092	6.836858022	6.628905129	6.920994715	6.816594263	6.264554733	7.262659605	7.340309095	6.885348798	6.902155459	6.957077378	7.161009046	7.26967638	6.920994715	6.49569269	7.363741721	6.839677444
114904	4.925627389	4.7290209	4.90077631	5.169616382	4.96698474	4.47976048	5.313597736	5.288386371	5.162499278	5.275737392	4.574228997	4.840911473	5.263928269	5.105502865	4.956559247	4.618153403	4.975317661	5.163525164	5.454271281	4.863066184	5.224955678
114908	10.6164818	10.33319472	10.67737845	10.39897528	10.28336589	10.40205664	10.39988958	10.52818687	10.41470508	10.10216587	10.62155635	10.46947148	10.04800058	10.48761406	10.43296579	10.30666155	10.35017475	10.42147939	10.2649293	10.32239204	10.22259547
114915	5.564909678	5.632338515	6.038570405	5.569943555	5.299842499	5.169123031	5.894778484	5.518174153	5.883295121	5.720842544	5.785689709	5.949022735	5.734965389	5.759023439	5.688081839	5.819237013	5.533553148	5.524654682	5.588342135	5.594233395	5.332670582
114926	8.317739566	8.44837883	8.522009794	8.572870588	8.565078827	8.587511642	8.444563132	8.524112229	8.632340803	8.583754827	8.67476637	8.741462903	8.420701264	8.471470119	8.563193185	8.413283766	8.22438934	8.408553843	8.512361878	8.287786662	8.115145621
114932	8.271225724	8.27555864	7.753408026	8.035307659	8.019674274	8.017704472	7.969474126	8.282626083	8.009237666	7.913360253	8.201748853	7.978012516	7.979634389	7.743113805	7.779357536	8.132740179	8.349516594	8.031615026	8.230568424	8.276909825	8.159045372
114971	6.783385167	6.735661105	6.758540228	6.746606645	6.708752296	6.973851562	6.600422655	6.745607505	6.631026578	6.833446481	6.540449304	6.865273877	6.659285159	6.821632962	6.778942907	6.733740785	6.616369087	6.836169842	6.721841431	6.929015374	6.708821304
114984	5.8928334	6.203227372	5.899668796	5.643789217	6.222251051	6.296950301	6.004534825	5.903992949	5.718758517	6.35135909	5.846435722	6.200228829	6.231228326	5.712790769	5.867281749	6.323613385	6.084011967	6.297722248	5.960970993	6.179001621	5.880190573
114987	5.151452564	5.35406781	5.35406781	5.288742932	5.412116837	5.161615035	5.454936814	5.389845891	5.542709669	5.461621818	5.35406781	5.276642856	5.534498617	5.37413628	5.35406781	5.074104462	5.526063089	5.216482241	5.455420581	5.281905354	5.32311546
114990	5.80021497	6.333728901	5.989545042	6.397174896	5.646004457	6.30037154	6.468175628	6.078784007	6.147804358	6.613892201	6.361072944	6.513245444	6.421508526	6.131804673	6.120667272	6.733207204	6.094503479	6.468720932	6.328474165	6.700372927	6.351126214
114991	5.303409934	5.531311948	5.21627247	5.909675237	5.404092866	5.622109671	5.392188421	5.404444799	5.481957	5.629683705	5.613188776	5.416475718	5.579877198	5.394238612	5.672506228	5.612403684	5.690833528	5.803609201	5.616460899	5.648388133	5.754714374
115024	7.184269998	6.64913054	6.511672128	6.396135185	6.884391203	6.473474877	6.660084197	6.922622431	6.967208964	7.024080353	6.871471197	7.080983886	7.149783875	6.754738573	6.661480958	6.804070655	6.588504735	6.847501758	6.363476044	6.584653931	6.625723553
115098	7.575538134	7.342192826	7.802902228	7.432213735	7.73129539	7.537122427	7.40833911	7.463843224	7.355272174	7.812108775	7.537760536	7.631382943	7.254440691	7.504437496	7.639099836	7.788814472	7.515188608	7.592258028	7.35646803	7.565020104	7.858868435
115106	5.518626757	5.304370993	5.18590675	5.333900415	5.64016221	5.578187948	5.344860626	5.362120865	5.964730838	4.967803915	5.535840586	5.52834459	4.924309651	5.226739403	5.638923953	5.362321535	5.204856545	5.47351753	5.287904656	5.722292328	5.229948358
115123	5.074661637	4.894022417	5.760116963	4.790388675	4.869790113	4.910747027	5.25263186	4.760551153	5.013241812	4.751027945	5.268370782	5.013241812	5.059954672	5.013241812	4.82115569	5.61277048	5.248165629	4.962006692	4.560125782	5.013241812	4.764533264
115201	6.101531595	6.291160366	6.095256509	5.970232748	6.445636767	6.575134873	5.766593062	6.387328664	5.951615721	6.043000338	6.390865592	5.877002947	5.824938941	5.960180791	6.369973669	5.862186795	5.976663865	6.206575213	6.022260086	5.947304091	6.098494007
115207	5.640968516	5.495712135	6.443446631	5.849334992	5.521825585	5.640968516	5.662540227	5.412477065	5.49942268	5.634247927	5.958251994	5.568629671	5.916567579	5.614611522	5.640968516	6.215677791	5.90205199	5.507195956	5.007590749	5.539798919	5.628737169
115209	6.696753467	6.656761665	6.750146003	6.52292707	6.740202993	6.884465739	6.821504763	6.797059673	6.990645482	6.455269151	6.954219885	6.977485793	6.553372979	7.01383535	6.767279848	6.772564524	6.48896791	6.607911791	6.907366468	6.127420595	6.410055674
115286	6.96820409	6.881631616	6.565660679	6.78481265	6.810254935	7.00783921	6.989824639	7.180959669	6.897380108	6.743762811	6.60170603	6.970732044	6.82338218	7.085808915	6.710185556	6.537132687	6.843741629	6.969996887	6.961034208	6.804300654	6.363307806
115290	8.379136921	8.239711673	7.908086405	8.747123152	8.150323796	8.33271531	8.209676409	8.837849509	7.723694598	8.316383811	7.942059473	7.925653389	7.877164821	8.150913846	8.268560537	8.470364926	8.396767598	8.52822224	7.97747489	8.284175895	8.605615656
115294	8.430371509	8.333311074	8.722888593	8.036040196	8.280862764	8.341745825	8.280969963	8.441054945	8.526079715	8.057473824	8.331887438	8.379662814	8.15966085	8.51991051	8.405778241	8.201046727	8.10596021	8.48626075	8.079234388	8.144118585	7.782574478
115330	7.446328229	7.390370659	6.944253677	7.088705283	7.461527909	7.202099827	7.281804349	7.57013827	7.133095439	7.644360628	7.119103465	7.567253613	7.454655925	7.326234526	7.19342829	7.392397284	7.231342037	7.924387979	7.557903879	7.504403561	7.462659468
115353	6.682436541	6.797262112	6.307813866	6.627225259	6.590725269	6.687774672	6.585565315	6.597092885	6.342992129	6.627762374	6.648295869	6.561112252	6.323952351	6.401645538	6.683856266	6.643778467	6.337217237	6.591702323	6.443957713	7.096846892	6.604682252
115361	6.853621945	6.744939628	7.098627271	6.193176971	6.709012479	7.561260536	6.882132977	6.808977996	7.300355843	6.550855854	7.124135344	6.807696318	6.725782645	6.837208774	6.808977996	6.483358459	7.047120042	6.668192339	6.031985689	7.073203958	6.678473111
115362	5.197184931	5.23382287	5.196946432	4.796772548	4.769450817	6.843072721	5.423924943	5.110051975	5.275196847	5.272193196	5.340843581	5.220087285	4.933937433	5.836282239	5.024429005	4.850099429	6.428657435	5.112481369	4.426721346	5.234993237	5.445676837
1153	9.409972501	9.452124132	9.744006983	9.664685347	9.488857247	9.635427605	9.648125371	9.512486259	9.792976061	9.464036407	9.584077463	9.508073654	9.383664858	9.573066087	9.580651652	9.646189442	9.737816978	9.211974298	9.495368025	9.353310688	9.435567377
115416	9.638337191	9.60862728	9.286385633	9.457366426	9.657155796	9.374824241	9.336490173	9.619466192	9.51261394	9.254402032	9.590589373	9.555439257	9.125232432	9.443303892	9.491346302	9.380390841	9.261610843	9.574453494	9.560478458	9.549479683	9.487965707
115426	7.039323495	7.405698906	6.87786154	7.099572543	7.152039748	7.121875741	7.152780264	7.18847551	7.372794905	7.105734639	7.131396811	7.132764081	7.327092657	7.119046977	7.085862644	7.064838581	6.947225165	7.00190857	7.349895559	6.997676914	6.804931715
1154	5.042727638	5.080100989	5.420230343	6.1982032	4.979655664	5.300988697	5.39022651	5.375456977	5.038484745	5.137654525	5.211330983	4.746386021	4.763501103	5.116193664	5.260644936	5.457194672	5.211330983	4.943536596	5.211330983	5.154297848	5.272842355
115548	7.176279365	7.068774465	7.423398446	6.935901985	7.150482876	7.204833919	7.259303528	7.074452403	7.051001902	6.887131744	7.469676429	6.88173083	6.883232248	7.17898137	7.273513171	7.070646724	7.060002588	6.75705648	7.068774465	7.038986893	6.737815887
1155	7.848881691	7.494454135	7.656116617	7.494454135	7.762921337	7.638097218	7.327910112	7.619717825	7.441347418	7.33378623	7.474475284	7.493675052	7.143266608	7.40093738	7.424413057	7.513655054	7.423990447	7.662927116	7.353746606	7.482526612	7.678340527
115677	6.133294803	6.083686119	5.874010732	6.166043823	6.162847451	6.039606942	5.817522198	6.156316417	6.209789935	5.694263736	6.742298883	6.074039218	6.121148378	5.683184019	6.4648561	6.327369463	5.965840663	6.22046698	5.517603168	6.12195363	5.560745448
115701	5.202240621	6.249803065	5.308588822	4.794511417	4.648254619	6.261080785	4.491964639	6.141997963	3.628049826	3.394830675	3.90208968	5.487520239	5.147085404	4.722170285	5.393759286	6.211535309	6.278686532	6.696302225	6.413261199	6.661330232	6.425846234
115752	7.274014245	7.401628242	7.256854476	7.312781032	7.424870494	6.967070558	7.255330638	7.549772756	7.37652104	7.235468321	7.419141097	7.158107707	7.023716486	7.274014245	7.50019242	6.974330394	6.943362691	7.03417952	7.442872753	7.442555066	6.871527983
115817	9.217549894	9.016059073	9.594765343	9.497786376	9.482281993	9.254138723	9.517423386	9.324694242	9.119164146	9.496069047	9.159355552	9.575709083	9.376179472	9.500405705	9.31462325	9.277387037	9.436116516	9.664645055	9.547443515	9.549408721	9.27320805
115825	6.678408991	6.96961046	6.958232148	7.141136291	6.933686468	6.933686468	6.811265305	7.004703228	6.946304371	6.842070361	7.030496374	6.841556474	7.130836597	6.919122503	6.976594153	7.105125198	6.884030768	6.83321258	6.940123566	7.077641359	7.112532485
115939	5.741851032	5.815434541	5.266414288	5.809689171	5.752591119	5.395287242	5.732224318	5.778392168	5.954447146	5.703319597	5.5886094	6.112742656	5.780137749	5.656647593	5.55395754	5.549076103	6.052290478	5.926702018	5.835868769	5.751151231	6.013287798
115950	5.162655954	5.116947633	5.30100061	5.30878965	4.931313321	5.225920501	5.373928049	5.107669472	5.21529627	5.136934712	5.31916744	5.085410036	5.215567743	5.302146868	5.286689883	5.144652399	5.31597395	5.252533221	5.215066441	5.215066441	4.983910216
115992	5.903412718	5.916409438	5.883228892	5.812401049	5.744785111	5.660901144	5.673997328	5.646654063	5.50877387	5.815593756	5.734569155	5.81294877	5.812401049	5.769025844	5.812401049	5.98210119	5.909107193	5.679998199	5.709911613	6.086830196	6.180896734
115	7.315631384	7.437337106	7.421264741	7.324538655	7.449100241	7.323337735	7.434694819	7.418394619	7.433084482	7.446790338	7.421955813	7.27906063	7.628702248	7.423269904	7.405361206	7.512286139	7.567952197	7.429812594	7.44625973	7.503944271	7.284134365
116064	7.531317794	7.32427918	7.373724057	7.178432167	7.371531089	7.286236076	7.247263172	7.336141444	7.487995911	7.36824947	7.543916531	7.321794987	7.230281536	7.337094818	7.626141885	7.269937948	6.967512805	7.187033145	7.22071202	7.28632083	7.12072151
116068	7.449663155	7.244476234	7.422353936	7.385754882	7.452055718	7.704957975	7.286370828	7.480752275	7.15122776	7.329320416	7.689505242	7.200724227	6.941070395	7.359473299	7.234526018	7.35123448	7.099745411	7.477721813	7.474860333	7.272016626	7.345801602
116071	5.860388671	5.987014575	5.819566271	6.043293842	5.658538779	6.330942494	6.255269244	5.639573652	6.385738083	6.02734555	6.099165103	5.948806914	6.02734555	5.90743024	6.02734555	6.147480495	6.201479786	6.02734555	5.96898951	6.190038842	5.991203272
116092	6.840518356	6.493074027	6.57861881	6.700411978	6.840942692	6.604111865	6.519066793	6.600602524	6.542700579	6.447520459	6.702641141	6.508192136	6.150374738	6.517452694	6.721369237	6.481129649	6.611550412	6.554778371	6.677473086	6.466074409	6.496917972
116113	5.953663905	6.151204974	6.080866809	6.19900702	6.22331494	6.205550102	6.184030565	6.200093662	6.19510229	6.429911675	6.123836015	6.346250771	6.363679647	6.165449076	6.178950074	6.522785581	6.039951232	6.203731764	6.35282791	6.205550102	6.414444084
116115	5.032700502	5.240483927	4.967391811	5.182434441	5.097689087	5.141226346	5.535484471	5.136981315	5.501787994	5.447613135	5.349111274	5.073004507	5.280815434	5.080223531	5.055304868	5.295306691	5.216973131	5.46782012	5.480405162	5.391947788	5.061555285
116138	8.683308099	8.510169728	8.986011005	8.613003811	8.765847875	8.55057235	8.505446927	8.519815983	8.485480355	8.593101094	8.608927357	8.820440609	8.379456254	8.6497677	8.767184721	8.485105192	8.61528944	8.804454925	8.475319323	8.599562195	8.49653889
116143	5.504102446	6.017256834	5.751507576	5.602457159	5.660581445	6.023116696	5.493601766	5.848345592	5.870613618	5.790647071	5.94406327	5.771283176	5.673762887	5.692767251	5.797688902	5.907002943	5.668429982	5.510159129	5.743737493	5.799074289	5.581880972
116150	5.721902239	5.032703256	5.047061393	5.902780552	4.730549924	5.070431461	5.539708816	5.634276889	5.400023248	5.70878336	4.923994513	5.999995338	5.567000396	5.533637478	5.449696394	5.482416753	4.816547575	5.338733339	6.135118409	5.374577787	5.382126302
116151	7.725767749	7.18038772	7.68593328	7.475612341	7.58015755	7.367198974	7.803264409	7.608305048	7.596532991	7.442665554	7.447753713	7.830056491	7.223293459	7.757273618	7.64091064	7.389157767	7.39194559	7.657604008	7.017447486	7.244601291	7.187287744
116159	6.023010408	5.945470903	6.434556564	5.685556033	6.039265145	6.164951855	6.132440462	5.676047209	6.1817964	5.390167257	6.167923435	5.875581675	6.237416046	5.742436272	6.014309906	6.412556599	5.850530189	5.899269621	5.197756853	6.069388357	5.536873254
116224	6.990117068	6.990469064	7.268856105	6.756563436	7.219831483	7.172193447	7.12227707	7.053086915	7.071687939	6.917339146	7.201663646	6.921359378	6.799205604	7.141543584	6.942607024	7.022129953	7.048321766	6.955182624	6.942800595	6.655196122	6.915885952
116225	6.106889206	6.465255575	5.740157018	6.341940739	6.296062441	6.200450053	6.192921263	6.306073491	6.155176894	6.159113363	6.137459658	6.306916954	5.906627431	6.372205757	6.080015501	6.191588186	6.306946615	6.245134986	6.413058572	6.587322002	6.544831674
116228	6.423869269	6.528281181	6.69138714	6.719150047	6.29511274	6.536829139	6.365375384	6.607873079	6.545381939	6.346701069	6.485992288	6.546411306	6.471923032	6.576700395	6.433591245	6.320482901	6.232797558	6.520229088	6.423612831	6.471923032	6.281205934
116236	7.719900476	7.628062785	7.327266977	7.757079051	7.355341719	7.57598189	7.668174528	7.418627032	7.600251305	7.947509025	7.542443737	7.810995664	7.574051445	7.632095245	7.687389666	7.850087738	7.629135461	7.627276032	8.053981223	7.863393289	7.588150339
116254	8.36570292	8.316017301	8.099731664	8.195723098	8.340244763	8.534817953	8.126768683	8.219155237	8.187043152	7.989201632	8.587077667	8.304892574	8.102815915	8.377234459	8.409479544	8.22871389	8.080148595	8.386153654	8.16189175	8.283825318	8.209827023
116255	6.7475355	6.791127684	6.403216148	7.229027242	7.121201904	6.818245325	7.085893619	6.998501258	7.380471002	7.393128188	6.671518405	7.458823808	7.165532856	7.241469109	6.689958966	6.820341301	6.604548471	7.251549444	7.504770067	6.798741376	6.4089783
1163	6.283901976	6.24878197	6.361075899	6.64103583	6.445111349	5.860263317	6.393632241	6.362749024	6.244956492	6.315337152	5.923734986	6.448687181	6.028505949	6.32800637	6.596722911	6.193335078	5.984332684	6.223042321	6.471401253	6.375101734	6.184652383
116441	6.35997072	6.500103832	6.671094394	5.861205794	6.847105514	6.482501404	6.516801989	6.587281078	6.708407717	5.657329786	6.841075076	6.640374554	5.772044553	6.334869706	6.502682253	6.454660956	6.667606895	6.501955112	5.942891687	6.679676358	6.042244586
116447	7.278097892	7.272631741	6.772983965	7.301775624	7.038489881	7.080500541	7.121428432	7.225479723	7.031393389	7.004943561	7.000919556	6.983038709	7.051885759	6.981329767	7.100408315	6.81088742	7.124357886	7.358993364	7.241624957	7.214748673	7.100408315
116461	6.630962372	6.574952874	6.504487373	6.414678352	6.57127193	6.942569041	6.354860994	6.632786513	6.578237751	6.44886925	6.696110242	6.549072278	6.220093504	6.578237751	6.519867326	6.773947052	6.378209294	6.592169392	6.799312919	6.593548601	6.664805076
1164	6.579290827	6.052081045	5.233825115	5.836594474	6.148192735	6.583035784	5.592802657	6.137374475	5.69064142	5.889212104	6.104585394	5.450120203	5.246062342	5.757176432	5.663829545	5.786031024	5.534719	5.929366467	6.532182711	6.042157173	6.618884413
116519	8.856356347	9.098979008	9.188383244	9.265986476	10.13369772	9.039283291	9.638266181	10.29673495	9.346467677	9.351838582	8.225581512	9.641374954	9.100607865	9.474231773	8.40738395	8.989913398	9.397857179	9.76990057	9.967401325	9.734897593	9.714989929
116540	9.029731243	8.689393071	9.163525744	8.699187917	9.040413211	8.951105973	8.840469727	8.810348037	9.119637495	8.916180336	9.166841684	9.156610383	8.559175406	9.044504862	9.007793538	8.899890354	8.782077789	8.913498896	8.634404838	8.590674744	8.701818218
116541	5.36559608	5.326537032	5.125042057	5.630218346	5.589894979	5.463817668	5.901950795	5.525868368	5.312869523	5.376824949	5.114069679	5.543489258	5.770784637	5.528670657	5.203788452	5.219317026	5.469706625	5.691843811	6.048549615	5.699623057	5.797825766
116840	5.581340111	5.622606636	5.707207403	5.708814941	5.430739514	5.547464579	5.746860479	5.610854566	5.355593883	5.867809201	5.243096656	5.531006863	5.697299695	5.313953539	5.601867665	5.5806021	5.60184876	5.644278528	5.689174223	5.669317876	5.532276291
116841	7.86712837	7.943642383	8.02271196	7.931572202	7.739602242	7.875109028	7.781118483	8.120708981	7.874239474	7.921310271	7.80324591	7.86712837	7.617980159	7.72907034	7.994783909	7.854948352	7.784786434	7.918529475	7.980065933	7.621061986	7.72741564
116842	10.58592586	10.36360269	10.69797786	10.61499535	10.71080414	10.94385761	10.13107507	11.04303454	10.6761084	10.68337083	10.41848896	10.08709143	10.11601789	10.21805116	10.88771592	10.46999157	10.86488636	10.87885471	10.5928727	10.21446659	10.63182631
116843	4.816251269	5.003572159	5.396534828	4.655091007	5.324676688	5.655234073	4.964940107	5.1329079	5.519719969	4.989137129	5.518092911	5.06957403	5.042959183	5.152961698	5.182931203	5.41165819	4.945753889	5.087459461	5.010370342	5.222750515	4.764887068
116844	8.702359727	8.654851646	8.91935372	8.714584023	9.399831197	8.758101533	8.824992098	8.933594535	8.407490223	9.055560794	9.840803709	8.615610793	8.977874542	8.721943412	9.289642389	9.726251941	9.094269585	8.708784246	8.501385423	9.538299944	9.39556438
116938	5.935243345	6.331990174	5.231411883	6.721388627	6.229441602	6.047490123	6.767273845	6.19239662	6.464718085	6.194244117	6.078795619	6.603870326	6.881470764	6.673031745	5.835086592	6.272868355	6.467793821	6.65485976	6.619971088	6.424715105	6.426964679
116983	6.033153247	6.341612192	5.512707326	6.163290737	5.912096087	5.940990802	6.273093108	5.997300267	5.815354665	5.910503229	5.388077387	5.714705501	6.294520517	6.137373308	5.875580871	5.878084863	6.148278022	6.326795818	6.07599437	6.388654832	5.948814933
116984	6.08211166	6.514578939	6.08590336	6.046584349	5.926332753	6.410343078	6.155899527	6.098237909	6.1894741	6.067391327	6.325547651	5.949332113	6.134392639	6.068670317	6.397833022	6.023397877	6.243154201	5.856619564	6.043386512	6.507348206	5.849392623
116985	7.289616932	7.547115003	7.361445944	7.494686745	7.196270529	7.353579924	7.600500163	7.500241529	7.347092221	7.4220818	7.1450027	7.360109602	7.739774485	7.450871054	7.104431116	7.244829856	7.860248692	7.494272901	7.477372299	7.810720464	7.713430637
116987	6.768387393	7.075076419	6.75542928	6.931936875	6.990684716	6.673330455	6.807699825	6.765758708	6.785190334	6.739019413	6.721777918	6.832844826	7.15237783	6.937068094	6.865095497	7.130252847	6.860945606	6.865095497	6.84792709	6.887423376	6.943228042
116988	6.065308625	6.10283746	5.868377083	6.147210994	6.072715652	5.734131741	6.287906562	5.878601025	6.040268553	6.26467063	5.752956872	6.155798207	6.340013391	6.042540254	6.009175292	6.178793855	6.015668882	6.276692686	6.036894463	6.183462431	6.045633555
117143	7.447051198	7.529751748	7.620919332	7.421459792	7.395025473	7.501910768	7.729911716	7.462334906	7.676516549	7.618439967	7.869957072	7.785096546	7.356981153	7.841928686	7.577803999	7.256730109	7.300750934	7.439521927	7.689319598	7.170857972	7.221015249
117145	7.334366621	7.221498826	7.055665941	6.965245799	7.263385591	7.081114453	7.035645635	7.259440957	7.264080773	7.43129473	7.40556901	7.379395683	7.645577156	7.262935113	7.457102371	7.110244887	7.407173413	7.247539915	7.228122565	7.142830497	6.646425034
117153	6.984785883	7.070753844	6.922117815	6.672606	6.807470764	7.1214823	7.108896211	6.936804364	7.29062227	6.659073727	6.898728028	7.100827316	6.979432349	7.160925796	7.186908677	6.531005842	6.809066165	6.851968525	6.985295578	6.690154115	6.637625402
117177	6.033367243	6.805635134	6.531186736	6.530407297	6.420510386	6.263922134	6.507261531	6.600804995	6.432151513	6.731267204	7.067526839	6.407763335	6.730588094	6.235436982	6.657231984	6.452017512	6.229123591	6.632344617	6.329487581	6.38740154	6.766857393
117178	5.95586481	6.016748867	5.731719429	6.123007994	6.490472638	6.312203344	6.054539794	6.054539794	6.066748482	6.216051367	6.054539794	6.512131634	6.016570306	6.045221435	6.183547252	6.084943269	5.698669499	6.000075895	6.057283054	5.838292542	5.449422223
117246	5.403783314	5.816800851	5.138102186	5.757217468	5.671183901	5.976897912	5.777205286	5.791822062	5.501857364	5.664247885	5.469635771	5.57675705	5.688321511	5.574927922	5.588929834	5.849786804	5.714918065	5.804832134	5.459903717	5.819294136	5.681260251
117247	8.121402305	8.246246637	7.954107101	8.017482249	8.055135911	7.840911768	8.314753931	8.157364587	8.465042732	8.349610466	7.770407868	8.841428755	8.155334093	8.378120892	8.091424847	7.689289456	7.908175816	8.060078978	8.295651948	7.890907172	7.750685582
1173	8.08636482	8.03511519	8.740216725	8.189758258	8.475223556	8.530825352	8.02274075	8.266961745	8.310089305	8.473571537	8.424356353	8.339056894	8.144005743	8.147208013	8.535237965	8.775714416	8.143104178	8.314049497	8.207891883	8.158024043	8.558953718
1174	7.159931053	7.112395256	6.901522997	7.273990534	7.250844483	7.247101887	7.252393459	7.559152501	7.353056954	7.252393459	7.223307938	7.321905487	7.174799376	7.18461211	7.252393459	7.158552154	7.595816696	7.284266858	7.238782834	7.273656289	7.382704593
117583	6.219140137	6.535615585	6.484354181	6.224180978	6.078106106	6.089976937	6.235321203	6.429743128	6.206442333	6.294838349	6.244429867	5.761204765	6.436346922	6.131051576	6.276936492	6.078250515	6.275429435	6.084754576	6.394791161	6.108889035	6.206210255
117584	7.41987764	7.510717676	7.160325331	7.53448306	7.39893622	7.517858984	7.214385063	7.334607753	7.315202954	7.41987764	7.618601425	7.213690991	7.452317341	7.126899504	7.835394143	7.505943484	7.367231929	7.401301932	7.396562209	7.52019964	7.451704051
1175	7.209575309	7.124904189	7.182215148	7.473728057	7.318542782	7.340982902	7.212138664	7.172739828	7.124605478	7.36221045	7.079302814	7.417353828	7.355111361	7.332592297	7.208761538	7.122802108	7.351855391	7.515518655	7.266576904	7.353509025	7.277918418
117608	5.172828819	5.533552367	4.961076646	5.122631542	4.901638712	5.448178649	4.997231328	5.630696539	4.892871473	5.126464064	5.083585139	5.156346682	5.205918483	5.162956908	5.269288968	4.862967253	5.238328825	5.389081593	5.443194602	5.285212833	4.993713008
1176	7.92865454	7.851444755	8.409972832	7.899923512	8.121236124	7.930688735	8.110279754	8.003524313	8.079797501	7.615126735	7.898162423	7.975348888	7.224666076	8.145056518	8.534422253	7.923000772	7.860794866	8.310513764	7.82093833	7.699992316	7.750190674
1181	4.987256882	5.142882771	4.969967326	5.172897302	5.021038248	5.063008755	5.359485494	5.07741962	4.701315467	5.378475421	4.960847002	5.419422529	5.359570364	5.055595283	5.046231931	5.258725141	5.365422149	5.150583698	5.319663284	5.411050039	5.035540605
1182	7.147212604	7.243312084	7.260673314	6.922285791	7.216858958	7.353779954	6.878370431	7.148491829	7.391495558	7.095807444	7.244099401	7.029323173	6.714318899	6.866001962	7.156290284	7.047438098	6.848916516	7.13345216	7.095807444	7.095807444	6.854828416
118424	5.273869026	5.350246606	5.161368157	5.388009832	5.229230362	5.088753956	5.353604053	5.36853922	5.406018931	5.44379474	5.28070704	5.331965208	5.211277406	5.31343211	5.350246606	5.538506192	5.302120727	5.319904974	5.525582664	5.709934427	5.603844446
118426	5.526518598	5.633963545	5.669968224	5.560940311	5.99451896	5.766154679	5.607913118	5.764537903	5.872283916	6.083524206	5.793746968	5.470037107	6.159800882	5.642905865	5.972119944	5.666633971	6.018152897	5.713387501	5.867176322	5.571534831	5.645192108
118429	8.625642226	8.912765208	8.789198917	8.740135629	8.504185251	8.581696521	8.519469898	8.312253765	8.71379564	8.344779443	8.869322182	8.537384461	8.428824787	8.593567596	8.758344099	8.871518056	8.395995494	8.441647889	8.481772257	8.817368096	8.429789709
118433	6.396980414	7.218673541	7.385963992	7.717408848	6.592594426	6.946862172	7.149470574	5.948807075	6.864003981	7.339959607	6.876287256	6.701789455	7.330575033	6.725330343	6.909194231	6.92562558	6.650394723	7.078082204	7.3270041	7.185203927	6.791430733
118460	6.832882648	6.947525457	6.877502074	6.994091698	6.604671776	6.416342686	7.179307262	6.798498492	6.893462918	7.036986241	6.786411038	6.983250879	6.903455817	6.975766011	6.846189758	6.770447161	6.952574902	6.735366431	6.980405958	7.236490512	6.904941778
118471	7.661889612	7.925286071	7.615575494	7.977199839	7.735307001	7.676655076	7.851235168	7.93429473	7.615425591	7.67136783	7.502811337	7.106944003	7.757326386	7.669282091	7.527420394	7.674510913	8.083250382	8.024473732	8.347350634	8.118905554	8.132914191
118472	6.230120604	6.032556624	5.904282727	5.779496187	6.253413201	5.922125297	6.208549799	5.954049369	6.378652261	6.307317773	5.885133666	6.236674569	6.282803817	6.251814198	6.121472194	6.000939381	6.06635464	6.251301915	6.403493634	5.99483659	5.896009089
118487	6.365788288	6.428813232	6.658020501	6.438367334	6.554118871	6.902210089	6.51529855	6.361584768	6.345252712	6.463747189	6.36646019	6.757683772	6.305570631	6.253862982	6.314364372	6.520988636	6.288499805	6.443014139	6.551662634	6.076622872	5.875384193
1184	7.548435104	7.639244151	7.730900944	7.421304862	7.44533181	7.597420927	7.801607755	7.707102833	7.808799206	7.558955074	7.414607218	7.592139108	7.341150543	7.829914172	7.594211923	7.257195878	7.504095195	7.61835272	7.412857233	7.206543466	7.379737687
1185	7.688432832	8.190985853	7.661054998	8.129207925	7.731082144	7.749570806	7.93868724	7.926552019	7.88376198	8.075716969	7.860588508	7.873407345	8.102029258	7.904730246	7.986895932	7.871145019	7.872740392	7.560399226	8.193977288	8.06493378	7.757111863
118672	5.109794535	4.896005147	5.166286711	5.010155505	5.286006429	5.386215651	4.920474766	5.005652381	5.14039339	5.022140576	5.063513373	5.033907151	4.918967901	4.825332715	5.273600795	5.090072048	4.96430043	4.922406077	4.932250964	5.058556824	4.908672418
1186	6.545828863	6.830856615	6.555509605	6.959929694	6.795377844	6.948126762	6.659118546	6.773851658	6.441574405	6.661532904	6.444542906	6.585412408	6.83359842	6.629948985	6.624439517	6.743155677	6.793450253	6.923926022	6.754541862	7.052403587	7.062007401
118788	8.577662433	8.709131181	8.593311978	8.542474507	8.559969374	8.5456108	8.20888127	8.469795281	8.425880777	8.73179458	8.697097328	8.395776396	8.319432063	8.294095933	8.668868919	8.338156749	8.601179881	8.40653414	8.038006124	8.684455157	8.723991155
118813	6.217844467	6.322465108	6.066851016	6.143985765	6.114505141	6.26044864	6.164852683	6.165525479	6.005735565	5.794459877	6.132595678	5.846266245	6.127185401	6.127185401	6.155697957	5.987454294	6.177396801	6.026277872	6.104113594	6.279919135	6.235784375
118881	5.174306842	5.173410997	4.95386786	5.568993855	5.318822776	5.163603578	5.436448449	5.247598846	5.541395143	4.93275909	5.110073005	5.169062538	5.522044884	5.478737549	5.240981496	5.240981496	5.494862531	5.366690552	5.468263789	5.155191668	5.240981496
118924	4.837494593	5.260403202	5.198814714	4.896085479	5.081108142	5.232903871	5.193039277	5.116863041	5.236265015	5.123874087	5.046296305	5.262112775	5.071801992	5.220054848	5.086650294	5.004862414	4.762604767	4.969183236	5.400936133	4.829986656	4.750113348
118980	8.120804424	7.97689907	7.612959162	8.109725273	8.196964978	7.723733845	8.237180862	7.877659621	8.209207881	8.040416002	8.036854014	8.458901339	7.93473335	8.249877876	8.021945368	7.899199367	8.000372655	7.766395848	8.007257903	7.499600734	7.5762615
118987	7.973443095	8.121296443	7.524218708	7.865702934	7.826682845	7.930052594	7.767580867	7.864061166	7.879321807	7.968478877	8.198770889	7.786231401	7.770718268	7.785289758	7.839589684	7.999232512	7.899752829	7.997896884	7.973062609	8.08949429	7.820924578
118	7.585586755	7.689776	7.513905214	7.616775836	7.62560197	7.546282429	7.58786281	7.537346508	7.575052785	7.628893779	7.50147814	7.704128961	7.805050862	7.585835341	7.617158144	7.814097323	7.746590086	7.706686448	7.70505998	7.738401524	7.621875273
119032	5.643436879	6.588132032	6.376639662	6.128758168	6.44121822	6.403316374	5.796611637	6.800038383	6.872213838	6.329113604	6.423075488	6.003836713	6.456956444	5.978378647	6.373193821	6.120008701	6.067715658	6.981959423	6.260653347	6.083887749	6.100446942
1191	12.06100667	11.99671966	12.01398721	11.94288159	12.12478037	12.07981229	12.07954038	11.97671856	11.94610902	12.08753776	12.21045872	12.0635078	12.02472726	12.07284035	12.0458156	12.06001858	12.03188855	12.01319268	12.02099657	11.95840947	12.05227192
1192	7.51925833	7.484860502	7.758795132	7.595105032	7.188566282	7.379256598	7.491447983	7.608189865	7.432114935	7.607808819	7.556504628	7.459752428	7.515769816	7.364121656	7.52695877	7.543505644	7.81073184	7.592175289	7.305949804	7.672022865	7.801363088
119391	5.443260126	5.445805543	5.810088262	5.311461907	5.885454861	5.279082522	4.86987922	5.449146114	5.427079532	5.030866295	5.273061772	5.312923756	5.250918192	5.128529866	4.999177314	5.322098298	5.060374778	4.982291985	5.19844623	5.603948051	4.91405121
119467	7.387981196	7.137573074	7.08922965	7.102728032	7.038274753	7.013244023	7.222371197	7.53432962	7.296330689	7.521895958	6.072144232	7.617244202	7.358999831	7.316674019	6.879348331	6.963541334	7.095004336	7.273990004	7.148648844	6.702624446	7.494774029
119504	8.332949915	8.021816801	7.969971449	7.76219331	8.273506137	8.130336298	8.158801775	8.13142513	8.069201823	7.825412182	7.993581187	8.199321102	7.507970254	8.216510823	8.150160887	8.023654188	7.889168811	8.037434446	8.018309332	7.917474805	7.710000331
119559	6.551835704	6.690548945	6.330085379	6.851118151	6.684368835	6.845057968	6.480614675	6.700174101	6.684544691	6.733097881	6.791412106	6.659933477	6.783093606	6.536207561	6.626359691	6.500567682	6.446053383	6.73339676	6.791998281	6.664992362	6.664992362
1195	8.412337607	8.580229922	8.300481353	8.602068488	8.38176549	8.51129388	8.68021321	8.598200512	8.847951721	8.431024547	8.536744591	8.514040584	8.72158057	8.701815345	8.497767933	8.550277377	8.466961002	8.477240854	8.811087136	8.396492636	8.490026068
1196	7.617805769	7.703466511	7.640401714	7.929510226	7.663639171	7.823116568	7.713193466	7.581982743	7.759019699	7.736721627	7.801375013	7.600180434	7.6326689	7.805927119	7.815827286	7.736721627	7.765096045	7.826310613	7.807102771	7.917442145	7.783557957
1197	6.785422437	7.0430425	6.872323737	7.07420389	6.946188407	6.845077059	6.971432091	6.909964909	6.981178656	6.955682283	7.04875175	6.760910901	7.143611707	6.997606063	7.089699976	7.028950419	6.921163836	7.002425912	7.001065683	6.881498722	6.725815797
1198	8.495322209	8.697404558	8.56605012	8.742660722	8.586990694	8.451138581	8.653858967	8.595904221	8.585575906	8.739129043	8.518608647	8.694621464	8.9077947	8.581943053	8.53823749	8.629147178	8.662618685	8.679877059	8.790783555	8.623859068	8.783287963
120071	5.377893397	5.075998886	5.142535998	5.427211793	5.312184622	5.136018578	5.479613127	5.271036914	5.007875058	5.744855529	5.287955141	5.524450905	5.228697236	5.424878947	5.393020126	5.336270006	5.042970441	5.154780337	5.504423596	5.20855021	5.311185214
1200	8.796027987	8.620999106	9.037694329	8.527935136	8.843847438	8.729107437	8.697393767	8.575129598	8.524475309	8.641235302	9.039976472	8.749964108	8.551200006	8.589353606	8.895425253	8.712051344	8.888181813	8.712051344	8.418379496	8.760633883	8.674929687
1201	6.712385565	6.759835588	6.646104983	6.60412473	6.809347399	6.514785452	6.798045863	6.65708421	6.247839429	6.71649919	6.55856253	6.848815095	6.687574438	6.675229464	6.73300154	6.774055829	6.880786854	6.867746253	6.656058639	6.828021544	6.68745765
120224	9.377573729	8.087574814	7.973880351	7.663738378	8.471504604	8.116687086	8.176573084	7.846506085	6.424139054	7.498382152	7.201195784	6.54504579	6.749391748	8.421934304	8.429600686	8.30950643	8.147415934	9.218806563	7.435887563	8.74170206	9.396434452
120227	6.494511863	6.595703187	6.488131102	6.500505584	6.772549609	6.609014617	6.560243282	6.694174855	6.549078969	6.480726299	6.537394621	6.056991908	6.484238337	6.548739429	6.333526772	6.692931331	6.521149667	6.238049565	6.741407264	6.354158905	6.034780117
1203	7.455439871	7.413479926	7.169211427	7.294561899	7.331865926	7.574310818	7.297447906	6.920543666	7.591515137	7.276079656	7.481862537	7.257834208	7.313873628	7.385646933	7.509368787	7.278877254	7.469259695	7.229566755	7.393683428	6.9954563	7.084640048
120425	5.900084649	5.93882248	6.811721183	6.125850556	6.041220595	6.059789026	5.921899226	6.175986926	5.333057138	5.659709632	6.046809624	5.423434024	5.994222072	5.903298137	5.867679096	6.094878449	6.46028421	5.740577056	5.303719745	5.912914664	6.1398517
120526	5.714515732	5.92621896	5.785279363	5.580929251	5.971070314	6.137734568	5.454090811	5.963510559	5.869882954	5.672152381	6.202526652	5.757234937	5.206798107	5.793254505	5.824086686	5.673990039	5.728165686	5.69142364	5.892712721	5.792078795	5.415983164
120534	7.324773638	7.26148847	7.054883642	7.034300522	7.036001232	7.050079118	7.040043496	7.183567915	7.010041544	7.032656067	7.197338498	6.972428734	7.012947586	6.9007668	7.149437091	7.063436507	7.044111141	6.873426673	7.150965316	6.927146336	6.982075325
1207	8.408874781	8.195965661	8.661199952	8.006651321	8.479579334	8.304993369	7.857839742	7.948532514	8.13146112	7.745736716	8.454831214	8.247365508	7.484248539	8.350050171	8.49866918	8.239519509	8.167988726	8.362468848	7.852186837	8.362646934	7.631917651
120892	7.927570868	6.828437391	6.632374299	6.401645538	7.130004414	6.261594044	6.363304015	6.467292606	6.732252961	6.406367688	6.745460682	6.57481074	6.852672125	6.513388044	6.603745069	6.808827313	6.357557079	6.596546884	6.603745069	6.287209273	6.32716063
1209	9.442720811	9.349333667	9.45731825	9.30014312	9.600546499	9.505705217	9.205837546	9.325946803	9.054104856	9.397978012	9.303281666	9.455127833	9.206529869	9.275938547	9.485650086	9.487347478	9.302841887	9.397138775	9.223242692	9.240852926	9.374937982
120	7.023967566	6.674425999	7.221942049	6.850452083	6.990545716	6.725786917	6.962279142	6.776930032	6.990545716	6.982633	7.285592632	7.23835666	7.27705332	6.990545716	7.144286132	7.232081722	6.903818517	6.756631352	6.652739562	7.093788899	6.743295832
1211	7.19376747	7.401273274	7.403572198	7.346639894	7.346639894	7.376166652	7.259247385	7.46030253	7.257555993	7.223699527	7.385843957	7.37194327	7.254253525	7.235796728	7.284313786	7.341205866	7.570118122	7.262631118	7.465261918	7.371367418	7.203493583
121227	7.351118178	7.627305475	7.128977253	7.291584328	7.103567095	7.347157907	7.587544926	7.416685577	7.397070537	7.557064507	7.330723329	7.49319483	7.582621103	7.556352166	7.230911876	7.223824772	7.192984819	7.204260232	7.561920615	6.998638795	7.037933483
121260	7.972439976	7.69409832	7.884141995	7.704379552	7.811958684	7.825772885	7.540506473	7.759537099	7.654037174	7.541970444	7.872929563	7.820670357	7.590428976	7.759537099	7.752002562	7.88388892	7.759537099	7.804326869	7.733776086	7.544325952	7.888378529
121274	6.07665364	5.912985949	6.414984688	5.976851353	5.970082861	6.191716877	6.038611434	6.028750597	6.011463745	5.92096994	6.13178925	6.001999049	5.83266652	6.047230817	6.240365075	6.037456886	6.159395731	6.253311363	5.959856901	6.003560555	5.498715239
1212	6.923093646	6.884053011	6.685028328	7.136959854	6.781609579	6.757223112	6.897124878	6.957454134	6.625599643	7.041243626	6.703032425	6.747464566	6.880084619	6.887983977	6.689009089	6.867104084	6.656648024	7.144583343	7.075909971	7.074726987	7.204484619
1213	9.331500209	9.304390729	9.245160927	9.255788324	9.339918536	9.415830703	9.113126177	9.39729827	9.243996933	9.262133958	9.364082328	9.138187441	8.988430704	9.181948695	9.43640043	9.253039282	9.210991885	9.36332241	9.409874912	9.274120374	9.34176322
121441	5.662996862	5.57633542	5.517203204	5.179093385	5.617470584	5.871727521	5.501823251	5.493590785	5.633931444	5.359165321	5.681022271	5.339346449	5.464393764	5.284262682	5.507421239	5.388993951	5.290221249	5.486180238	5.345370601	5.423331607	5.374564677
121504	6.112802976	5.703200977	6.025549316	5.247036196	5.393350651	5.893652134	5.55075072	5.650336947	5.193056508	5.542255511	5.489231365	5.077565775	5.01195432	5.498019665	5.673026191	6.183451205	5.716870798	5.959065481	5.624848311	5.73788022	5.610940098
121512	8.489623602	8.373927603	8.529222043	8.249045953	8.411272887	8.209418832	8.438860274	8.467467359	8.701129848	8.478178416	8.238477521	8.485339108	8.510972144	8.592112579	8.122045342	7.88834863	8.455979688	8.131384543	8.534905128	7.604882878	7.843522524
121536	7.269651308	7.451653009	7.018111995	7.488191512	7.322682508	7.186147897	7.382792835	7.414859897	7.512241991	7.250538527	7.343460471	7.273233447	7.311812185	7.312464028	7.399147699	7.311812185	7.361970196	7.191967064	7.290266677	7.335399119	7.115744588
121599	5.38528716	5.024037551	6.170902006	5.606805158	5.122793908	6.320265079	6.163750466	4.792534899	6.37009996	4.760602606	6.83946929	5.834640264	4.548271169	6.557691961	6.842764905	5.343188411	5.906028442	5.906257556	3.249784329	5.676464473	5.292980129
121642	6.050495035	6.226198928	5.894072142	6.018296326	6.565938215	6.066962256	6.287390034	6.31822787	6.43312585	6.801754023	6.192223833	6.475029205	6.456556624	6.289823069	5.851124324	6.494289268	5.930724595	6.027003938	6.528990993	6.097533587	5.878334734
121665	7.381944942	7.531469482	7.813048208	7.316718271	7.627362224	7.447196618	7.345209479	7.332752645	7.306492519	7.578840104	7.568544526	7.543907433	7.390598351	7.460998342	7.818030827	7.697063754	7.292908756	7.111894268	7.349656081	7.429296228	7.20723837
122060	5.993273848	5.930149882	6.279137456	5.809490816	6.411486602	5.987219708	5.800882287	6.032267544	6.015450888	5.966227727	6.448304174	5.744349655	5.70854767	5.962654225	6.192918032	5.898076029	5.846090534	5.648678816	5.82650625	5.979399227	5.653567413
122416	5.901736968	5.727047755	5.088738639	5.883583822	5.592560004	5.450575938	5.653435777	5.70171318	5.588433696	5.349601368	5.732042182	5.506888414	5.37226153	5.723031809	5.313020104	5.271640573	5.886146871	5.80156702	5.953550345	6.041576108	5.667298101
122553	7.43733158	7.365523093	7.336705425	7.228700781	7.377267998	7.627720088	7.430508522	7.479165455	7.350704605	7.172929747	7.45112778	7.408637897	7.057042594	7.691927474	7.451613951	7.254656186	7.017231407	7.430820083	7.365523093	7.117942813	7.050332898
122616	4.94185536	5.409357342	4.864967471	5.43976972	5.024430764	5.339311483	5.150381974	5.099749779	5.118618399	5.211430421	4.943784667	5.110070763	5.150381974	5.150381974	5.145887003	5.076193308	5.18631006	5.094895429	5.222828095	5.54853674	5.372981762
122622	7.560329176	7.323849425	6.535277688	7.019871128	7.287143766	7.739296019	6.921739471	7.447899053	6.652199784	7.19943935	6.42611137	7.310259415	6.751762233	6.811969875	6.817667475	6.669645621	7.071932348	7.986805387	7.101408719	7.161169401	7.387952702
122664	6.374129614	6.655276829	5.697639646	6.063553118	6.268039794	6.271926911	6.167652259	6.044769351	6.923795761	6.858011527	6.830683136	6.678575463	7.282048421	6.351045221	6.381709236	6.344876675	6.40787499	6.104885754	6.851179427	6.374129614	5.660310341
122773	7.00500386	7.028519336	6.98957277	7.043193046	7.014797217	6.870474921	7.182288621	6.946550334	7.542571035	7.031054722	7.141773568	7.163158858	7.366626227	7.03482251	7.10413515	7.047789778	6.894959016	6.760622584	7.281974263	6.867147324	6.559486684
122786	5.132592215	4.904641561	5.366418186	5.260320487	4.986438545	4.996227675	4.792026989	4.776727196	4.751950765	4.851704323	5.787212533	4.796482913	4.975754543	5.01104986	5.312638755	5.141690054	4.966078175	4.762861554	4.814642401	5.079285139	4.964913137
122809	5.202573628	5.508599494	5.184008966	4.93544605	5.361482473	5.71235485	5.247878433	5.421693964	5.365992323	4.871076384	5.790215851	4.90604347	5.060107699	5.015864233	5.320598672	5.65988026	5.037352535	5.212349708	5.5246635	5.217049803	5.030724576
122830	6.515733599	6.59961699	6.388967809	6.338990411	6.651661072	6.428302526	6.293607653	6.620704252	6.514659483	6.24958849	6.407230872	6.380079384	6.08699306	6.354005705	6.381687689	6.284097099	6.225798243	6.248077023	6.379997768	6.404916529	6.686017077
122953	5.723819535	5.782539626	5.580516582	6.11068461	5.290299319	5.516473767	5.825879696	5.507587159	5.4406431	6.044807936	5.781436181	5.750034787	5.920609222	5.665302646	5.846345949	6.292930444	5.790300055	5.957485611	5.781436181	5.957805457	5.779684131
122961	6.093353873	6.193732832	5.959606515	6.093353873	6.175869267	6.205810774	6.130029725	6.091886487	6.069019604	6.015026873	5.914670135	6.093353873	5.835511479	6.037687979	6.291816459	5.937930009	6.0516773	6.207348207	6.23624999	6.090687455	6.190936288
123016	6.660188859	6.768731326	6.951411523	6.638244391	6.87489659	6.832786975	6.335839016	6.69338382	6.635351542	6.708244566	6.709571278	6.475670906	6.682169987	6.578969285	6.752316089	6.60741464	6.502695559	6.518120271	6.634688998	6.499179985	6.441238332
123036	6.496155443	6.114476966	6.511664655	5.938036268	5.853623381	5.57988117	5.780415861	6.250670874	5.396847518	5.793728635	5.746055559	5.902287884	6.132205153	5.85122356	5.627395943	6.520370694	6.424780447	5.892526557	5.101846376	5.90150174	6.234305292
123096	5.670821009	5.729315751	5.834714236	5.900253661	5.698582082	5.405206299	6.310996036	5.809791291	6.034833454	5.801388249	5.768642669	5.848650965	5.994217635	6.026902464	5.813177059	5.916957778	6.074467814	5.352915136	5.834714236	5.936358787	6.004210433
123099	5.209772619	4.965531075	5.000758877	4.844175716	4.93412088	4.647757938	5.211064054	4.92178426	4.889828612	5.214839224	4.851845493	5.433095315	5.099227909	4.935467282	5.042611248	4.962755928	4.970171202	4.985796475	4.950256476	5.016099636	5.06486252
123169	6.296037775	6.555716133	6.398156371	6.11314009	6.320052303	6.530670177	6.056838345	6.380523834	6.300014432	6.291010892	6.432379078	6.276383826	6.235147456	6.310003103	6.494072443	6.245333635	6.349387055	6.275458973	6.323453757	6.440127096	6.310955409
123207	5.913670115	6.06529266	6.410797579	6.215849172	5.944447466	6.053680755	6.399091507	6.452264706	6.300552444	6.414383427	6.275373849	6.169309668	6.246312091	6.404116281	6.342556391	6.083827782	6.198700327	6.466872557	6.108032791	6.24623126	5.872748119
123228	5.786908632	5.458951771	5.856625451	5.489564323	5.372475372	5.672017465	5.826719783	5.651192227	5.869535839	5.808810186	5.967864135	5.811311734	5.773457373	5.754169508	5.728356672	5.644161545	5.719839422	5.668242815	5.831778595	5.389352142	5.43597965
123263	6.873365688	6.929254411	7.067960045	6.717922346	6.870763533	7.040829539	6.834592209	6.844793538	7.007653347	6.856368874	7.267191876	7.065866604	6.802043962	6.955892112	7.354959728	6.941538121	6.726453897	6.807021335	6.879781306	6.930740625	6.613501774
123283	5.833166867	6.005458844	5.867534226	5.804365393	5.923700512	5.960636395	6.011844874	6.064002408	6.231237321	6.085360677	5.972525085	5.951839579	6.207415145	5.981164199	5.940992289	5.849826496	5.874569907	6.02273636	6.243018693	5.938819051	5.922316563
123355	9.215268799	9.321154835	9.451601898	9.198089581	9.230219286	9.14334971	9.305899471	9.255533085	9.478143518	9.374856595	9.051264154	9.353254154	9.355317652	9.439923385	9.589824705	9.197036578	8.992123278	9.261272809	9.250386064	9.440317701	9.254204298
123606	5.764343449	6.089424191	5.350322	5.315031227	5.992683562	6.084150967	6.033923719	6.272789783	5.628926047	5.667625857	5.870839858	5.720918322	5.882017773	5.779311332	5.860449516	5.931979444	5.983169468	5.936180877	5.980847403	5.939478435	5.939539297
123688	6.584333256	6.785268728	6.781954329	6.773801743	6.829090496	6.78687172	6.885155636	6.758190169	6.939352792	6.78687172	6.8578557	7.028513285	6.588365939	6.784691958	7.064177978	6.835470071	6.277034287	6.858696282	7.100390596	6.428531216	6.224676193
123720	6.091920231	6.318077529	6.204322789	5.777560085	6.05425904	6.316532932	6.15256547	6.082010127	6.028246675	6.174546573	6.069922127	5.837750837	6.166335573	6.118139942	6.029405376	6.028246675	5.940966575	5.719576298	5.919635998	5.848109893	5.917950962
123803	7.225367671	7.090757674	7.705193342	7.013325246	7.594848167	8.101459758	6.963091719	7.495256477	6.856609502	7.124079728	6.882900669	6.981769237	6.671954483	7.029168889	6.970337824	7.127735292	7.202120341	7.514599631	7.386693425	7.605769165	7.499433448
123811	7.023013087	6.968154872	7.018518991	6.801682111	6.934781599	7.10125476	6.923273819	7.125869022	7.01659173	6.893677705	7.16280396	7.191042254	6.786289853	7.02591211	6.884703599	6.84221752	6.704758084	6.794095543	6.802470243	6.727390419	6.415746472
123876	10.25859368	10.93038334	9.97005895	10.87524208	10.93166417	10.50243207	10.44097367	10.78867492	10.81456914	10.57035442	10.52880956	10.60374744	10.73868513	10.43169568	9.990348596	10.56241172	10.56225452	10.60374744	10.68008541	10.63964857	10.07433987
123879	7.109470232	6.970227922	7.206208885	6.848596546	7.24443994	7.275408156	7.358827118	7.304853238	6.977957243	6.847787679	7.07580031	7.052477144	7.087810525	7.10491933	7.398897604	7.300765236	6.941823094	7.021215028	7.21550549	7.2315886	6.959113853
1238	6.498384261	6.220108813	6.516668331	6.298725007	6.905140156	6.497816613	6.670054389	6.753550216	7.116230906	7.007295437	6.428341569	7.144136891	6.641247544	6.769153624	6.355185056	6.561529324	6.279938921	6.728345308	6.682296967	5.988781442	5.972863152
123920	6.100329415	5.835977492	6.66148815	5.948974424	5.930035007	5.769309449	5.823176542	5.668157986	6.008669112	5.567264161	6.207728795	5.976750192	5.710044941	6.057894677	5.947241169	6.183416908	6.211391484	6.027109361	5.319390741	5.85494714	6.448753995
123	9.054158386	9.078442327	8.50500916	9.332295489	9.301473553	9.419720759	8.550892038	10.16862096	8.783783081	9.376719398	8.296172927	8.746889875	8.640730448	8.573756979	9.007225037	8.998130648	9.226140603	9.594232291	9.276531194	9.710917746	9.40021253
1240	5.409082437	5.147819605	5.710234981	4.87489903	5.685551834	5.909008543	5.442233738	5.285800187	5.223067672	4.762361858	6.075477564	5.285400181	5.124627992	5.392567821	5.522604024	5.138018576	5.907676708	5.788557068	4.575994343	5.517482611	5.393208798
124152	5.532650138	5.236305638	6.110327528	5.169369458	5.70216527	5.717742497	5.747264963	5.758288235	5.279626034	5.64688076	5.717764581	5.785887241	5.656627705	5.75127918	5.99560552	5.679051845	5.462907604	5.455067089	5.358773164	5.575309015	5.582354898
1241	5.282958272	5.26000237	5.568150782	5.112202887	5.410021987	5.24283532	5.629166664	5.485659544	5.687169041	5.52574984	5.112851628	5.795595058	6.105207021	5.476631338	5.157217405	5.476631338	5.685826598	5.201303744	5.591947812	5.627567688	5.41094634
124245	6.823887221	7.090775002	6.711088596	7.039670842	7.016214689	6.961427775	6.81749341	6.926727823	6.682366542	7.025000293	6.935186895	6.862983271	7.154641912	6.635751349	7.01666578	6.91878175	7.042381351	6.907923421	6.954632236	6.823295544	6.984386791
124359	6.137075623	5.807771419	5.192564288	5.807771419	6.24048644	6.038135826	6.13638037	5.728315292	5.484261842	5.495977821	6.180673547	5.170208602	6.041257849	5.937305884	5.823895075	5.582002327	5.635721483	5.762535604	5.801629588	5.508112008	5.829523572
124402	6.762644779	6.94841049	6.932811447	6.817871677	7.176371868	7.066142386	7.071551526	7.064783209	6.799444951	7.181055606	7.126688956	6.901013094	7.147429364	7.015883373	7.156572782	7.148741861	7.028246616	7.314271963	7.177397787	7.330840712	6.831229439
124411	6.723339046	6.707421416	6.869982819	6.642057859	6.542823906	6.863699312	6.756834928	6.954623748	6.842763852	6.615122627	6.949244479	6.622880116	6.677820974	6.678267974	6.750859691	6.490293057	6.757709912	6.768345365	6.971011793	6.866028156	6.625034684
124446	6.265356407	6.316586891	6.171978433	6.376334	6.36617378	6.326491104	6.622679979	6.426822091	6.13447974	6.148443383	6.191114747	6.280957747	6.284586162	6.375350627	6.348063692	6.381343298	6.588884593	6.370168903	6.431586245	6.412465644	6.31752874
124454	6.24975156	6.251577146	6.161663502	6.264234881	6.22929915	6.604124276	6.232608407	6.385573623	6.050877524	6.375650821	6.185289741	6.054438333	6.098677804	6.042123929	6.206560377	6.337937737	6.14013146	6.251577146	6.363396416	6.381838451	6.494791265
124491	8.349320449	8.365441645	8.547690977	8.187489474	8.400621848	8.45955351	8.383239856	8.393636763	8.283693268	8.193123396	8.286222185	8.245286639	8.021164545	8.485656863	8.670971232	8.384473034	8.130778806	8.235278608	8.267074229	8.083486773	8.15703226
1244	10.63229042	10.7833058	10.38837311	10.76676905	10.67149522	10.57162441	10.89945993	10.62181346	10.88762466	10.8796442	10.61962167	10.75940739	10.73428394	10.85598376	11.29635093	10.58792713	10.61009442	10.61431726	10.97475163	10.80476366	10.56291107
124512	6.815038156	6.777223831	6.782497764	6.393894161	6.839400866	6.832050722	6.792465914	6.741822046	6.852964765	6.754105218	6.850435453	6.760635893	6.494594052	6.825022801	7.044886269	6.95160941	6.517475697	6.845472211	6.725469674	6.606902562	6.50565355
124540	6.152976736	6.451456621	6.190690545	6.562102432	6.102466251	6.129142712	6.318062326	6.333521988	6.330747674	6.3526404	6.167853854	6.324838207	6.344942545	6.020011109	6.21059895	6.356592808	6.586852899	6.337274085	6.492385628	6.512880804	6.374444191
124565	6.868862258	7.049996278	6.739812736	7.152319321	6.870879655	7.026161147	7.038081708	6.965309497	6.958412955	7.257990548	6.678371604	7.042559937	7.296477314	7.021495072	7.022222961	7.149200308	7.164514155	7.177263352	7.008691418	6.900837995	7.198299622
124583	6.629177954	6.780263443	6.572644497	6.597311284	6.83634276	6.78925652	6.389270635	6.636792079	6.40326979	6.655922933	6.918588559	6.636792079	6.394860042	6.465862364	6.529580029	6.608928924	6.856646969	6.660124923	6.614721177	6.7359932	6.801905859
124637	6.495917263	6.438415991	6.584177525	6.298751356	6.4494899	6.644515267	6.455347008	6.574944996	6.41012906	6.728791087	6.675873024	6.460057911	6.453116816	6.297485145	6.463237622	6.482096305	6.470369601	6.291482655	6.621190843	6.2612426	6.342560277
124641	5.785163493	5.464486259	6.051019186	6.531595604	6.253460387	5.56779025	6.30715005	5.883630553	5.693997438	5.638350056	4.231589343	5.868041172	6.129876462	5.825404063	5.527429777	5.473494789	6.540962473	6.416441578	5.877123506	5.778822149	5.775679382
124790	6.334840799	6.187019331	6.033374128	6.026881986	6.037143869	5.878004005	6.348428827	6.44612053	6.173101024	6.25828149	5.768725346	6.361652128	6.252880589	6.432212554	6.149771872	5.962963229	6.079676779	6.183166414	6.33169946	6.574127397	6.066325565
124808	4.800949368	4.88113356	5.16656481	5.109969097	5.270613086	5.674988189	5.273668115	5.168290449	5.367453359	5.354218448	5.41335159	5.13766512	5.036255603	5.386002366	5.223257583	5.208671062	5.208671062	5.301275157	5.324066623	5.054065204	5.168409523
124923	5.570563685	5.754513696	5.460067703	5.884955093	5.746689861	5.913489601	5.923189457	5.594916883	5.637066856	5.904286323	5.909592425	5.593195806	5.975653119	5.748490125	5.827480458	5.954868201	5.78362819	5.690620936	6.369120424	5.754513696	5.646984177
124935	4.876734442	5.338520877	5.411978237	5.505765491	5.577410264	5.349163915	5.494779658	5.399777941	5.600090303	5.291354924	5.639092481	5.408355304	5.412015064	5.447248803	5.275141011	5.499224722	5.752403451	5.285824112	5.05433314	5.322186583	5.580370951
124936	8.142540551	7.869703098	7.732848939	7.636823887	7.939436873	7.644106597	7.684241862	8.029927694	7.706517728	7.760586756	7.729131824	7.880493544	7.235342712	7.94643064	7.557272112	7.183243877	7.586207698	7.691784749	7.823551555	7.70043668	7.768994988
124976	6.099744383	5.604024419	6.040054549	5.92207811	6.007327764	6.115717809	6.182891003	6.210272721	5.538707125	5.768659771	5.694810322	5.6133235	6.018152597	6.004869207	5.994166199	5.756853198	6.134145119	6.148284256	6.032734396	5.906604148	6.298702033
124989	5.413531635	4.871631661	5.400053014	5.404509254	5.412104841	5.461251031	5.469925836	5.291368748	5.184833191	5.390725235	5.525413762	5.878807319	5.299345088	5.34631494	5.835296759	5.510596574	5.447949188	4.655982196	6.03553373	5.196551939	4.649103449
124995	5.370200851	5.39881561	5.543140794	5.562907609	5.459593949	5.352946658	5.34560154	5.299767051	5.701298398	5.503994287	4.986767	5.542909108	5.556672368	5.325191507	5.38921786	5.413965767	5.542680027	5.438394211	5.085611778	5.354895596	5.357230665
124997	6.382017323	6.363764836	6.338765119	6.506732786	6.53691423	6.488629537	6.71184449	6.49366114	6.472604889	7.017336399	6.421044206	6.509191904	6.652593015	6.625071355	6.369069262	6.428480563	6.42488005	6.590852915	6.439059214	6.470951067	6.50312598
124	11.94824365	11.95084385	11.63883634	11.70647403	11.89167756	11.75719057	11.81507338	11.90512895	11.8044183	11.84089932	11.77417094	11.93278458	11.59363293	12.05891343	11.91365488	11.7135841	11.54123113	11.98205046	11.95475916	11.85344452	11.8667582
125058	5.023049828	5.260833891	5.322625875	5.501711479	5.326226807	5.499196859	5.659281264	5.708515869	5.288833959	5.799823182	5.306798479	5.418463682	5.382569971	5.643356102	5.426842642	5.426842642	5.514733452	5.572170626	5.240213216	5.5403669	5.079643055
125061	8.919384796	9.157142543	9.15090562	9.102560063	9.127360091	8.966205903	9.109353403	9.095295525	8.942519338	9.328663635	8.698068859	8.992607329	8.946010517	9.245934782	9.248723286	8.90898517	9.205242701	9.262498186	9.079273512	9.15414489	9.179554043
125144	7.167823838	6.913954925	7.267482855	7.307230109	6.881035286	6.925458763	7.267482855	7.121021987	7.225616812	7.20615485	7.075461822	7.326221571	7.258710924	7.20133051	7.052584669	7.071230911	7.00346137	7.344435225	7.060089122	7.091918513	6.774688582
125170	5.634348286	5.819774591	5.56544314	5.972708734	5.528536457	5.454512398	5.624060123	5.621000778	5.54505611	5.508847671	5.572134724	5.55080599	5.574296115	5.526907257	5.465153661	5.414506205	5.63059348	5.614317978	5.486490281	5.8482972	5.585856618
125228	7.036571406	6.464609811	7.127279062	6.462422192	7.165492051	7.068801732	6.877350685	6.430587125	6.846785772	6.617267632	6.960170017	6.595700172	6.269586826	7.213884889	7.405239717	6.806295065	6.425945821	6.685984737	6.686584114	6.638453963	6.289859195
125488	6.672825818	6.942266706	6.776375359	6.701841895	6.834356662	7.159909232	6.837461394	6.76895984	6.837351527	6.79859243	6.794563152	7.055475943	6.549844931	6.89582182	7.1586244	6.742143333	6.623245449	6.820509395	6.776540808	6.528322142	6.525848282
125919	5.119807261	5.471919146	5.331867659	5.026417559	5.201628381	5.049352665	5.038106814	5.2875877	5.116237656	5.154863127	5.466509543	4.776794449	5.048541903	4.895688008	5.13072116	4.883365598	5.204031634	5.233072124	5.042762799	5.253663387	5.001924212
125950	5.262102951	5.437887555	5.468050008	5.301011572	5.543777714	5.340347622	5.476404733	5.45973988	5.451101303	5.45973988	5.417739532	5.45973988	5.576651439	5.404062411	5.322401798	5.52409287	5.373630384	5.672112299	5.459972144	5.45973988	5.565312635
125988	4.858094497	5.236491915	4.968101734	5.361796046	5.147990779	5.131438406	5.330720717	5.281510778	5.333860417	5.260366171	5.101722066	5.424158745	5.151872677	5.13155171	5.095771642	4.930669976	5.027731703	5.313600433	5.383208359	5.079188613	5.218043278
1259	6.053825665	6.314482696	5.763606123	5.941745471	6.555655102	5.712896756	6.157347429	6.076328484	6.78463366	5.485011485	6.526135665	6.451212754	5.738044273	6.55461281	6.298261179	5.783256052	6.074297375	6.465647179	6.148662629	6.051508611	5.690306758
125	11.92354788	12.02720182	11.82254208	12.04670932	12.050776	11.94155064	12.00455601	12.10482184	12.12135417	12.05924728	11.87384651	12.12481952	12.04323849	12.16094129	11.98381235	11.89310682	11.97775201	12.10005234	12.08693297	11.98139236	11.92777959
126003	7.556406478	7.341658557	7.661386838	7.055322173	7.263419383	7.356736846	7.383406281	7.384202487	7.31532364	7.224654316	7.302216371	7.41066033	7.162868192	7.457833519	7.397156902	7.190012091	7.356736846	7.356252847	7.175605645	7.356736846	7.330210269
126074	5.141704448	5.370831192	5.012330619	5.501941164	5.12295919	5.057734386	5.307060204	5.055138676	5.479562374	5.370016161	5.370564224	5.292636497	5.210843413	5.384328815	4.994118009	5.038741404	5.10685673	5.038468749	5.215351536	5.224640588	5.196456421
126075	6.320523886	6.053114964	6.555274648	6.558191967	6.410634625	6.34705317	6.520973308	6.234758339	6.251671302	6.325997217	6.302902195	6.463953502	6.486871688	6.592374805	6.526036394	6.227009789	6.689714185	6.665836035	6.237617985	6.419086304	6.169406144
126119	5.386002901	5.668036623	5.478806197	5.906219793	5.490423726	5.383495487	5.204893305	5.474627997	5.60795858	5.249972047	5.541076992	5.560560379	5.258453332	5.597327096	5.30677037	5.639896546	5.465777385	5.372419563	5.310565286	5.465091198	5.469445914
126133	5.802878168	5.818239142	5.802878168	5.667496511	5.802878168	5.914022995	5.802878168	6.07041866	5.800559459	5.802878168	5.514141999	5.901653912	5.827747112	5.821817928	5.402969879	5.805423553	6.072545949	5.763939049	5.887850037	6.006891004	5.592486783
126208	5.515239145	5.542257336	5.366781953	5.649576116	5.447521522	5.172497174	5.698520824	5.44817807	5.497478148	5.39221699	5.467050384	5.518326682	5.598644366	5.661630827	5.488506598	5.417477639	5.759334782	5.673526434	5.561147765	5.567068808	5.799466116
126282	7.220521261	7.473820119	7.25505732	7.358825267	7.128826003	7.21775443	7.09845452	7.173198136	7.093298024	7.286148793	7.236648662	7.109535364	7.090399587	6.973817622	7.640658729	7.265223799	7.207853429	7.44631972	7.153869458	7.704977913	7.113659005
126306	5.135909836	5.095005	5.127245446	5.447505754	5.060147741	4.982652048	5.357823027	5.331012896	5.212896487	5.174618558	5.157039187	5.170961525	5.332315446	5.184272715	5.274634173	5.161592727	5.207807924	5.080083772	5.28657521	5.321271638	5.304201616
126308	7.077640228	6.825190095	7.310278266	7.009408324	6.768726361	6.708045209	7.226656358	6.928903808	6.642061611	7.010993757	7.001769169	7.227941857	7.126777798	7.216279282	7.032881115	7.451339183	7.26542244	6.879353771	6.928982166	7.130591478	7.290324475
126321	6.093878077	5.872478844	5.988840169	6.259905055	6.237331812	6.10441075	6.092266238	5.808673588	5.915849276	6.252845123	5.926881944	6.164412887	6.398364793	6.011799282	5.8482972	6.025212204	6.292252299	6.255439182	6.031490114	6.346027929	6.321349076
126328	6.626374079	6.83657485	6.62096516	6.776806982	7.06740941	6.820338496	6.777508988	6.793669727	6.7061044	6.7973857	6.7973857	6.952213652	6.937673302	6.809778635	6.393578619	6.88350961	6.750179736	6.984732545	6.86109062	6.815714724	6.757935436
126364	5.376994459	5.346597163	5.263475191	5.521499073	5.260589321	5.706252548	5.63791057	5.242662648	5.475090653	5.198920267	5.916255428	5.50262969	5.228483987	5.590002056	5.282617693	5.295148488	5.551320245	5.238251685	5.089915367	5.532758056	5.449011686
126374	5.65484478	5.615988095	5.701109536	5.899952482	5.390262316	5.386490625	5.55075072	5.560899871	5.7039542	5.72781524	5.498172467	5.76360048	5.792737985	5.619519698	5.61469529	5.931096713	5.658599689	5.679568041	5.454079895	5.304119243	5.596051491
126393	6.023457203	5.180326186	6.475218385	5.866487853	4.87038393	5.386541841	5.237852908	5.118466958	5.78524391	5.599688789	5.376525657	5.690062173	6.156067013	5.560867911	5.182523141	7.442165512	6.164409283	5.382189904	4.87205008	5.076322058	5.638889107
126410	7.154532681	6.949897873	6.225615237	6.503933533	6.741115151	7.264046544	6.04692863	6.54080524	5.741628011	6.927805689	6.148420455	5.602260448	5.863629764	5.748996649	6.114514241	6.961285428	6.245126868	7.145614664	6.432447382	6.588394695	6.854558915
126433	6.322301829	5.841284857	5.349928444	5.820192691	5.762496772	6.26134974	5.711728657	6.473516156	5.634175344	5.709328681	5.457471992	5.65872387	5.319858764	5.86833158	5.797966828	5.976887394	5.781311955	5.90077853	5.739216101	5.509629091	6.153134984
126526	5.28591626	5.530493851	5.259665682	5.218804486	5.527756476	5.508640068	5.22181203	5.355629708	5.135488914	5.357373938	5.159858145	5.406816818	5.144034074	5.136047037	5.389907085	5.493511136	5.524881985	5.313821201	5.425703693	5.476234276	5.355232638
1265	7.059862295	6.849575746	7.118142407	7.105504256	6.817986631	7.112472304	6.833544899	6.513746303	6.784801441	7.104271686	7.026128471	7.424845223	6.820546451	7.152088954	6.506186315	7.769430811	7.546473456	6.95544965	6.874453118	6.971644515	6.871920425
126626	6.220545119	6.398867542	6.146749305	6.348543401	6.11264973	6.193543695	5.883389218	6.172627017	6.365341743	6.270500337	6.252674324	6.168688246	6.429907689	6.093342261	6.295872162	6.183972674	6.220786276	6.13961226	6.35117108	6.42691764	6.47906041
126669	6.457048913	6.244612129	6.574049319	6.303643834	6.209027558	6.222879146	6.320497831	6.155499073	6.698561336	5.928173375	6.877769103	6.144573604	6.303643834	6.065620647	6.502489484	6.727170097	6.581508523	6.118737285	6.016173916	6.25754722	6.028573823
1266	8.081980865	8.104366155	7.801855065	7.903548322	8.428429494	8.095772703	8.211846239	8.018263818	8.078566116	7.908502964	8.215454938	8.350612888	7.706660305	8.279375442	8.129971966	8.136318859	7.858037494	8.14460767	7.968223639	8.300576989	8.084419918
126789	5.783998249	5.734466396	5.627418716	5.922559985	5.80243351	5.645053759	5.322596885	5.611975998	5.442659378	6.032510216	5.376565044	5.477697087	5.580514192	5.369745468	5.614640127	5.593755485	5.531240949	5.746058579	5.620783397	6.096029121	5.527994977
1267	7.575364862	7.512795033	7.51852913	7.33653451	7.600194118	7.655142963	7.383873419	7.667254936	7.72194553	7.335071247	7.727421505	7.485707651	7.122138025	7.239106377	7.436787646	7.430075949	7.457431288	7.607642433	7.190760488	7.672351307	7.701412499
126969	5.846801593	5.305647699	5.143787958	5.225229646	4.987444995	5.357735983	5.378344982	5.271146818	5.525979984	5.506430968	5.225229646	4.539951699	5.030174145	5.574397648	4.928812848	6.011518894	5.185166631	4.898826793	5.050280527	5.218378675	4.454583607
126	11.9929041	11.82800127	11.82506262	11.74738027	11.59883348	11.45605627	12.05799059	11.94501552	11.81955647	12.10145017	11.91963028	11.9898778	12.06026863	12.11527012	12.08464673	11.70564799	11.79421002	12.02621286	11.92799253	11.69904067	11.84371158
127018	6.033973415	6.078591104	6.011649996	5.729530683	5.906184121	6.102197773	5.960489621	5.965923948	6.465958684	6.116352098	5.760081749	5.966653184	6.171796705	6.1406767	6.099670201	5.833284103	5.794178203	5.983607945	6.075602547	5.530259711	5.545475433
1271	7.097258683	5.631902807	7.094575591	7.115155651	6.774117124	6.736859374	7.105988055	6.97426625	6.909098496	7.860586453	7.169648176	7.551087632	7.287318393	7.137573074	6.817738296	6.849389438	7.051379641	7.428287214	7.063682611	6.330363905	7.236125774
127253	6.878401964	6.809537522	6.681097048	6.668674376	6.851560914	6.794420605	6.746408765	6.962103985	6.856333375	6.776966704	6.846361971	6.800131861	6.808300031	6.718059407	6.719774658	6.815236471	6.702019082	6.700016297	6.84494178	6.747078586	6.368085945
127262	8.248880234	7.980427273	8.201721359	7.973490362	8.295926135	8.31166652	7.950696707	8.168935611	7.808109994	8.070911048	8.18399098	8.029502064	7.514807952	8.04889715	8.34785962	8.048979049	7.887977646	8.291345533	8.126007617	8.040423366	8.246414522
127281	5.184936185	5.484544779	5.654739714	5.409080513	5.14212779	5.406777341	5.243479252	5.337393411	5.286381377	5.418566575	5.002935434	5.169002661	5.649441849	5.335558411	5.16348627	5.634782628	5.620125367	5.655756895	5.136786619	5.651550479	5.523085571
127385	4.464368181	4.678983205	4.925692186	4.416293946	6.782392922	5.412010529	4.987144096	5.88032391	4.814594186	5.361132485	5.262091878	6.787978084	5.441091629	5.310975936	5.366376014	5.246325881	5.499035947	4.82630684	5.049732374	3.82195347	5.033271544
127428	5.970812871	6.044619097	6.022986161	5.472654488	6.156727254	6.19155759	5.966000464	5.966901335	5.845574815	5.966428807	6.103527754	5.773282485	5.849801258	5.853995078	6.037549431	5.850497381	5.795209409	5.593854534	5.943665058	5.575670323	5.800434878
127435	7.209419821	6.215390555	7.808304853	7.201211617	5.586399572	6.655786328	6.388391131	6.170352346	6.452265351	7.228010795	6.959612687	6.879196423	7.511336619	6.605085755	6.353552045	7.597277377	7.413020266	6.68626	6.217665408	7.068525463	7.291136524
127544	6.050038822	6.242545307	6.151117743	6.096982821	5.963738255	6.19184431	6.040259536	6.011743553	5.733475844	5.842486482	6.07349753	6.03554835	5.815310609	6.121951113	6.289058433	6.063450268	6.17229439	5.91417106	5.82332214	6.20128091	5.910159102
127687	5.51308897	5.148120241	5.267901991	5.29186877	5.073055942	5.31810443	5.064233787	5.325381547	5.057552656	4.79636273	5.085034718	4.834383709	4.677682689	5.164036071	5.046895782	5.045464359	5.229122107	5.429519495	5.044137312	5.315275089	5.359988514
127733	5.608845952	4.892902812	4.209487505	4.829340221	5.703552225	5.912242653	5.732519591	5.553661688	5.233316933	5.872643913	5.464830092	6.03607171	5.575451079	5.455992031	4.823118605	4.715516972	5.136620805	6.16457734	5.254858736	5.19861853	5.493756452
1277	7.030567144	6.722025583	7.295639991	7.720047173	6.14327442	6.910854897	6.758734771	6.892866003	6.389412282	6.917595846	6.808223416	6.519442593	7.884559981	6.751618368	6.399104433	7.621431935	7.427049303	7.041171878	6.934034194	7.431246835	7.863655693
127829	8.435377146	8.507284629	8.123265615	8.447630436	8.409293981	8.648219302	8.342675316	8.458939057	8.211422557	8.424546976	8.363529997	8.424926402	8.327537016	8.397153714	8.483708763	8.624550155	8.535209491	8.568599604	8.465789833	8.679182376	8.477244951
127845	7.235175738	7.79349995	7.361811318	8.072832993	7.658439098	7.64671482	7.244060628	7.395985759	7.408936713	7.787154996	7.372951737	7.142740673	7.659720966	7.09795173	7.523780916	7.68509989	7.737870948	7.657332502	7.800915927	7.894230077	7.599217861
1278	6.986999825	6.198674244	7.237523228	7.020509342	5.925904191	6.668963867	6.336757768	6.398725446	5.950761724	6.697094386	6.585241822	6.307664865	7.181444566	6.425540919	6.25207354	7.735035746	6.983936287	6.698396509	6.127414686	6.912980494	7.399382608
127933	7.892804793	8.001297476	7.842380846	7.779587195	8.141825527	8.219290836	7.884890776	8.076538143	7.806661798	7.824246573	7.786045126	7.734491494	7.611546944	7.888885729	7.877366016	7.629729552	7.686824409	7.953543086	8.008480956	7.882279058	7.744940886
127	11.70422014	11.75948988	11.59326022	11.77461056	11.60361411	11.70306783	11.73027316	11.70523116	11.78060888	11.83431385	11.49826548	11.78476893	11.75252884	11.84038376	11.71295422	11.59949174	11.62806618	11.71285618	11.7810712	11.60393672	11.49575167
128077	6.42985882	6.245333371	6.867362482	6.108768465	6.319561462	6.127788503	6.301755931	6.038938219	6.5218306	6.213327588	6.352003371	6.412986044	5.982552848	6.480246406	6.533044514	6.639685569	6.220701252	6.279181989	5.935772825	6.088532733	6.186081032
1281	7.236024703	6.912973252	7.644096571	7.730878229	6.916773208	7.357365418	6.956268308	7.112613864	6.933033935	6.860798805	7.377333957	7.002203771	7.766719205	6.842132398	6.884937107	7.63744885	7.491566154	7.430440008	6.894733558	7.466555995	7.711403852
128240	8.960091877	8.584823526	8.877694522	8.689056375	8.954158201	8.866981646	8.636537425	8.607331157	8.662399005	8.805185392	8.673063284	8.902536874	8.548091539	8.625564858	8.967562952	8.718410412	8.435201207	8.823148131	8.734781055	8.620908672	8.576966538
128308	6.223095919	6.260405494	6.250715962	6.671770911	6.365600501	6.278552514	6.359642577	6.297791497	6.206171072	6.477087795	6.286757308	6.476079395	6.263316101	6.267954469	6.111854681	6.126509144	6.258662878	6.30610452	6.542680722	6.314856451	6.46428063
128338	8.327241965	8.000737847	8.193705162	7.635617712	7.877140449	8.037202525	7.534239239	7.652116451	8.272552679	7.196249202	7.840762175	7.847830662	7.996471771	7.661421195	7.654310408	7.544544568	7.562844289	8.149836539	7.0946261	7.779805808	7.713892115
128346	6.825471582	6.604443152	7.659350914	6.969743611	7.421284205	7.40486884	7.494767	6.86423401	7.187766313	7.14757973	7.418493764	7.30907812	6.994849367	7.403658308	7.206405803	7.234765842	7.740153812	7.259447361	6.674081722	7.089527415	7.008661245
128434	5.521847177	5.262511873	5.02449625	5.20873522	5.168809168	5.143075995	5.684982295	5.622081577	4.600385341	5.303745727	4.743534916	4.936727972	5.149253393	5.602638313	5.394594906	4.933554664	4.829212541	5.254764126	5.691086225	4.982043298	5.226923526
128439	5.493408174	5.886798743	5.539775571	5.858110639	5.409622423	5.616246304	6.159518669	5.838933881	5.915906444	6.157405187	5.373357966	5.479839551	6.262379134	5.882334942	5.439074841	5.771417297	5.597300378	5.904248096	5.87646091	5.638268735	5.798529317
128486	6.653016094	6.877648004	6.327008506	7.029779999	6.776854803	7.036822529	6.934705303	6.495514279	6.254226044	7.166446219	6.722592196	6.766112565	6.737639611	6.807389907	6.806154144	7.281066411	6.694111549	6.792538967	7.06892928	6.788836774	6.989644896
128497	6.230794129	6.374893675	6.183400443	6.185944493	5.718898555	5.562619088	6.335563533	6.423814285	6.584840437	6.425256264	6.293161783	6.249398682	6.445984052	6.524207843	6.008594777	6.105367573	6.224002015	6.296098908	6.114508713	6.184528581	5.899352224
1284	5.523743491	5.069924265	5.885430011	5.433736054	5.49730407	5.334994667	5.44837767	5.503607418	5.288010949	5.34679964	5.692574878	5.334648509	5.75573263	5.305515146	5.425608908	6.046305729	5.547884809	5.539409619	5.156513543	5.745893206	5.879198351
128553	7.726734867	7.724878635	7.767368837	7.777732011	7.816615582	8.026009022	7.826032446	7.930770899	7.667087471	7.684157389	7.786327492	7.844325904	7.58368072	7.816615582	7.214216163	7.811666268	7.888229749	8.172312748	7.764031954	8.02163814	8.14536446
128637	7.426314737	7.626873755	7.651572166	7.709452732	7.545317283	7.611751087	7.571676113	7.651772547	7.569700462	7.430111587	7.564254624	7.423277439	7.313274296	7.414550795	7.689509089	7.557692949	7.617595198	7.614046873	7.502073215	7.547771956	7.531962798
128710	6.4678804	6.703175883	6.96469994	6.517465263	6.820085761	6.695623141	6.482307477	6.646065524	7.127941988	6.855787211	6.840282137	6.684092706	6.992109571	6.637661457	6.678234627	6.589306105	6.802890785	6.357614521	6.957467046	6.45268422	6.238352491
128864	4.878836352	5.170965704	4.960208535	5.685051628	5.106198474	4.938108686	5.437077901	5.194377292	5.142265078	4.854459957	5.091424365	5.319493789	5.223986962	5.113616062	5.1959801	5.358603503	5.025927465	5.12859083	5.15482191	5.119412509	5.39165966
128866	7.258620265	7.281229689	7.250939495	7.365419075	7.401110718	7.144064144	7.263376803	7.17089747	7.302350276	7.252060611	7.402969176	7.307450792	7.384478362	7.134858024	7.396576701	7.279638502	7.438734155	7.435988125	7.427406714	7.644529228	7.346359367
128869	6.392096128	6.481593904	6.590282543	6.441225218	6.626376142	6.616387882	6.16252675	6.208096588	6.337594728	6.416359278	6.54395736	6.636627069	6.159882344	6.300275839	6.683514444	6.455634511	6.337429307	6.379962527	6.416359278	6.203110376	6.411243936
128977	5.84337356	5.857098708	5.648770313	5.893512533	5.655824767	5.648983003	5.823350779	5.832776901	5.515841005	5.794085829	5.722385939	5.765101104	5.680097567	5.531814623	5.421393442	5.945255824	5.879978304	5.964356052	5.677793396	5.840542318	5.830340767
128989	5.728680713	5.817027271	5.855919488	5.747145703	5.96800413	5.839618746	5.907609385	5.54608095	5.758499239	5.543133896	5.967213422	5.808895446	5.374559268	5.807637984	5.808895446	5.762793636	5.915276969	5.698207252	5.58189823	5.959058667	5.670756413
1289	5.092055707	4.716533348	5.153387011	5.476603694	4.966022475	4.968874174	5.012330111	5.057373708	5.034833733	5.072732663	5.092055707	5.001405142	5.556399297	4.959846679	4.963416618	5.220458592	5.294681966	5.300586274	4.889255378	5.225952023	5.603942893
128	8.276171616	8.295723048	8.098689224	8.208282253	8.035106258	8.269463618	8.219142891	8.305920436	8.573383334	8.195459537	8.127562447	8.241964688	8.279553757	8.267482563	8.17306244	7.870591991	8.189579007	8.255280002	8.085850998	7.98617049	8.01236029
129138	6.009102634	5.702659596	5.878852416	6.100027916	5.83431957	5.878852416	5.692238617	5.765677594	5.731218752	5.991260148	5.719111837	6.10285117	5.885238549	5.708447836	6.194003006	6.061709468	5.849195764	5.967146836	5.762579548	5.951451019	5.792367419
1291	7.720902877	7.350464181	7.701200834	8.072742134	7.140175271	7.58579788	7.530170836	7.314014633	7.458214215	7.576836303	7.575767757	7.610285769	7.934372689	7.509206222	7.519464964	7.992994319	7.738893576	7.514718373	7.459253042	7.52498013	7.702499368
129285	6.738978832	6.672641425	6.905717275	6.964212976	6.767966167	6.97512701	6.836517843	7.085796088	6.828823122	6.6924965	6.951338139	6.630064894	7.039254635	6.935965912	6.892560349	6.820531618	6.659017781	6.687847091	6.774420017	6.617500216	6.597670288
1292	7.01976082	6.646789519	7.217779811	7.127445875	6.581410999	6.779553943	6.803228423	6.649769361	6.746621519	6.923909709	6.87562523	7.003381365	7.334819071	6.652086958	6.766116861	7.431944477	7.277290215	7.299541883	6.770257773	7.019454414	6.967436442
129303	6.995226211	7.014181925	6.929474664	7.069013041	6.904828498	6.708575	6.666901059	7.043764345	6.972494328	7.204415085	6.846928703	7.030032569	6.949458526	6.809030348	6.985396309	6.956119537	6.949458526	6.981565666	6.919223285	7.093800455	6.877017002
1293	6.107670803	6.072606707	6.512264683	6.02968678	6.0036008	6.238421343	5.84371034	5.968483607	6.06680328	6.112197933	6.413227116	6.061431894	6.475229805	5.807573664	6.016842362	6.727428481	6.23020176	6.342675951	5.597417575	6.107670803	5.968781333
129401	6.564898185	7.025305106	6.704286197	6.395168279	6.668090547	6.715267846	6.325109993	6.568380688	6.902024959	6.860773682	7.038876222	6.604952616	6.850598059	6.38692224	6.723321981	6.636593161	6.857096064	6.525662506	6.764081226	6.850981096	6.675471638
129450	5.737780949	5.713717042	5.64531987	5.53599476	5.624091676	5.967466897	5.573185781	5.743040047	5.899590888	5.64531987	5.684216239	5.494517451	5.636327593	5.682951488	5.551587075	5.570572872	5.470001679	5.81462143	5.908716634	5.471559175	5.665416403
129563	6.581297309	6.856944658	6.529926633	6.856000265	6.560496636	6.730710279	6.761469488	6.74874325	6.573818451	6.808056851	6.645534188	6.711345452	7.1003109	6.593924184	6.659824817	6.716618305	6.835328337	6.678949326	6.823086055	6.913640644	6.690815022
129607	5.366578785	5.461411972	5.346956232	5.423344247	5.570033152	6.555608033	5.539763054	5.44467738	6.0294433	5.342990899	5.559690748	5.621868018	5.184637043	5.452004851	5.491816538	5.429182586	5.480596789	5.360774155	5.061140769	5.773677626	5.482003219
129685	6.927768986	6.899186243	6.948769255	6.81007093	6.987950193	6.938270718	7.128866271	6.915229192	6.827132617	6.923440562	7.138808041	6.987625422	6.927768986	6.9570747	6.755310996	6.963669294	6.913572223	6.87122028	6.925393805	6.864531756	6.875549705
129787	7.230405377	7.096297275	7.409066975	6.749858361	6.895811212	7.110818794	7.044978572	6.897243734	7.067872484	7.00790455	6.968565585	6.947200277	6.632555836	7.233479231	7.049129409	7.40003066	7.092029191	7.009886449	6.814727866	6.720763142	6.723209137
129790	5.130405017	5.133298633	5.064480238	5.541328572	5.570234556	5.384221102	5.247722869	5.483449698	5.912893135	6.040242143	5.594350194	5.499205994	6.170585769	5.267150793	5.283260343	5.45752033	5.450839838	5.374350623	5.892521338	5.511035521	5.219346644
129804	5.826004477	5.70485454	6.303194484	5.608110919	6.123839972	5.567402485	5.857034778	5.793447471	5.897499601	5.888108167	5.893199196	5.984053956	5.931814513	5.629808151	5.823551835	6.063985746	6.00721321	5.57956735	5.99043432	5.163426273	5.807989396
129807	5.168685523	5.497026327	5.182075266	5.884444948	5.523770692	5.148139267	5.807198135	5.599806668	5.479507254	5.8736106	5.201374757	5.825361489	5.750279169	5.58405109	5.004346025	5.187080595	5.802875084	5.837450291	5.689122982	5.54655239	5.647648097
129831	6.129447151	6.157535873	6.18305114	5.818934003	6.046973747	6.485222726	5.742239437	6.213172252	6.090305529	6.095834712	6.092308308	5.902309915	6.261441255	5.964388304	6.094150791	6.210007813	6.175973027	5.691314966	6.275144213	5.917005174	6.193157459
129880	5.021591687	4.868257059	5.266607113	4.967923177	4.882691233	5.228326606	4.930810227	5.008342731	4.91603491	4.802867379	5.270107381	4.858957051	5.053691844	5.062357913	5.117198822	5.04787077	5.007782097	4.891218217	4.826795744	4.967923177	5.016618381
1299	5.314968422	5.016807596	4.996890622	5.302491326	5.006065583	4.999158915	5.195085739	5.230621602	5.361349859	4.982750512	5.095006175	5.427973925	4.909647596	5.270605611	4.642103747	5.152408184	4.942758974	5.446048444	4.995342791	5.490657891	5.078822873
12	11.92699073	11.73504315	11.99792547	11.88342452	12.10439675	11.81109952	12.05546497	11.76475838	11.87279544	11.72105389	12.19070581	11.94634693	11.89368434	12.08649777	11.64072233	11.99483773	11.96817463	11.92019868	11.72936397	11.91131631	11.8528366
130013	8.61925424	8.598193154	8.335744327	8.684728913	9.097569304	8.461899024	9.161345251	8.965022812	8.805277757	8.754745554	8.701009216	9.365607063	9.023899336	9.235330669	8.710775716	8.426963606	8.619337158	8.694936492	8.830570801	8.107660332	8.241092204
130074	7.208319396	7.523823028	7.164399892	7.165481503	7.323109844	7.291508229	7.20743119	7.419686449	7.179298116	7.52023779	7.535150308	7.412673835	7.632496661	7.180683969	7.268503326	7.536948513	7.465593231	7.276650296	7.44623352	7.430017957	7.299714552
130132	5.316408992	4.916152209	6.179230218	4.944509381	5.210165336	5.157367349	4.990031754	4.935211117	5.365964253	4.622793505	5.292399695	4.842019068	4.98030257	5.022071686	4.916555898	6.10264197	5.308761643	4.746945491	4.014214336	5.071565077	4.779741527
130271	5.685237725	5.535765328	6.189381726	5.772747856	5.77388373	5.69679233	5.404321292	5.677313529	5.771043184	6.314888197	5.698964997	5.689581163	6.6360821	5.362302861	5.73461092	6.506256018	5.8516103	5.771904917	5.429084545	5.976627995	5.625028644
130399	6.682148866	6.270797375	6.096738958	6.197744332	6.201264616	6.243256002	6.87575905	6.585143305	7.120342731	6.129236491	6.353058398	6.714918318	6.35082745	6.665217725	6.322304477	5.752190637	5.744919288	6.74429337	6.178505452	6.148261231	5.871562628
1303	5.369807673	4.802349411	5.948529164	5.196172684	4.844976375	5.073061742	4.755646882	4.422034566	5.147917302	5.2133864	5.53541653	4.784354255	6.193858877	5.047250578	4.685760805	6.201461591	5.468326474	5.29547335	4.489911986	5.38501231	5.413235635
130507	8.353952032	8.263961994	8.257869639	8.170282412	8.33362539	8.382043879	8.274491024	8.311421215	8.259044586	8.261948434	8.282215617	8.414400076	8.150362172	8.362212131	8.300087468	8.055992535	7.957826324	8.225629282	8.242848303	8.062499255	7.904733552
130535	6.28456521	6.251514042	5.992530676	6.357152677	6.475455774	6.186957956	6.022410071	6.238802519	6.347837082	5.930071178	6.406300848	6.287985659	6.272261498	6.194702198	6.326060714	6.2959259	6.027213907	6.264152441	6.400912943	6.132207067	6.096870193
130557	6.447483651	6.50990104	6.22108592	6.750100853	6.320155989	6.286799381	6.652578959	6.679608702	6.535726971	6.594613921	6.331166138	6.430345604	6.62741977	6.531268449	6.490788597	6.554114122	6.760353966	6.584546657	6.569950398	6.677589996	6.632982708
130589	9.02853443	9.055992895	8.932515907	8.862017647	8.965495119	9.05222407	8.753372535	8.918638507	9.02672264	8.927267784	8.677713806	8.951504153	8.470120995	8.974361605	9.104117424	8.851697231	8.868241175	8.988765257	8.591737917	8.94824181	8.84129321
130617	7.974082256	8.148214991	7.858027288	8.26107105	7.954777353	7.826646	8.169491984	8.155169874	7.972796206	8.232643712	7.946862218	8.033897821	8.273486215	8.079361316	7.966870288	8.123830336	8.190057802	8.020805533	8.244077959	8.382185676	8.179238116
130733	6.407175836	6.720683269	6.394165722	6.61200394	6.487173039	6.405284377	6.939982286	6.560070712	6.439224582	6.710148752	6.457579679	6.341346375	7.032353666	6.804091471	6.708414132	6.426067101	6.67507653	6.715589596	6.723979895	6.606569108	6.424235463
130814	7.400541258	7.101709377	7.173658481	6.604078388	6.964920704	7.527093866	7.004272344	7.020080917	7.236150097	6.878144569	7.257069717	7.104047932	6.799057439	7.275383341	7.159784509	7.204799173	7.17322806	6.879171687	6.898246343	7.045255481	7.101709377
130872	6.532164584	7.121929269	6.743298903	7.048308961	6.825923459	6.943681123	7.180950255	6.988516029	7.241275895	6.889925891	6.9920799	6.819933425	7.423063711	7.001709729	6.988364459	6.972964681	7.240901317	7.091258104	7.160972894	7.254074185	6.980305913
130888	5.874666898	5.643212139	5.975289815	5.780369847	6.244258735	6.442711283	5.796887016	5.988262798	6.432306374	6.239354143	6.42014315	6.035515227	6.433823352	6.167045412	6.72431375	5.961938555	6.086435383	5.856374039	5.9317809	5.968996993	5.969270538
130916	5.799481866	5.932945132	5.643272243	6.11321129	5.906270877	5.813831576	5.907913356	6.124017958	6.149286153	6.037173054	5.98323507	6.070300133	5.88241801	5.958268451	5.707575138	5.948494408	6.070183181	6.103460717	6.09392398	5.900759293	5.954527205
130	11.16571993	11.138059	11.0502878	11.1819656	11.15448176	10.98184299	11.18612937	11.04826584	11.14875747	11.28630197	11.11099061	11.27055475	11.07776591	11.30369226	11.3368019	11.02328075	10.9781455	11.19116488	11.15287019	10.99155266	10.95756411
131076	7.004392421	7.24296578	6.917474286	7.254782295	7.13908032	6.989042164	6.809852875	7.230234509	7.521488262	7.215345249	7.358562513	7.320209066	7.044259217	7.230466737	7.215197336	6.694199093	7.007104651	6.823159198	7.152578355	7.104091995	6.742154909
131118	6.172154451	6.131428666	6.147679511	6.140398071	6.170881851	6.113699386	6.073505555	6.367727731	6.436308341	6.48426149	6.489096382	6.488093035	6.438176384	6.629818654	6.186724093	6.271122652	6.129831586	6.080871414	6.479991205	5.771039695	5.247441055
1312	9.205482479	9.63743866	9.011498424	8.962147627	9.361837559	9.627767542	8.744354395	8.97293899	8.509585485	9.291445053	8.859086867	9.481183341	9.421695268	8.804466107	8.924499285	8.991641007	9.272037038	9.398298141	9.081549701	9.105741274	8.922945477
1314	9.563697102	9.539796478	9.849624674	9.455793664	9.652004377	9.71207189	9.495476379	9.592480757	9.54466813	9.746678213	9.731274699	9.548210276	9.464751858	9.592480757	9.640616593	9.56495174	9.579108357	9.592480757	9.647920266	9.521143055	9.659169818
131544	7.128442497	7.096615326	6.895851046	6.993463881	6.772481524	7.296213773	6.798314094	6.998055774	6.730107829	6.840658061	7.142019047	6.272700589	6.859767813	6.806580562	6.807547766	7.05453844	6.927822696	6.679642657	6.762809601	6.957669253	7.011472683
131566	7.5548352	7.729793116	7.267173055	7.404717157	7.285455649	7.362067239	7.347381175	7.128475731	7.413768521	7.516049751	7.760518465	7.261529254	7.476070204	7.433918792	7.529403022	7.599488239	7.27752068	7.192035888	7.48339141	7.505518965	7.221431027
1315	8.112625782	8.147348735	8.383752328	7.945172445	8.172651722	8.493202333	7.804930855	8.335785555	8.088397578	7.991479312	8.112625782	7.79392318	7.64567822	7.993421621	8.470162517	8.012579592	7.91491077	8.274377198	8.133810496	8.197862458	8.156880315
131601	8.177408749	8.329790426	8.027659114	8.24419252	8.208432171	7.909980465	8.391041903	8.35240747	8.188944026	8.279668747	8.106781873	8.323121588	8.228968311	8.251518491	8.365416179	8.219145391	8.208200962	8.266883364	8.386351223	8.212925811	8.226936964
131616	5.804854924	5.954860544	5.871406272	5.863825985	5.850068254	5.5136905	5.948195715	6.153802265	5.907213833	5.720010937	5.822287857	6.130009493	5.841488301	6.126204077	5.591024759	5.778828593	6.003519713	5.834082786	6.022625516	5.789267636	5.631990198
131669	8.869159303	8.556590827	8.346525296	8.690815142	8.562248815	8.99812883	8.972416226	8.854716984	8.803176498	8.970879569	8.89604479	9.221196459	8.755833265	8.925529603	8.670398356	8.415947011	8.775389332	9.142298341	8.758151531	8.364291981	8.649389592
1316	7.226707404	7.472986712	6.898092017	7.151103685	8.408398039	7.08347177	7.280644949	6.989300806	8.213261737	6.716857252	7.857332208	7.313767603	7.252038152	7.182065098	7.1524422	7.620990181	7.202446351	7.221660578	7.487616749	7.630295854	7.093251929
1317	10.47135775	10.25984951	10.55470509	10.25463633	10.66262742	10.52139557	10.37533979	10.36707892	10.58322474	10.36486901	10.49008309	10.3760003	9.887919044	10.61561393	10.82393797	10.42481832	10.11455435	10.33267576	10.2037007	10.12539151	10.31639479
131870	6.776888147	6.605473295	6.793726126	6.553396158	6.804510006	6.406487386	6.883345691	6.638805848	7.046794389	6.726002426	6.925508527	7.030667485	6.726002426	6.751105831	6.814508783	6.699963768	6.596191227	6.495368576	6.99438672	6.534334904	6.277007895
1318	6.96525498	6.675346606	6.862280828	6.432166728	7.666789185	6.965920823	7.278415545	6.851320655	6.886185541	7.132915478	6.842888134	7.357705679	6.637199724	7.147565614	6.912700526	7.073814554	7.048708467	6.732734049	7.37759154	6.634635189	6.854271678
131965	6.359855689	6.415731634	6.480020927	6.571803206	6.222026317	6.577526006	6.57230234	6.702764311	6.658352893	6.54986345	6.720450635	6.467506439	6.686894749	6.582405715	6.443042649	6.603891715	6.448625353	6.573754712	6.770468734	6.612274773	6.240184761
132001	6.248638951	6.305720404	6.347320878	6.189600052	6.361430409	6.358563828	6.628252493	6.28306312	6.330909066	6.347143189	6.20704712	6.123117552	6.522931603	6.427768624	6.471878029	6.376779709	6.489319286	6.268627385	6.135959451	6.361876269	5.983983013
132158	8.832301822	8.954562867	8.452848864	9.207479802	8.629631773	8.676751449	9.236767819	8.909418966	9.451934816	9.191598374	8.697479359	9.335608351	9.333062516	9.168437151	8.752462289	8.964404114	9.057011062	9.060448878	8.994158005	8.863528831	8.55968994
132241	5.270625177	5.467588053	5.348316276	5.824727488	5.48574158	4.977280667	5.315835689	5.500521425	5.615836271	5.782133293	5.212349955	5.355886054	5.767109949	5.440065425	5.494404916	5.384196039	5.702831023	5.623615459	5.272449794	5.523164065	5.170822483
132299	7.907503628	7.794307734	7.671306131	7.794307734	7.740613055	7.613186256	7.866199409	7.907689284	7.859839595	7.784656766	7.549209262	7.811963867	7.802711063	7.73383791	7.809388602	7.704312919	7.794307734	7.904655873	7.925344811	7.808060533	7.63312911
132320	5.53663562	5.324588894	5.365412649	5.126826789	5.434408926	5.923482265	5.428110635	5.318783583	5.33390525	5.431791886	5.793723093	5.250442152	5.365579573	5.450114226	5.364071495	5.408287639	5.47633162	5.316182408	5.453171865	5.295061746	5.405656566
132321	6.096606631	5.965315586	6.384868907	5.825661567	5.491097652	6.188782038	6.154929164	5.637640039	5.791497041	5.740725318	5.912305671	5.778234055	5.734857453	6.323014769	5.821997546	5.49588024	5.541328341	5.683199032	5.983198334	5.596784075	5.838127035
1325	5.136630426	5.014747271	5.20689876	5.034945828	4.861557868	5.538824995	5.344886202	5.034358281	4.945841324	5.044384313	5.059654239	4.885916828	5.056070385	5.115419918	5.112905056	4.984143617	4.985371838	5.2304959	5.163617511	5.006161333	5.046937471
132660	6.819122459	6.810930714	6.732300305	6.548344488	6.882504028	6.91489036	6.643437593	6.757976167	6.672250649	6.811047384	6.953175952	6.734459856	6.550510103	6.819979029	6.85184353	6.52736571	6.665998489	6.697416462	6.664842021	6.684361553	6.62793529
132671	5.819937325	6.131733199	5.363238879	6.006127424	5.392707165	5.40044082	5.852054722	5.130617566	5.814221909	5.769153597	5.119380304	4.951866709	6.030541686	5.738476251	6.862501825	5.397973819	6.036438678	5.90013261	5.591666856	5.519265859	5.79508491
1326	5.598988275	5.486700336	5.522314281	5.237970022	5.475742467	5.474133372	5.930882335	5.2591485	5.39924044	5.537741946	6.168557147	5.350497782	5.405327145	5.768335457	5.496187431	5.415999529	5.710520316	5.465987528	5.440238646	5.487208411	5.702498862
132720	6.390732124	6.373435507	6.758102759	6.409182539	6.420976697	6.652521122	6.409182539	6.393112069	6.528659586	6.236339362	6.519565809	6.254593666	6.400958804	6.341327185	6.357418691	6.619272647	6.35908429	6.66581142	6.292903893	6.341576593	6.406543693
1327	10.84847401	10.69593807	10.46588912	10.70773784	10.70557249	10.79868197	10.63399315	10.81334484	10.6991528	10.46644762	10.729969	10.87378064	10.24499624	10.80179853	10.28709039	10.56021195	10.6731891	11.04171771	10.6991528	10.70913236	10.75741097
132864	7.476200131	7.839487019	7.326259028	7.566912347	7.443656223	7.871316911	7.655915288	7.74203101	7.345764777	7.511973609	7.460331566	7.707629164	7.649501087	7.754145433	7.348160858	7.362918077	7.446930648	7.800914636	7.794224443	7.807741869	7.496986501
132949	6.575892953	6.689475089	6.681563998	6.556386948	6.714766674	6.808673157	6.595719041	6.859500067	6.911220401	6.371080123	6.76773378	6.346549395	6.486013719	6.627542723	6.625846211	6.601741197	6.479944859	6.546627391	6.795597403	6.463352482	6.439390304
1329	9.702574131	9.43317593	10.20254386	9.354370471	9.579727183	9.708976534	9.633261528	9.484268997	9.859651682	9.705913671	9.970343444	9.827844311	9.471766989	9.924774956	9.968957706	9.517791988	9.38692235	9.63921799	9.568761562	9.239522393	9.453475786
132	8.811450268	8.841581862	8.774420557	8.643542786	8.858506943	9.212447118	8.773851181	8.90152208	8.888279146	8.803443271	8.829742416	8.892165491	8.533061981	8.804815109	8.770138224	8.417493396	8.487069058	8.815640264	8.872374543	8.612341004	8.500229352
133015	6.478310195	6.809485313	6.724898751	6.786922482	6.690140117	6.767882386	6.724898751	6.946189578	6.870102641	6.620946794	6.724898751	6.724898751	6.623830966	6.572884063	6.824050048	6.724898751	6.666329939	6.62570366	6.975087672	6.798136473	6.724898751
133308	8.962720934	8.641637817	9.226294857	8.310143778	8.79586505	8.965198974	8.809851993	8.798057642	8.662830139	8.534704508	8.508651414	8.420713039	8.156500248	8.883331146	9.176491828	8.689192229	8.360632452	8.491213565	8.441444183	8.105245649	8.230040919
133383	5.508961016	5.294332415	5.471775651	5.089416976	5.690229157	5.61594673	5.165275375	5.770282444	5.417439445	5.037863794	5.366155085	5.630136609	5.124077839	5.499632123	5.466366114	5.172237119	5.199683466	5.232915628	5.258698482	4.925427019	5.434968888
133522	5.664001523	5.623066489	5.0649859	5.99722403	5.42136961	5.678833174	5.633948419	5.585211172	5.524711603	5.798324069	5.652814283	5.113190865	5.599205889	5.342685619	5.639040908	5.534112321	5.529517621	5.25035387	5.637887179	6.233331789	5.550980545
133619	8.496351524	8.367250836	8.680756601	8.35644006	8.534399225	8.760851396	8.180645779	8.443632554	8.221629772	8.50214154	8.597693582	8.202627047	8.170860791	8.105900705	8.580289255	8.452759728	8.228747674	8.55267372	8.602445063	8.508825183	8.674002875
133686	9.908574351	9.826702626	9.978810657	9.938373187	9.864232167	9.91600209	9.874985833	10.02532977	9.987999639	9.973418781	9.882689913	9.880929301	9.770060262	9.969109151	9.830984343	9.620266344	9.712720213	9.795064369	10.10909441	9.812162901	9.766007198
133688	7.837985656	7.196867453	8.148983085	7.209252058	7.409101561	7.74003302	7.222520715	7.617485362	7.520337866	7.35947832	6.899160307	7.39607711	7.276807089	7.459311599	7.811665698	7.271425146	7.839344343	7.549246381	7.342161829	7.808694779	7.950112256
133746	6.568149588	6.445031105	6.349425456	6.203657557	6.533468273	6.619009475	6.343228916	6.52521768	6.154293398	6.035080408	6.381136492	6.283977151	6.393003347	6.42831976	6.338745654	6.117432701	6.283149188	6.343228916	6.362021069	6.130708101	6.232642993
1337	12.22624558	12.00434898	11.98288997	12.0379202	12.10002446	11.98707268	11.83099694	12.11001394	11.98412527	11.81106825	12.03522786	11.93719561	11.72795301	11.85100987	11.98279657	11.84829583	11.80585492	12.14261069	11.86984888	11.87697696	12.08204646
133957	6.565669974	6.617840636	6.658489865	6.580197754	6.638838237	6.238628534	6.488339275	6.71125232	6.322460488	6.643468353	6.941571443	6.524505193	6.540951521	6.367214157	6.53815418	6.224943276	6.878643851	6.660912164	6.61670845	6.610617645	6.499109953
1339	5.298882765	5.333841011	5.351982468	5.609606654	5.427361904	5.353930203	5.254554493	5.205854607	5.37989817	5.60498459	5.490980392	5.351982468	5.545301229	5.001806838	4.957517231	5.463753552	5.381290929	5.333236484	5.112078766	5.48313642	5.038851545
133	5.29135204	5.413094295	5.47445498	5.564148457	6.725242782	5.637761508	5.589588599	5.844684687	5.529304375	5.606037223	5.943673116	5.791005354	5.468704497	5.470211972	5.438556347	5.727589657	5.661383217	5.917515608	5.786341032	6.015319731	5.74062623
1340	8.632715026	8.580301331	9.049313157	8.999830976	8.93974076	8.910931382	8.728459669	8.721746798	8.885618142	9.023865538	9.054169019	8.875775458	8.759124012	8.804077844	9.094473557	8.85719896	8.734591208	9.022758406	8.723248256	8.667533465	8.987100834
134145	5.236026703	5.025058797	5.13775669	5.784745313	5.383919217	5.500320869	5.499239412	5.426410365	5.588253376	5.47174794	5.210804659	5.432420627	5.722367496	5.410505853	5.51964209	5.352513827	5.384797992	5.757459577	5.639088167	5.345747104	5.341522086
134147	10.29145201	10.06777879	10.03550835	10.15069793	10.14343973	9.961429653	10.33564589	10.23003075	10.13014093	10.2978503	9.96720946	10.35652364	10.06207621	10.41265562	10.55098727	10.01876252	9.962031159	10.18630711	10.30905668	9.963811314	10.04310051
134218	7.45208235	7.517052169	7.158472089	7.325404221	7.208968067	7.486337373	7.298275964	7.37443386	7.311861114	7.151946877	7.522483999	7.207606854	7.100371295	7.348272104	7.520533997	7.411412472	7.261729618	7.363216168	7.60103491	7.474856217	7.376997195
134265	5.221123373	5.033433289	5.026854265	5.248015005	5.399846898	4.901021572	5.202585913	5.336759003	5.207597651	5.336221104	5.414491746	5.208794349	5.55197064	4.951312269	5.065428612	5.507524763	5.406461172	5.142450871	5.159535738	5.201694801	5.248748734
134266	6.71648487	6.539333244	7.331999135	6.392337614	6.76002643	6.951724902	6.850559993	6.654403883	6.726198321	6.855576008	6.652557223	6.813990362	6.335886587	6.864703021	7.082582556	6.921042963	6.747753268	6.747288036	6.780286618	6.774625518	6.712115372
134359	5.524769339	5.223938802	5.430595025	5.054507792	5.405022947	5.92337813	5.19473367	5.249150916	5.785260677	5.385416788	5.859941081	5.145761432	5.658178209	5.604732102	5.295387829	5.603849236	5.279787089	5.423958719	5.709512757	5.187666321	5.520796922
134429	6.328947056	6.891143614	5.583587136	6.787072959	5.842874337	6.665747082	6.789228418	6.017789942	6.169427212	6.088869246	6.525751407	5.571086941	5.123550561	6.87726901	6.969956087	6.860966641	5.584569072	6.212204966	7.423676136	7.297738682	6.218807427
134430	7.276609595	7.079254801	7.189499651	7.125356659	7.288998536	7.424173317	7.217438728	7.187896274	7.399880259	7.051237503	7.385010446	7.189977136	7.125235822	7.187413274	7.222614449	7.060576636	6.950860808	7.106920302	7.310405789	7.107417108	7.12454719
134510	6.197100041	6.189056607	6.580381678	6.124931401	6.035008262	6.428217832	6.004949747	6.003310538	6.402860238	5.842811072	6.364928636	5.991031867	5.841737441	6.022354542	6.450716724	6.423425245	5.599784445	5.85194728	5.89389135	5.808348115	5.613771318
134526	8.771128279	9.585147537	9.550900468	9.679182732	9.317801721	8.95781851	9.40972467	10.09446397	9.18995038	8.856681538	9.201758428	8.865465208	8.663927783	9.398269104	9.332477616	8.429503821	9.250140474	9.296225969	9.627607822	9.892493679	9.509786586
134549	6.912833671	7.275458901	6.829308121	7.134371326	7.241046592	7.089696703	7.05419278	6.948268418	6.816544338	7.126331267	6.763229089	7.020743549	7.212720563	6.773840502	6.820148076	6.825766739	7.446492185	7.124451127	7.356463793	7.173044138	7.271045889
134553	8.816655299	8.858849548	8.608411739	8.854368797	8.720361552	9.057125409	8.514868994	8.883618318	8.566501879	8.525464251	8.387062132	8.429793396	8.428268013	8.675244173	8.644299387	8.903861852	8.82049377	8.917380777	8.876529272	8.968091686	8.901719741
1345	8.398086521	8.541391405	8.212839741	8.315410213	8.575977813	8.582354252	8.319680912	8.569178698	8.399200074	8.331590584	9.067985691	8.843733214	8.287333799	8.232852636	8.341724325	8.431921539	8.244451722	8.463134714	8.467734931	8.306260444	8.431098062
134637	6.193485177	6.213093615	5.941711978	6.394577206	6.033573467	6.551112603	6.237294935	6.50873447	6.610128015	6.329015014	5.921737933	6.068009078	6.497255787	5.909010314	5.988749009	6.312530834	6.29594796	6.081215798	6.634612513	6.286800821	5.960544583
1347	8.888812586	8.444609185	8.588128753	8.685857131	8.635349433	8.651612785	8.430784488	8.583737386	8.382200512	8.35158251	8.599192772	8.723529697	7.916654422	8.645899887	8.11786904	8.216897302	8.633955565	8.931997923	8.338876785	8.580448614	8.312694065
134957	6.092386284	6.084865827	5.956882063	6.145228751	6.282176475	6.244748348	5.979358035	6.117469815	6.092386284	6.144314934	6.092386284	5.596375202	6.196742215	6.268538793	6.211904608	6.202761407	5.923694628	6.093776418	6.064988926	6.129282897	5.746279988
1349	5.964175324	6.181389918	6.090482258	6.466361258	6.641693187	6.576298455	6.311933096	6.425628422	6.373236582	6.131254598	6.576672874	6.921502238	6.404712056	6.687710348	6.395181999	6.47230682	6.00577353	6.874339749	6.7144751	6.567092747	5.961988899
1350	7.929070376	7.820394801	7.939684876	7.925504334	8.089780269	7.791023554	7.852727469	7.973504133	7.9654842	7.858207833	8.271886777	8.198637746	7.86872687	7.85303991	7.771929315	7.891345045	7.915611581	8.027709729	7.919369535	8.020115934	7.763939353
135112	6.48398009	6.730506901	6.648558834	6.591799865	6.31863234	6.65057666	6.148352093	6.563083896	6.635658745	6.498033261	6.608998464	6.482248194	6.32043238	6.439226049	6.800224749	6.372561202	6.291175175	6.193714856	6.334668367	6.483807735	6.477682014
135114	6.050871508	6.020425357	5.842614124	5.83608409	6.010107129	6.52799235	5.994885825	6.288056482	5.951658544	5.742650887	6.342077954	5.968798146	5.713079453	5.983240907	6.152301939	5.657620237	6.088059718	5.96780381	5.978348113	6.230772412	5.773021959
135138	5.987059936	5.88707449	5.971137625	5.46461186	5.874733317	5.5212342	5.964830516	5.87553756	6.018331278	5.649754322	5.752476916	6.161024493	5.861508301	5.912025136	5.71002471	5.765085279	5.465570423	5.482786213	5.896085522	6.141534766	5.930725306
1351	8.26284943	8.36042007	9.068804282	8.645474749	8.938612709	8.65086057	8.657992225	8.374984902	8.618139609	8.847700258	8.854650993	8.983211574	8.710356482	8.641758926	8.885753818	8.795408967	8.478808018	8.871018864	8.543195275	8.204165232	8.535734147
135293	5.182773109	5.621378354	5.422188234	5.236192285	5.387294847	5.356935391	4.903261365	5.401779167	5.041132135	5.449225961	5.492888361	5.075789747	5.393633712	5.141782641	5.327221844	5.378786993	4.915677133	5.121978511	5.389750348	5.231546385	5.201035659
1352	6.814112471	6.563590973	6.570550729	6.850480465	6.720300157	6.849154881	7.017614444	6.890198529	6.803906127	6.873347401	6.841364353	6.960416783	6.71675744	6.854796749	6.612337476	6.888229352	6.912694904	6.670245886	6.873703136	6.794723662	6.817976605
135398	5.353410014	4.85078234	4.492646454	4.147949407	4.93802314	5.196663618	5.122555272	5.207314902	6.184179275	5.629970162	5.05995301	4.598270488	6.006629036	5.110055266	5.568111845	5.207077403	5.033394555	4.61454345	4.886790237	4.860202592	3.985424664
1353	6.751629916	6.551641646	6.713215175	6.568778279	6.74198299	6.930461785	6.624169426	6.720361839	6.876421681	6.71087935	6.795641725	6.545299045	6.345552639	6.563381437	6.961558427	6.388201681	6.599482148	6.804294643	6.662155466	6.635071144	6.450287805
1355	7.748870035	7.650091209	7.605154016	7.710817314	7.818210578	7.887829444	7.670905796	7.919423341	7.862381359	7.68351682	7.798055164	7.791486435	7.469847691	7.865220476	7.784167186	7.700649969	7.726356618	7.760193688	7.931680291	7.746638807	7.727274813
1356	12.06227702	11.96479589	12.21392393	11.88954844	12.14435906	12.12679253	12.02976921	12.12440871	12.03529809	11.91767793	12.26055463	11.93699462	12.04883513	12.12289618	12.04023501	12.04140771	12.03542733	11.96726326	11.80781358	12.05445389	11.95121332
135932	6.32867057	6.070219589	5.726598953	5.582243548	6.342131222	6.061439518	6.142026837	6.384448693	6.312040314	6.036310797	5.722039241	5.961209883	6.056565889	6.058170301	5.270484579	6.091862865	5.97296891	6.526856996	6.583863067	6.241175153	5.93870557
136051	5.049452134	5.709901966	4.660065544	5.423757621	4.734553252	4.995436774	5.06210735	5.128737494	5.097451009	5.116717705	5.077229564	4.915632699	5.036714559	5.26706746	5.419610971	5.233243836	4.926556324	5.290831112	5.214056234	5.591885512	5.034282695
1361	11.48104852	11.38028822	11.41043274	11.32789994	11.60249635	11.59586028	11.40676232	11.36723646	11.46267081	11.25678167	11.50217381	11.56405334	11.30543002	11.51952232	11.47013118	11.42116487	11.32534063	11.44565495	11.30784486	11.29720176	11.20215025
136227	5.562797255	5.321449798	5.192677733	6.244456548	4.846092645	5.440499902	5.435595252	5.74507534	5.465602033	6.092229764	5.187630821	5.822835108	5.633279717	5.251042055	5.418933832	5.052439783	5.010472133	5.783267697	5.270316474	4.89067744	5.639775093
1362	8.468433443	8.126941741	8.459083507	8.338189908	8.439215948	8.418227335	8.414189439	8.373204994	8.306419897	8.113057917	8.537935825	8.484479145	7.96012415	8.569883754	8.653408378	8.530583841	8.217817906	8.243544458	7.9412487	8.156416063	7.976234635
1363	6.197097744	5.445589447	6.552818371	6.284583567	6.199913082	5.625361612	6.586811035	7.082758461	6.20388186	7.658786814	5.82201998	6.242505378	6.823014096	6.674783826	6.763536324	6.829431885	6.52228957	5.625344856	5.044857001	5.328096789	6.065276551
1365	7.461835194	7.238233446	7.488556586	7.178704583	7.355264048	7.315562823	6.948645805	7.477838207	7.1481703	7.723162778	7.409706599	7.20870004	7.280339655	6.815015244	7.293695025	7.75411231	7.159026347	6.898618489	7.314887961	7.047165297	7.170216062
136647	8.481578063	8.719170871	8.429655181	8.295558241	8.339925142	8.451500044	8.636347944	8.765108952	8.373919799	8.587498194	8.136045545	8.435740419	8.532200111	8.711404806	8.293560768	8.197791585	8.583431704	8.541129288	8.579759765	8.362672238	8.252655941
1366	6.064464496	6.32278011	6.399710376	6.27064026	5.475934533	5.958460425	5.734923363	5.935256692	5.838576842	6.129761959	6.041255915	5.750684199	5.953932243	5.742528365	6.334149204	6.795340317	5.971976991	5.992188485	6.212339913	6.156792199	5.892250321
1368	8.316046004	8.355974662	8.542359943	8.266321688	8.519588028	8.354569741	8.532302446	8.355974662	8.321081018	8.131171321	8.204438995	8.349023715	8.060030815	8.646568296	8.489193153	8.351078395	8.132178812	8.105170801	8.657238491	8.332069853	8.168202638
1369	8.827693615	8.462096375	8.967349844	8.505075085	8.932071911	8.694074669	8.600438512	8.654049914	8.583916726	8.638263082	8.667561348	8.859489816	8.477754871	8.929076589	8.516334145	8.479708314	8.310420017	8.817712086	8.523805345	8.633327751	8.632656405
1370	11.23496584	10.78758212	10.83105357	10.67192361	11.09162338	10.96094766	10.82845848	10.95622	10.72375462	11.0873525	10.82007264	10.99245413	10.75411669	10.81188061	11.01081808	10.8977846	10.82417704	10.88259152	10.87075463	10.59806279	10.82750508
1371	6.571883022	6.288606898	5.523335402	6.288606898	6.288606898	6.285582578	6.371644453	6.479169571	6.308155084	6.376398681	5.708609806	6.369363854	5.961113641	6.12266005	6.014922764	6.095270272	6.383074792	6.464073204	6.566189542	6.511303396	5.942070319
137392	5.749858852	5.811426356	5.742158716	6.125693105	5.795751859	5.818853447	5.821041832	5.537567484	6.113521554	5.968673721	5.771168345	5.750513069	5.803763372	5.613783539	6.117762468	5.493836757	5.722049911	5.984252563	6.174295117	6.02766036	5.762467389
1373	11.99471492	12.0819292	11.99322249	12.17177121	12.04479457	11.97717609	12.29116241	12.05682832	12.18615924	12.0707835	12.34284154	12.24972404	12.13070047	12.34161339	12.05908453	11.96171798	11.95915201	12.11331929	12.05263512	11.88403903	11.83290846
137492	6.85700518	6.963170263	6.812243167	6.682399154	7.241400762	7.118294075	6.897852051	6.905673534	6.84098992	6.880067167	6.956700017	6.667519569	6.734207998	7.05101168	7.014786562	6.927041122	6.491444667	6.720516748	6.733248496	6.7620961	6.790552125
1374	8.742089282	8.191713074	8.6486202	8.818696255	9.381276801	8.677508729	8.682535109	9.419161929	8.453877726	8.787521142	8.799365257	8.292760095	8.907284209	8.726685407	8.454317016	8.983256857	8.940612647	9.035024076	8.759875102	9.478156007	9.37028421
137682	5.292705311	5.396488715	5.119739684	5.377323632	5.592125047	5.64236653	5.17515743	5.500928237	5.442523621	5.230138302	5.261270758	4.965535645	5.346263255	5.075419109	5.386848519	5.377323632	5.414489312	5.500975547	5.386631272	5.78387641	5.278546771
137695	5.656200751	5.881619881	6.188254064	5.413706453	5.652396805	6.060284563	5.795960833	5.799049146	6.045573399	5.954180367	5.826075959	5.545468377	5.841442705	5.882209019	5.799455834	5.732440012	5.805164446	5.726674888	5.778002763	5.601103338	5.613480945
1376	7.697153875	7.759214547	7.739441649	7.366138324	8.242515494	8.082577594	7.405056383	8.132638883	7.521455208	7.943775176	7.436005409	7.431994686	7.396783072	7.490455028	7.599903765	7.659103857	7.779279524	7.852451288	7.756333744	7.950127004	7.229803938
137872	9.701892671	9.902060464	10.04830555	10.01412108	10.05360767	9.752927577	10.08356446	9.905695722	10.20674927	10.17508274	9.888362175	10.16960831	10.3283634	10.14484904	10.20236457	9.956789639	9.951536622	9.785570779	10.10864983	9.523262486	9.38216517
137886	7.412291851	7.881132607	7.427741148	7.670134492	7.144690685	7.695783481	7.414329886	7.357988665	7.654799351	7.458129304	7.13236485	7.430953819	7.375051017	7.589983372	7.600671365	7.346070091	7.387345054	7.144134183	7.360210743	7.67988842	7.232121228
137964	7.38491222	7.574349351	6.870786199	7.407011525	7.358843134	7.253357957	7.582561787	7.500134126	7.165288963	7.292975812	7.438095791	7.372784641	7.351409008	7.442586282	7.349673014	7.366403762	7.434333422	7.405169587	7.713182329	7.668693685	7.405169587
138050	8.558855174	8.697766866	8.547718033	8.939123301	8.57720368	8.545894917	8.533397617	8.733748688	8.563767177	8.570725585	8.738460627	8.481826681	8.678343607	8.52580041	8.883268327	8.656770715	8.840591284	8.574540175	8.821996652	8.643517504	8.638234971
138151	6.305895344	6.018353999	5.453196361	6.28598301	6.1284874	6.301014534	5.923160278	6.202710168	6.053589662	5.95025389	5.981123125	5.929903679	6.050375245	6.056657019	6.208427725	6.317985143	6.100778496	6.038299374	6.355662085	6.283512784	6.108254343
138199	6.708606975	6.573769418	6.379867263	6.526496328	6.900833317	6.740455103	6.560341602	6.530773181	6.568251774	6.748113488	6.448664207	6.66957173	6.236948447	6.776203041	6.573769418	6.332654289	6.455088016	6.678102687	6.57731146	6.324345072	6.457404665
138241	4.892428849	4.63727533	5.115723753	4.525685215	5.056866188	5.310732627	5.009249648	4.975227344	5.325341577	5.091239241	5.045646975	5.15292549	4.940980532	5.197556171	5.541686394	5.466640666	5.212349393	4.77943414	4.936782424	4.454694204	4.376254548
138311	5.913470092	5.755650612	5.961756455	6.010681269	5.557052445	5.492762436	5.817204295	5.690709713	5.661791048	5.635873682	5.715785825	5.902102999	5.851531082	5.931650673	5.75986515	6.11350723	5.855401422	5.744357056	6.127700998	5.891934303	5.513201008
138428	5.383395553	5.551234783	5.786914459	5.643411374	5.660791704	5.554679794	5.743300552	5.717961585	5.473721176	5.437629905	5.524904222	5.441749031	5.321053954	5.367246856	5.744467894	5.554679794	5.554679794	5.607525803	5.777335308	5.519241791	5.522092359
1384	9.498904782	9.436734156	8.779499933	9.181643305	9.647856465	9.486406603	9.181558052	9.468322466	9.017362086	9.654488833	9.292752255	9.447861693	9.24389118	9.32833756	9.418295854	9.402832868	9.348371958	9.353795012	9.427718918	9.472589775	9.653363953
1385	8.10020108	8.109135872	8.32979196	7.854624256	7.895046269	8.223161034	7.942371646	8.030848966	8.179349665	8.10465659	8.340577002	7.941065157	7.9973262	8.082991082	8.338452201	8.178983204	7.960673819	8.054151067	8.010125111	8.190705052	8.081703412
138639	5.095389851	4.944091096	4.958726391	5.412659327	5.098560594	5.145317608	5.074409219	4.897221209	5.128575048	4.956352336	4.931167058	4.740874622	5.210504597	4.898438991	5.067620627	5.02454462	5.099308662	5.235445928	5.213677455	5.017395051	4.985426425
1386	8.895056228	8.973606612	8.937685372	8.851998135	8.958439032	9.026885143	8.91747741	8.855495984	8.953807375	9.041063488	9.081164361	8.965450016	8.901638645	8.929949596	8.958378968	9.017267034	8.792592543	8.757104994	9.035666174	8.894454507	8.901165202
138715	4.765406782	5.030500341	4.983370089	5.457175471	5.09982096	5.044264765	5.110204154	5.155188453	5.261241705	4.849033791	5.157626003	5.5501651	4.777525932	5.076449003	4.812528539	5.127989768	5.186544047	5.482756219	5.119328397	5.034168027	5.207212041
138716	7.313118769	7.28023731	7.071121404	7.071356296	7.296770694	7.073589951	7.152240294	7.354609111	7.155002084	7.599712391	7.434001433	7.33542722	7.343175802	7.203246326	7.282326253	7.268113421	7.276728476	7.266878728	7.571323965	7.278091202	7.259158406
1387	8.455014844	8.479418917	8.555203515	8.348301587	8.455014844	8.411134948	8.51431163	8.38645143	8.313563606	8.406140926	8.546350626	8.520872174	8.643418379	8.462831349	8.424594693	8.584690432	8.562648373	8.315681865	8.455014844	8.416069436	8.449382502
1388	8.40590765	8.258004492	8.654858676	8.258776675	8.228158751	8.258309306	8.218748069	8.117725827	8.093562681	8.638475624	8.380540273	8.355895352	8.528939522	8.237382432	8.303319498	8.295264307	8.497713385	8.104500747	8.067204642	8.352022795	8.230546509
1389	8.032224676	7.750153203	8.124544239	7.722480877	7.89851958	8.073659668	7.90106899	8.050735356	7.947267033	7.641490938	7.981902172	8.026883725	7.494349555	7.95102064	7.914165197	7.89396379	7.74872022	7.930051034	7.689912298	7.676853484	7.66826986
139231	6.669508193	6.831789697	6.389331596	6.578322668	6.621638858	6.666060597	6.249542973	6.547455781	6.540084745	6.390218918	6.629036185	6.349026411	6.499178242	6.292424566	6.654445889	6.64245364	6.491636046	6.681616274	6.547871874	6.569104936	6.520762867
139285	5.985793461	6.28134479	6.036150441	5.958828606	6.110171267	5.844231147	6.854135077	6.088365196	6.091493645	6.608020109	5.993173034	6.699091788	6.252746681	6.601147061	6.084841483	6.230133381	5.834990039	5.988058723	6.295439898	6.008833628	6.107868238
139322	7.83579098	7.831704114	8.882460468	8.159308667	8.032026802	8.603877515	7.652775355	8.034241059	8.421224576	8.445945888	7.802205888	7.554712957	8.16848316	7.694096723	8.556516036	8.246636416	8.074708914	8.297518694	8.316137176	8.260041594	8.112657077
1393	10.16725715	9.643022317	10.38670207	10.12458211	10.05716191	9.909891462	9.889727385	10.14649054	10.28004126	9.648422631	10.68005722	10.14837445	9.835535112	9.752363448	10.16688863	10.05716191	10.17443567	10.37454699	8.986860352	9.939099634	9.715646841
139596	5.16600511	5.157804517	5.48644249	4.907035047	5.447459654	5.292261228	5.323479658	5.440984482	5.420861262	5.339303552	5.30465509	5.248604698	5.298858687	5.348610491	5.295761834	5.252076639	5.325290026	5.28918538	5.252413577	5.198699258	4.890940236
1396	6.112308211	5.613749074	6.865941572	6.140348011	4.753330903	5.423711295	5.708735433	5.585752189	5.475250534	6.534969223	5.748081668	6.09005992	6.793848174	5.86351427	5.688299052	6.646843598	6.250175119	5.832100785	5.271720499	5.43268573	5.865299424
139716	5.297488156	5.340134082	5.529799591	5.345171553	5.024567892	5.102399918	5.360465995	5.294989938	5.136392403	5.148459102	5.583618639	5.270328507	5.428844916	5.124807756	5.17812228	5.305336105	5.711982841	5.373417721	4.899322371	5.506041177	5.305759799
1397	7.046773975	6.664168099	7.631308221	7.157142716	7.00429022	7.120111741	6.624165868	6.646694733	6.652186404	7.161159291	7.274430632	7.054595554	7.229017287	6.844820706	7.012370629	7.742806725	7.192510699	7.007373644	6.727522366	6.872005236	7.196868842
139818	6.387711965	6.282208356	6.212646233	5.459696788	5.702264395	5.672731012	5.876831531	5.479424743	5.573686688	6.029157716	6.389371531	6.131274605	5.527988748	6.049331612	5.582078385	6.086499509	6.145356189	5.858197063	5.404483129	6.454947295	6.518166579
139886	5.245525891	5.308106945	5.717137945	5.253049725	5.694006198	5.453801097	5.558216855	5.584792347	5.65484411	5.377198678	5.485486393	5.411272338	5.753441969	5.556851477	5.66004693	5.51101632	5.434107189	5.673138251	5.543319857	5.31832985	5.322248874
1398	8.0139973	8.170322311	7.954758631	8.142877775	8.139125093	8.08976558	8.06208557	8.195623215	7.946297874	8.060673597	8.114233761	7.9802637	7.783440217	8.178536227	8.289538961	8.307258114	8.047762636	8.280371406	8.242278574	8.232012172	8.044041762
1399	7.413996864	7.647255437	7.381854269	7.32607692	7.644481196	7.511240496	7.478313617	7.485014759	7.323254306	7.595864466	7.569178594	7.601833613	7.574762723	7.501703043	7.566522993	7.750693106	7.507745748	7.423546749	7.581644418	7.471124204	7.49538207
13	10.63185681	10.22421257	10.30198926	10.13955199	10.580585	10.56975386	10.2859031	10.63432913	10.55274569	10.31688495	10.34866124	10.25330029	10.28617278	10.38199132	10.67663585	10.05073762	10.21745778	10.33960362	9.965268281	10.12356792	10.21830464
1401	8.277892414	9.570633435	10.21051655	9.403179053	11.35341803	9.925751105	8.135833814	9.947890532	6.749956623	8.666775133	11.04893733	7.146984431	9.005383791	8.644567577	9.634972805	10.25826078	9.531312359	9.335431837	7.463684298	11.1809786	10.99461123
140290	4.937838117	5.201918826	5.128309913	5.133201624	5.528462076	4.886302715	5.238865054	5.432453826	5.09908321	5.581948693	5.130590763	5.67446207	5.131601548	5.185702989	4.517812656	5.079772605	5.142839438	5.139351556	5.147820037	4.785562222	5.089767162
140459	5.192188407	5.633872884	5.116211992	5.159398377	5.50076693	5.221652202	5.18882982	5.322207778	5.316681277	5.426122614	5.128192034	5.168533586	5.338127112	5.279991926	5.228186255	5.562762408	5.388246041	5.535785982	5.266833492	5.469978281	5.329067715
140460	5.830965977	5.867280728	5.931699897	6.082736609	6.014852526	5.886387397	5.739770108	5.708475544	5.942003665	5.728383862	5.979670102	5.742256145	5.352025832	5.876781594	5.965036036	5.766218348	5.698917193	5.71264179	5.907660264	5.860912649	5.620878874
140461	9.197965595	8.94954321	9.396568964	8.945126299	9.064737772	9.102127077	8.909993918	8.874352957	8.814810576	8.812787652	9.070875469	8.990376493	8.252786149	9.056566299	9.276026725	9.028073874	8.807301335	8.903400482	8.758037934	8.831925778	8.977004161
140462	6.378851605	5.409089345	7.339481897	5.746794711	6.896854099	5.527201077	6.688608997	6.954981756	6.394911528	6.15983569	6.526224946	5.833672736	6.414605606	6.556394159	5.142346638	5.614340536	6.8646656	5.803154664	5.452208861	6.314873142	5.996644775
140465	4.982160844	5.077177381	5.171899298	5.401779194	5.044101437	5.123687779	5.156722042	5.394056989	5.253860048	4.997036542	5.223451609	5.222866624	5.074759498	5.241587609	5.206351424	4.970069841	5.170063222	5.283895866	5.346033794	5.344251625	5.114626065
140467	6.84392047	6.855576257	6.973478279	7.2168112	7.09686196	6.62376242	7.152951325	6.988466987	6.917500482	7.080114925	6.997471911	7.313378117	7.15138987	7.246130921	6.869613681	7.011011225	7.018718714	6.693201195	6.88910277	6.844555514	7.289378914
140564	5.805074508	5.954817667	6.01097725	5.599127884	5.957768336	5.813954738	5.917712854	5.589406199	5.531121931	5.839715282	5.734666591	5.921478132	5.63244853	5.719816546	5.3481199	6.030680876	6.087033191	5.714200503	5.739560938	5.89258355	6.214995674
140576	8.085384271	7.873619289	8.15022442	7.740453854	8.227520792	8.034208752	7.92846426	7.966052989	7.48274833	7.945343779	7.78920712	7.905465292	7.548439468	7.949713459	7.984477264	7.923668998	7.958540251	8.127602822	7.764346302	7.767102818	8.051707171
140606	7.101838769	6.350607809	7.454242881	6.512009028	6.635783217	6.62293065	6.614266113	6.3313648	6.40326979	6.635617964	6.918078063	6.751718969	6.817770406	6.743129587	6.912158889	7.441968108	7.023819544	6.797941632	5.602934959	6.256831961	6.516321443
140609	7.99409471	7.805759337	8.27224217	7.512001252	7.807220447	7.881757635	7.791463195	7.788514707	8.011026762	7.62542649	8.02935619	7.904698945	7.346890972	8.079919594	7.933022571	7.737802186	7.423556911	7.630370436	7.428376219	7.431052242	7.592068711
140680	5.045087887	4.99373872	5.446799032	5.476935019	5.176615354	5.203470879	5.532480008	5.470117622	5.351058794	5.01770822	5.309215576	5.166167918	5.351058794	5.324050322	5.351058794	5.351058794	5.588468122	5.453831093	5.793719931	5.321979811	5.509792999
140688	4.858548222	5.184189886	5.339398296	5.078501249	4.98699167	5.117605492	5.252130587	5.15365704	5.112592296	5.194329243	5.34007496	5.313773299	5.286179648	5.03990145	5.534224916	5.206852566	5.261936413	5.069897389	5.233631446	5.478002098	5.194329243
140699	4.970798892	5.211291018	5.094817495	5.231331092	5.738414125	5.281579923	5.549328814	5.447331586	5.348768414	5.633571579	5.318492925	5.232644529	5.696433019	5.422948847	5.458809995	5.144554889	5.294928144	5.318092555	5.323106766	5.333008514	5.212664225
140707	7.412719815	7.405025277	7.541836206	7.406004128	7.406227687	7.542872222	7.386127946	7.330264765	7.083846263	7.103612872	7.586475175	7.277399631	7.172627582	7.306967559	7.628373926	7.267539958	7.295563175	7.297604098	7.478294869	7.410560573	7.36876733
140710	5.035145554	4.955005038	5.172429124	5.09033874	5.087466711	4.80314001	5.182329331	5.134745309	4.871684772	5.260205958	4.863708603	5.117947595	5.324817543	5.083116634	4.881891046	5.268739986	5.48669921	5.114889984	5.193603371	5.158580069	5.341184433
140735	8.90183363	8.893493945	8.419249936	8.780152841	8.893038919	8.986135598	8.632127871	8.91578074	8.518318519	8.840901215	8.732402779	8.914387687	8.765594443	8.876206189	8.736857573	8.727486943	8.692552591	8.907569123	9.170179128	9.009841674	9.137075062
140738	9.681025682	9.610982476	9.425562934	9.518219592	10.24550096	9.528393154	9.780759813	9.626808204	9.719147775	9.939801737	9.607659682	10.18591358	9.698640559	9.762028654	9.553421641	9.903299243	9.614143326	9.816821133	10.03903314	9.675570255	9.510527623
140739	5.858028506	6.173305335	5.582343533	5.833035733	6.475059374	6.03836089	6.240303957	5.985990653	5.478632213	5.738838139	5.982210603	5.931600824	5.488439217	6.408925376	5.836846909	5.623974905	5.685463004	6.422152957	5.820409787	6.084266029	5.882037414
140775	6.342293452	6.381422064	6.586441764	6.613898226	6.349412333	6.449888113	6.181941179	6.309841212	6.140357811	6.315071321	6.179309386	6.126782359	6.249148016	5.987872448	6.341591515	6.18968157	6.383338536	6.186911423	6.317995676	6.264605847	6.444618959
1407	5.696885693	5.831374756	5.68896529	5.328252464	6.200390936	6.170658831	5.648591423	5.868656199	5.407462542	4.954116086	6.056879518	5.588868466	5.457781125	5.689884171	6.010362976	5.696885693	5.410146107	5.214545912	5.697869702	6.151932371	5.59764634
140809	6.254106904	6.186451581	6.043186495	5.786980105	6.100372944	6.297890847	6.165653303	6.272436162	5.530274284	6.011300295	6.413699298	6.12896831	5.709942608	6.272794835	6.83441818	6.166062274	5.925991802	6.24405794	6.231977933	6.495458	6.017133065
140823	7.962042065	7.801642345	9.294448888	8.234047153	8.188622324	8.348821767	8.312161771	7.753640805	8.394516412	8.64481915	8.713300985	8.450221745	8.344339765	8.310607707	8.963557754	8.187542488	8.230198292	8.078558264	8.097875158	7.824443691	7.863358685
140825	6.358601654	6.843345113	6.35062782	7.003099971	6.484366636	6.412487133	6.793509836	6.546389943	6.95118415	6.735007923	6.373277444	6.602790865	6.934199326	6.443873611	6.503279008	6.690682948	6.570414238	6.539765029	6.660385369	6.605453905	6.296150616
140838	4.736708874	5.049293022	5.167137086	5.285327138	5.193624392	5.166182209	5.029726613	5.279579299	4.904300985	5.234453653	5.513126577	5.161601579	5.042829886	5.167137086	5.39124687	5.370320167	5.033320422	4.996470052	5.408443124	4.888698393	5.123198366
140862	6.399772357	6.525914525	6.09002304	6.219571964	6.659063214	7.488596376	5.570844178	6.48919911	6.185704641	6.203540882	5.289442503	4.876963621	5.976936663	5.32618836	6.327480984	6.067882925	6.314230558	6.959410004	5.563079492	6.799400349	6.589823609
140876	5.523835182	5.809904157	4.974564978	5.345106582	5.608428289	5.360658286	5.490050055	5.523835182	5.608555028	5.283330986	5.262983479	5.919881953	5.724301884	5.46920308	5.318433632	5.643886257	5.681632971	5.549392595	5.761330383	5.58442209	5.32636563
140885	6.025105964	6.054064227	5.45313854	5.302608569	6.099216491	6.567384313	5.374320086	5.749791373	5.227344048	5.869123805	6.542145754	5.833533273	5.855535549	5.687188512	5.968858043	5.995022994	6.131706911	5.168849767	5.605639043	5.978986517	5.86034596
140890	7.221507692	7.316892694	7.159022602	7.433392526	7.18974411	7.328092322	7.328000021	7.498346629	7.421975467	7.337376779	7.140047121	7.230716834	7.572422782	7.136468508	7.114579226	7.134262939	7.486843074	7.209431847	7.548795959	7.30798325	7.229559191
1408	8.583424852	8.713022517	8.30034814	8.575737451	9.230235055	8.472790247	8.939300331	8.742814823	8.461130732	8.898460616	8.124814352	8.886777732	8.720772959	8.775534091	8.303739987	8.824341175	8.842965087	8.741809175	8.920123749	8.73546323	8.682113458
140901	7.558091166	7.670841011	6.792898391	7.634580313	7.512392513	7.42977785	7.457076075	7.488944205	7.006039716	7.940812478	7.257992961	7.435806398	7.861402863	7.487437427	7.234549421	7.392638616	7.692998371	7.739849585	7.71110979	7.271314371	7.512011524
140	5.252106806	5.733297416	5.0372015	4.151469076	5.209172908	4.777462492	4.768064935	5.202261936	5.368738823	3.768500992	6.165658954	5.259587282	4.323613129	5.169756515	5.008121244	5.155484376	5.204225235	4.608992039	5.147239924	4.670110913	5.066080415
1416	5.881884633	6.097613226	6.161798322	5.572668758	5.94911181	5.906725316	5.971209096	5.601802968	5.634016593	6.079890897	5.887591838	5.898936213	6.244100646	6.163031117	6.388828074	6.350844211	6.352023842	5.971209096	5.966030557	5.864764092	5.591491735
1417	5.683837912	5.688854592	4.921774752	5.722857252	5.586824834	5.220402969	6.013685669	5.593104369	5.780783117	5.753946373	5.280597376	5.610121041	5.841936562	5.859983621	5.534916588	5.768607548	5.965259456	5.683484815	6.119747261	5.685533023	5.817352599
142678	5.618790016	6.008395372	5.264198174	6.085857793	5.765835382	5.789287327	6.017905038	5.70416202	5.841059606	5.884433772	5.523704585	5.830603806	6.054129591	5.924469056	5.620960986	5.732247601	5.891283295	5.883007784	6.019663216	5.948584458	5.946340234
142891	6.086011091	6.324700407	6.138424973	6.028143828	6.201857418	6.258703059	6.005974107	6.243059277	6.334383538	6.101074478	6.361064605	6.203459128	6.249000006	6.101514684	6.244497883	6.167073141	6.22500676	6.143194544	6.06002416	6.240762219	6.150598574
1428	5.723995703	6.142831429	5.899278045	5.597890834	6.216612498	5.654646398	5.835380872	6.342756021	6.077885757	6.160090717	5.360513421	6.037910336	5.871507038	5.946604522	5.981412686	5.63047856	5.316912592	6.363964483	6.394108665	6.186016811	5.942997085
142940	6.093136872	6.111742622	6.306281707	6.083072548	6.282196059	6.477154919	6.117482938	6.186737534	6.375010589	6.039669461	6.352155973	6.055061379	5.965169834	6.11791287	6.270266903	5.888308743	5.867920293	6.142719291	6.190906526	6.042816319	5.721022567
1429	9.964172341	10.02508542	9.955606845	9.904199104	10.16186759	10.00744554	9.944140088	10.25948519	10.05689422	9.762000735	9.834371298	10.05287073	9.638506946	10.21892942	10.10795007	9.955156023	9.860316717	10.20688149	10.0837163	10.00147928	9.890565438
142	7.148297643	7.163824624	7.082073455	7.021870653	7.149015632	7.448547282	7.143076441	7.305146506	6.89163457	7.182176232	7.524984335	7.092118466	6.672296184	7.217476243	7.236019939	7.256846737	7.245741059	7.310083813	7.123783257	7.0433349	7.118498652
143098	6.011423145	5.534621209	5.376971672	5.470665406	5.505674023	5.676680054	4.888190923	5.430854685	5.679889526	5.237630497	5.557870085	5.188868581	5.744630931	5.113266875	5.480846866	5.625757864	5.463522305	5.443166868	5.519446177	5.271301729	5.436394272
143187	5.337902838	5.404514242	5.597700214	5.423819691	5.423819691	5.522528376	5.242096392	5.589918249	5.523007577	5.407082067	5.435689482	5.393343894	5.519392078	5.446033597	5.341544673	5.367724707	5.386848144	5.325233265	5.423819691	5.406039694	5.382327759
1431	8.753336553	8.878952937	8.805033387	8.475685287	8.659313533	9.051139358	8.608172922	8.658973775	8.712043572	8.61120247	9.085523439	8.623310503	8.398304656	8.703518647	9.066998079	8.872283193	8.516303859	8.439782709	8.411869764	8.904103346	8.802915549
1432	7.685147987	7.804593949	7.608764961	7.535186666	7.67328227	7.809220981	7.587417534	7.835221594	7.733444223	7.667781732	7.658673673	7.63587271	7.489009031	7.631366088	7.799287292	7.654040511	7.603665483	7.629167686	7.787212797	7.639116745	7.532414736
143384	7.999934664	7.817794955	7.738184765	7.659390665	7.731768244	8.022211723	7.645592073	7.725643892	7.634659946	7.641270911	7.830350411	7.65310191	7.460358999	7.813864474	7.823289922	7.725643892	7.791072299	7.600551338	7.777030415	7.809817229	7.608155354
143425	5.635681802	5.880617733	5.26330209	5.233475908	5.504964188	5.685129298	5.713986184	5.909176452	5.130666313	5.535652241	5.338519531	5.459555815	5.01184755	5.847557168	5.281608323	5.178006786	5.451253651	5.774621337	5.849482274	5.493691366	5.590011938
143458	6.372970171	6.237975332	6.352208305	6.268124945	5.980401259	6.325643267	6.23081791	6.112888138	6.091350109	6.007686995	6.22694802	6.17191603	6.195689383	6.039609519	6.077837935	6.207408445	6.185156723	6.070156517	5.809947772	6.417592224	6.283960086
1434	8.149910795	7.971742162	8.000452846	7.345144219	7.980695775	7.980219037	7.789183119	7.848527108	7.921315009	7.620835507	8.181159992	7.845265405	7.573076802	7.952622278	8.024324657	7.704515573	7.529418043	7.838212416	7.880110248	7.788055957	7.89039479
143570	6.528201552	7.435866367	7.447513741	6.094553011	5.900625984	6.792057077	5.900994305	6.102219475	5.719229143	6.302385506	6.042260959	5.636485959	5.843544237	5.798337862	6.007509261	5.937639558	5.618018881	6.14414965	6.901711162	6.038833563	6.084478399
1435	6.85999262	6.960706353	6.933800196	7.076035131	7.0658047	6.803154121	6.742965378	6.76315388	6.831929861	6.879827957	7.235620809	7.036772835	6.927059797	6.659127646	6.84231469	7.415147902	7.164364582	6.884056683	6.509910137	7.330463415	7.076067833
143684	5.673007039	6.059841395	5.530651929	6.106933291	6.183573465	6.05738214	6.256850102	5.950585356	6.019531688	5.801805172	5.651956324	5.718399998	5.911592862	6.208013004	5.477337193	5.485508089	5.783706809	5.772733662	6.295558201	5.69645001	5.703110861
143686	7.062405508	6.350025233	7.179154461	6.263377263	6.678703708	7.079431296	6.768432072	6.705979489	6.933485583	6.501149188	6.477001503	7.068137961	6.266657747	6.917005179	6.627407012	6.48005498	6.637451364	6.514123993	6.326577527	6.644681168	6.541163955
1436	6.914141362	6.631738526	7.180400604	6.480927219	6.811962474	7.04499867	6.949783192	6.274421904	6.532815425	6.147933288	7.757728444	7.048106416	6.570430975	6.816993868	6.865599628	6.844637944	7.298876877	6.904361743	5.716650875	7.047083731	7.031726572
143872	7.538912439	7.619650446	7.977548639	7.249184546	7.722225354	7.50973698	7.616529603	7.483443207	7.957913443	7.138920653	7.581009574	7.782340658	7.113394986	7.75833249	7.75766898	7.463966676	7.32956894	7.370622043	7.181592221	7.229506109	7.150610905
143884	5.355588367	5.604567866	5.568078359	5.708768751	5.758908313	5.59478003	5.462812543	5.752704302	5.669787052	5.458175072	5.595235405	5.524035661	5.669603751	5.588743495	5.578461324	5.509813184	5.494911024	5.634500651	5.723393691	5.559222638	5.383812773
143888	6.38867509	6.445432512	6.469670579	6.269446865	6.343478526	6.455594761	5.950029831	6.277300696	6.420126914	6.463216194	6.622323538	6.130426143	6.471428738	6.205246	6.3604333	6.508475971	6.342995301	6.297805037	5.919295778	6.320959966	6.075974617
143941	7.681578973	7.782493094	7.523276906	7.838992257	7.817285436	7.702919572	8.162650962	7.991249656	8.05386053	8.24848204	7.822671148	8.145054939	8.389367637	7.992642467	7.699419339	7.783273196	8.058513579	7.910603752	8.060976479	7.781021041	7.83807634
143	9.072389267	9.146896598	9.317884778	8.955171263	9.348407305	9.205320713	9.100856151	9.174891001	9.279348603	8.954733602	9.328761712	9.158677339	9.083631026	9.129680528	9.249344018	9.097187934	9.151095158	8.931715342	9.296519145	9.062448556	9.077971387
144100	6.761054536	7.289175917	7.009356336	7.060266961	7.346677096	7.193661499	7.334102204	7.370524151	7.291436054	7.684921026	7.140668669	7.130554228	7.821333917	7.282656501	7.303506332	7.542737032	7.359446491	7.25732384	7.29437292	7.88781153	7.404966616
144110	5.511767053	5.54269799	5.329126117	5.181517959	5.162373668	5.206758441	5.794087682	5.157078579	5.063554466	5.299104356	6.220059172	5.300594949	5.957544292	5.628671174	5.274174097	5.330852988	5.851314365	5.357052791	5.425063142	5.608353184	5.559339877
144132	6.443143672	6.616963115	6.121145846	6.505700943	6.486259669	6.015199026	7.126749971	6.375403414	6.349671944	6.553692554	6.393733738	6.33676988	6.608857064	7.042277744	6.505700943	6.522154529	6.453955291	6.416680972	6.775483404	6.629495258	6.378402884
144165	5.913603277	5.347984305	6.53585438	5.8963065	5.327238179	5.642729167	5.511897769	4.88866673	5.714707326	5.641525188	6.09405648	5.373105914	6.036124457	5.587636026	5.757281154	6.404481464	5.669168755	5.66391405	5.115815735	5.805236009	5.526609485
144193	8.8301095	8.447863025	8.198050345	8.505350268	9.076393562	8.233733546	9.373393972	9.093910517	9.571401149	8.429744938	9.497153295	9.890180106	9.306133617	9.516986952	9.445539205	8.940721426	9.006688535	8.62767347	7.879480969	7.892075063	7.941951687
1441	5.215839573	5.207477452	5.446449973	5.629988444	5.532614528	5.694063949	5.636846222	5.34511247	5.189885623	5.389741774	5.612925329	5.685803013	5.354426203	5.465817513	5.389685437	5.271008039	5.944608186	5.397969826	5.222842693	5.619080566	5.227415962
144233	5.417044713	5.29795681	5.3758554	4.858438783	5.27194934	5.527753561	5.233868672	5.38464959	5.334461148	5.375331402	5.198673304	5.272860351	5.044158678	5.353193282	5.464154852	5.324508915	5.307684246	5.395465628	5.804435705	5.480086976	5.485856062
144245	6.861129519	6.556663386	6.995631394	7.085882901	7.205570405	7.126153847	7.257131389	7.100449315	7.344244492	7.322573614	7.247048479	7.36794873	7.370032396	7.120324916	7.205291948	6.953649926	7.116697134	7.023150995	7.185365284	6.766563828	6.702616963
144348	6.223757032	6.152852848	6.5755879	6.179158854	6.304199176	6.409560779	6.265458876	6.585605408	6.323251376	6.095926255	6.340713802	6.060486948	5.673083072	6.339104214	6.68960615	6.327107815	6.062462674	6.033267711	6.157264601	6.291340426	5.953552011
144363	9.201352914	9.018033841	9.069619998	8.697572043	9.086508198	9.244974013	9.119114145	9.44086416	9.164220332	9.061646657	9.190311091	9.136141654	8.862614804	9.295377851	9.12035835	8.636589047	8.798038537	9.170988666	8.8558594	9.01143259	8.786937596
144402	7.385343104	7.528380042	7.770563256	7.255342697	7.692573043	7.528380042	7.608254005	7.506168909	8.059384458	7.529528515	7.705238149	7.459383508	7.471497412	7.645038206	7.743055196	7.452671387	7.187571934	7.225176929	7.312339367	7.477242538	7.306301142
144404	6.213231207	6.666248648	5.916990616	6.546913456	6.355524578	6.348577594	6.406487631	6.288973281	6.381186573	6.695639791	5.90880172	6.270851842	6.532639914	6.441915376	6.163961778	6.209170411	6.341607887	6.424221815	6.503783379	6.348577594	6.045006692
144423	7.672709771	7.112188065	7.430071183	7.516302881	7.637893266	7.246112471	6.370989666	7.059298201	7.104724062	7.55950365	8.147350569	7.663287995	7.393287314	6.326423114	6.653620527	7.239944321	6.980463311	7.189666246	7.418635988	7.317619463	7.826195999
1444	5.168958477	5.270537931	5.063134661	5.03087148	4.943087695	4.851616013	5.287468766	5.193066492	5.170144778	5.121912392	5.131857783	5.163271859	5.196861928	5.232057665	5.108339727	5.158862057	5.239792439	5.190214983	5.167964817	4.981759494	5.250831289
144577	6.210195979	6.268957192	6.050041176	5.834911067	6.47284314	6.12782938	6.233509825	6.35824415	6.398704812	6.177733654	6.22630431	6.310784095	6.162501381	6.385060874	6.470998303	6.05975324	6.047495707	6.156750397	6.282833686	5.914047519	5.634633351
1445	6.079258957	6.190936881	6.105667048	6.189244028	6.352998691	6.247878964	6.032561864	5.969452158	6.021964169	6.124404976	6.130409431	6.267448913	6.091621561	6.089682959	6.146021768	6.119075482	6.283973153	6.08567658	6.196568005	6.357005505	6.167325846
144699	5.366825193	5.189847475	5.155074642	4.959376148	4.998290949	5.109945973	5.304881978	5.328901056	5.350419724	5.065872314	5.178991813	5.118742414	5.150442316	5.64371211	5.222327203	5.125040857	4.948030888	4.928461051	5.136822921	4.634357815	4.949421662
145165	6.606091459	6.594194875	6.606091459	6.83710617	6.545620006	6.606091459	6.701766587	6.877530604	6.729058886	6.602377611	6.708868018	6.609261456	6.68538551	6.955327899	6.546295982	6.605529881	6.47842458	6.639427871	6.477911947	6.477474523	6.548520393
1452	8.517035014	8.662525787	8.647037321	8.513611156	8.704192208	8.774316977	8.441651469	8.728184156	8.710407175	8.79316858	8.681491067	8.659527476	8.516209958	8.541860392	8.732135908	8.659527476	8.606119484	8.218425716	8.85355661	8.656986233	8.467341068
145389	5.808775357	5.980397556	6.092980664	5.703276397	5.880120865	6.00644038	5.67374078	6.027623652	6.029738109	5.600171124	6.326851088	5.902296722	5.83930711	6.015148966	5.932186043	5.821226673	5.904372945	5.687547103	5.975926386	5.926872706	5.690551482
1453	8.090245401	8.378435555	8.002135963	8.379056278	8.050851439	8.248221687	8.121523298	8.181208141	8.070188887	8.364305735	8.171125476	8.129876091	8.325869994	8.144361953	8.267968061	8.400476868	8.396591465	8.309199528	8.339440715	8.501506154	8.401197159
145482	6.531506649	5.947672492	6.491485944	6.224641145	6.341237633	6.393178469	6.536452975	6.548763988	6.772702128	6.517718808	6.378434072	6.576278359	6.666157998	6.491167801	6.328060013	6.189721676	6.27671083	6.295027708	6.481628299	6.441385939	6.376001102
145483	5.565802537	5.278119912	5.508501075	5.341269311	5.228138885	5.449035825	5.379371444	5.255517407	5.335808835	5.484778097	5.312790526	5.262171183	5.250719752	5.237785292	5.351829877	5.209944449	5.301383279	5.373676212	5.447933675	5.187082426	5.491369426
145553	5.391333769	5.00192873	4.102908838	4.933998403	5.150306688	4.913182216	4.522456677	5.118361622	5.181669409	5.51117231	4.751315429	5.080018136	5.353298665	4.901713336	5.379435923	4.864372211	4.757885956	5.00192873	5.849773617	5.0280736	4.902854976
145567	7.320968407	7.501156652	7.264866655	7.204136912	7.849375856	7.442328704	6.936015605	7.57797597	6.571473907	7.560086165	6.833775208	6.959915051	6.988442235	6.722021224	6.965984401	7.095072413	7.586473479	7.445281543	7.499911457	7.110871843	7.550835086
1455	7.494752695	7.241170118	7.519495014	7.573157473	7.296980997	7.253172637	7.427778301	7.229873163	7.321617426	7.4340543	7.257294779	7.299282572	7.40253182	7.526263552	7.666327052	7.499841993	7.548068947	7.259565975	7.138473396	7.520812659	7.369802453
1456	6.675924765	6.892913894	6.943354628	6.465378986	6.479910799	7.048403481	6.672390499	6.667610778	7.022086026	6.560462653	6.860145612	6.656143376	6.80337758	6.683884394	6.655779026	6.67219466	6.58364545	6.604464564	6.824583197	6.471518489	6.07041905
1457	7.774549394	8.009568116	7.784944491	7.747918803	7.94340776	7.771465795	7.589114785	7.614064883	7.747918803	8.007644536	7.723097752	7.819326928	7.745597046	7.780445611	7.849994031	8.06495079	7.558480875	7.346118959	7.675937722	7.556338567	7.747918803
145853	6.257750051	6.176503701	6.121371912	5.786212445	6.334950989	6.015663498	5.863526858	5.997511375	5.800752205	6.226835039	6.050995051	6.216782932	5.832460355	5.997660341	6.042543287	5.883889888	6.151253042	6.124777167	6.274117637	5.70835817	5.778565253
1459	8.627853241	8.62404352	8.458645172	8.447091578	8.38112106	8.46452684	8.229597436	8.564433134	8.527145061	8.425514143	8.67766722	8.722720104	8.281163793	8.587819309	8.467692801	8.415404094	8.334162222	8.376966131	8.418404466	8.474300918	8.484148639
146050	5.780237719	6.020150621	5.469978281	5.930751004	5.802311612	5.701747471	5.909767981	6.098772005	5.948175941	5.555274804	5.875737363	5.668071895	5.796387353	5.888985925	5.83198948	5.824302325	5.954596277	5.83198948	5.743203849	6.011568582	5.80977118
146057	6.355514453	6.614890708	6.460215938	6.264227288	6.467169993	6.363456772	6.408005877	6.397973167	6.266157688	6.194307621	6.548743556	6.40669391	6.11778754	6.576781724	6.45394633	6.426208284	6.417510514	6.522409647	6.385226393	6.195066205	6.328372013
146059	5.645405635	6.273323457	5.868731032	6.209214235	5.759356276	5.885737631	6.298626383	5.913637511	6.046002646	6.165110762	5.740063203	6.025230937	6.310037279	6.0977157	5.937096861	5.830644113	6.051300381	6.082908937	6.094863803	6.146735852	5.932763358
1460	9.586532168	9.834589315	10.06225913	9.889986654	9.823916755	9.764800033	9.738126104	9.613710384	9.638358617	9.946915755	9.929310747	9.883162541	9.890578521	9.577809838	9.974290241	9.900481874	9.737960922	9.901340034	9.741971939	9.709227625	9.747655927
146198	5.578260836	5.244081949	5.628495052	5.370217202	5.409123809	5.431104808	5.270743823	5.577747209	5.409091448	5.332507479	5.43873491	5.415119298	5.565498076	5.222525332	5.456806034	5.468752594	5.536239145	5.534026897	5.476326959	5.523270083	5.557330254
146223	5.730241946	5.951665211	5.430057012	5.639939548	5.772665604	5.707289166	5.667130729	5.599178307	5.211866026	5.695444125	6.010793103	5.087973175	5.428563526	5.500781726	5.662311674	5.656014087	5.544488052	6.18542449	5.802713908	5.524992791	5.473767913
146433	5.590807663	5.551214172	6.385164263	5.78872853	5.393309383	5.427200909	5.13347019	5.051497419	5.837347964	5.215867257	5.806055519	5.580313168	5.596952838	5.578682151	5.485425135	6.018078862	5.657789453	5.664456394	5.159195385	5.70818581	5.577914026
146434	5.542817758	5.894760626	5.583604876	5.690612378	5.50943273	5.499833662	5.171496008	5.370957993	5.34296405	5.44765731	5.876760004	5.259372426	5.561096522	5.31492307	5.590532633	5.45273124	5.465994026	5.281876654	5.449983122	5.406915151	5.294213147
146540	5.358340392	5.541204944	5.680423441	5.746094678	5.439379791	5.707748871	5.691911896	5.718325027	5.315613743	5.789929343	5.647736257	5.557774174	5.805839543	5.649349185	5.496217008	5.502743043	5.614836203	5.839390539	5.827752523	5.908749905	5.741685238
1465	8.547304256	8.385615463	8.817379992	8.14890264	8.519363692	8.378168853	8.527813274	8.506306466	8.663587852	8.51917514	8.717664926	8.747903672	8.54863404	8.739384772	8.8519107	8.751283228	8.505337374	8.527030362	8.336121799	8.417888389	8.305751736
146691	7.010406953	7.443987939	7.011100004	7.438852799	7.073525427	7.315755188	7.195670368	7.257388361	6.913546492	7.227294922	7.085974011	7.131681858	7.400313889	7.084552851	7.055475654	7.164604213	7.189729	7.062648407	7.398616973	7.248044741	7.29040999
1466	6.145811304	6.208813593	6.472087157	6.540362887	5.982118585	6.227633593	5.872536446	5.88169181	5.296800118	6.240625609	6.194526055	5.462485553	6.336277568	5.733572017	5.89291039	6.354330796	5.752385557	6.012019293	6.411692182	6.61983908	6.619624815
146705	5.358086064	5.554658209	5.553944969	5.869715667	5.761757731	5.790753161	6.128513498	5.464821269	5.59316501	5.506030166	5.330622727	5.74340119	5.992072259	5.648808902	5.377709738	5.597131352	5.793076771	5.648808902	5.937057281	5.740982912	5.558227495
146880	6.313275561	6.321498203	6.409245605	6.646219041	6.083371487	6.327650493	6.423945299	6.409734358	6.298588321	6.806284858	6.495469221	6.523293568	6.691637565	6.566652634	6.247965308	6.477607442	6.730656348	6.514231469	6.402259043	6.391326643	6.602302041
1468	8.726753985	8.657893733	8.311016113	8.622445851	8.617001115	8.835577867	8.469654614	8.738429491	8.525948743	8.813041629	8.401647339	8.789719511	7.906586696	8.584261067	8.529605999	8.299449739	8.690364472	8.960377112	8.832507929	8.625473644	8.795064948
146923	5.205081407	5.357917824	5.259221168	4.835744495	5.130661371	5.186289442	5.025705771	5.186289442	4.861911095	5.112048683	5.233101074	5.081466854	4.966946587	5.182800195	5.186289442	5.187919157	4.958582799	5.293986185	5.246076706	5.283956715	5.189095557
147007	6.8433512	6.628714931	6.638936553	6.196852019	6.763919604	6.686376459	6.215619567	6.420096166	6.335940356	6.335010556	6.881842405	6.417164694	6.153177368	6.629851033	6.55226846	6.793397181	6.53190047	6.548885834	6.349333863	6.614278097	6.452384368
147111	6.435893811	7.077872416	5.987185052	6.576272026	6.189287673	6.713283047	6.109655445	6.499717491	6.416338658	7.001972453	5.943038221	6.095758258	6.674062223	6.037940863	6.093962036	6.390857666	6.20281574	6.908750832	6.772028584	6.639449182	6.495439544
147138	5.666182738	5.928029615	5.904838829	5.564036503	5.749972524	5.507326675	5.961024149	5.64262133	5.15906183	5.656429742	5.590673173	5.723026868	5.883109146	5.692258606	5.863981957	5.470016323	6.125936801	5.739284864	5.323765692	5.722980816	5.966518554
147172	5.901803884	5.848426843	6.069544968	6.195355325	5.929549739	6.653220178	5.8069334	6.069922127	5.898647378	6.247969569	6.379580186	5.626864892	5.678950174	6.069922127	6.077383595	5.904368807	6.546573715	5.84948357	6.408778611	6.398635845	6.009568826
147179	5.982035554	6.014226018	6.0356003	6.092943725	5.89487289	5.977344191	5.95420173	5.870998716	6.004610906	6.170498641	6.181120565	5.977344191	5.975392965	6.010584396	5.875789167	5.837985049	5.899321151	5.930186649	5.941969877	6.007341152	5.73997887
1471	10.34467579	10.24142953	10.52533791	10.37560605	10.31260956	10.34467579	10.39278217	10.22189785	10.2527362	10.28929002	10.5335433	10.21293241	10.33253443	10.33077054	10.26862978	10.48414492	10.57093311	10.34528935	10.0970907	10.38840767	10.4697227
147339	5.782185345	5.875659011	5.691442321	5.603974406	5.626702231	5.97255787	5.782185345	5.777550686	6.009248459	5.782185345	5.956420603	5.831577982	5.676837109	5.920011313	5.782185345	5.662670058	5.863281539	5.881884633	5.844162248	5.691480652	5.288482452
147372	5.77754639	5.55872331	6.44534431	5.75989986	5.587766037	5.718905204	5.348304678	5.407716586	5.625601188	5.635019008	6.275345912	5.778033297	6.046273433	5.517893577	5.471782592	6.360726367	6.19442864	5.649483433	4.859422416	5.754081874	5.80008918
147495	5.68131101	5.265374223	5.510527756	5.792623214	5.453923734	5.277465801	5.052457852	5.979092863	5.111231281	4.72401372	4.787538272	5.391726406	5.465653992	5.131011026	5.762472838	6.010354567	5.011199947	5.067200693	4.928398494	4.847693421	5.253608338
147525	5.902824939	6.119124588	5.336836785	5.938581717	5.680583642	5.867564392	5.955020403	6.164804168	5.864397263	5.843256389	5.922893368	5.799006318	5.779378896	5.826212985	5.902280968	5.92892168	5.919171967	6.175517673	6.222510217	6.264948847	5.987733708
1475	5.704218302	5.217200345	4.880413019	5.114319054	5.664243816	4.818643045	5.441220507	5.355495882	4.606311539	4.851853665	4.583727626	4.80356059	4.123567772	5.675823604	5.633464885	4.885383912	5.081290528	5.221647625	5.11474958	4.599239648	5.372957406
147645	4.985434009	4.985434009	5.179729594	5.417840607	4.950341047	4.985434009	5.222619449	5.045543207	4.861484759	4.918991522	5.049626689	5.069087998	5.167507634	5.029498105	4.894384615	4.836485739	4.856961467	4.985434009	4.847334836	5.194259744	4.874690182
147657	6.987490674	6.948299833	7.087377767	6.745717379	6.811775978	7.033503737	6.956268308	6.910813515	7.173750636	6.945426313	7.271296174	6.975877504	7.055423996	6.956268308	6.972779461	6.943873774	6.897495104	7.139289885	6.956268308	6.870265667	6.67648622
147686	5.387447849	5.00918127	5.074321104	5.189822769	5.260864674	5.295437622	5.443404262	5.332267877	5.694608772	5.307509207	5.287451534	5.332267877	5.703950531	5.301718331	5.500607541	5.353495618	5.280211114	5.264386119	5.658951037	5.220565194	5.036824249
147687	6.558186076	6.621135891	6.019200976	6.65446735	6.433297595	6.84139794	6.421748053	6.907467875	6.735014271	6.536710549	6.301641508	6.769163046	6.960501763	6.403570102	6.717886338	6.800387371	6.770647988	6.725057851	7.052944348	6.208133708	6.626250263
147694	5.574472113	5.732358287	5.727463171	5.782640024	5.792848749	5.81263403	5.659759656	5.734101583	5.995333829	5.826059564	5.552757427	5.767883541	6.026960851	5.696290832	5.872733119	5.812386017	5.927408653	5.374295737	5.461768455	5.564849129	5.563240627
1476	8.397797835	8.257538192	8.432513057	8.10527396	8.123824763	8.431887432	7.992544088	7.910945485	7.985180009	8.004558873	7.936807396	7.359369279	7.924403285	7.975080991	8.258014275	8.172931565	8.38606959	8.382175941	8.12990282	8.374340466	8.339822933
147727	5.08784055	5.191633194	5.365912588	5.260422237	5.001730658	5.300067194	5.141162284	5.251751239	5.329324734	5.363398364	5.294540132	5.445810334	4.989505427	5.178947506	5.11825441	5.070479525	5.216504067	4.730842784	5.077168738	4.805699088	4.656096258
1477	6.85308481	6.761197469	6.683665954	6.536288308	6.781804002	6.846492877	6.781804002	6.781804002	6.819193984	6.927189721	6.794897687	6.813990362	6.602041261	6.788959369	6.858615989	6.748411533	6.806216935	6.787854174	6.730591446	6.891473605	6.472988934
147804	6.324889574	6.524477012	6.411168025	7.337108974	6.496153806	6.570807769	6.673138439	6.475055998	6.725734499	6.373153936	6.520578573	6.722147145	6.340891442	6.660351621	6.531303324	6.502906459	6.493954863	7.161572239	6.713946186	6.590974175	6.562854811
147807	5.531492583	5.129349411	5.309060612	5.340472716	5.419356378	5.321457809	5.616854134	5.47062574	5.504103265	5.118538221	5.343903893	5.606802295	5.461908487	5.574977796	5.543827812	5.574635753	5.301919105	5.534411792	5.606772183	5.782251358	5.612058068
147808	6.128848945	6.222580692	6.352470705	6.54829619	6.143011833	6.23302989	6.532797849	6.375488965	6.279137319	6.121618399	6.182114931	6.302192129	6.534448756	6.40164758	6.206501058	6.129850469	6.408818912	6.273845716	6.390735754	6.216537355	6.198042056
147929	5.606882533	5.278713576	5.25480632	5.089992932	5.36683828	5.369549519	5.380729455	5.519621022	5.764501469	5.520362157	5.418540043	5.092332484	5.303212829	5.30807065	5.127320344	5.474536281	5.187493376	5.445251111	5.459139141	5.572049094	5.004072878
147947	6.134769902	6.552390501	5.766271801	6.197373631	6.167950087	5.982335537	6.197373631	6.509732365	6.121037703	5.803247303	6.653513081	6.247941795	6.210261753	6.433654777	6.655620279	6.609664917	6.197373631	5.821606882	6.062415837	6.332001275	5.96511239
147949	5.448927427	5.719202597	5.6992854	5.285186321	5.434928409	5.723631037	5.278742248	5.745119358	6.125516253	5.586780195	5.901049823	5.483312553	5.540622584	5.659483072	5.61791195	5.682285223	5.716369704	5.691975736	5.599303768	5.604721466	5.434464491
[truncated: 9,324 more rows]
