# Supplementary material for: Biological Pathways Leading From ANGPTL8 to Diabetes Mellitus–A Co-expression Network Based Analysis
Source: Front Physiol. 2018 Dec 21;9:1841. doi: 10.3389/fphys.2018.01841 (PMC6309236; doi:10.3389/fphys.2018.01841)
Supplement: Data Sheet 4 — List of genes to SNPs analysis performed on the selection of genes from ANGPTL8 genes co-expression module. [file Data_Sheet_4.XLSX]

## Sheet: Sheet1
Gene	Disease associated to the gene	DiSGeNET score	Number of PMID	SNP	Disease associated to the SNP	DiSGeNET score	PMID
ANGPTL8	Diabetes Mellitus, Non-Insulin-Dependent	< 0.001	1	rs2278426	High density lipoprotein measurement	0.5	23505323
	Obesity	< 0.001	1
BHMT	Abruptio Placentae	0.205		rs7700970	Selenium measurement	0.5
	Diabetes Mellitus, Non-Insulin-Dependent	0.2	1
GATAD2A	Diabetes Mellitus, Non-Insulin-Dependent	< 0.001	1	-
GCLM	Schizophrenia	0.211		-
	Diabetes Mellitus, Non-Insulin-Dependent	0.005	2
PIK3C2G	Diabetes Mellitus, Non-Insulin-Dependent	0.003	2	rs11044045	Schizophrenia	0.5
				rs10841048, rs12816270	Diabetes Mellitus, Non-Insulin-Dependent	0.003	17991425
PPARGC1A	Amyotrophic Lateral Sclerosis	0.402		rs41359445	Impaired cognition	0.5
	Diabetes Mellitus, Non-Insulin-Dependent	0.372	79	rs590183	Blood pressure finding		17903303
PRKAB2	Diabetes Mellitus, Non-Insulin-Dependent	0.005	3	-
RAPGEF1	Diabetes Mellitus, Non-Insulin-Dependent	0.006		rs11243444	Diabetes Mellitus, Non-Insulin-Dependent	0.006	19297053
	Anti-Glomerular Basement Membrane Disease	0.08	5	rs7853122	Malignant neoplasm of stomach	0.003
SLC19A2	Thiamine responsive megaloblastic anemia syndrome	0.686		rs28937595	Thiamine responsive megaloblastic anemia syndrome	0.603
	Diabetes Mellitus	0.202	7
SHC1	Amyotrophic Lateral Sclerosis	0.2		rs3766920	Inflammatory Bowel Diseases	0.5
				rs8191979	Diabetes Mellitus, Non-Insulin-Dependent	0.003	10372739
TADA1	Diabetes Mellitus, Insulin-Dependent	0.003	2	-
GYS2	Glycogen Storage Disease 0, Liver	0.68	2	rs121918420	Glycogen Storage Disease 0, Liver	0.6	9691087
				rs121918421
G6PC	Glycogen Storage Disease Type I	0.698	58	rs1801175	Glycogen Storage Disease Type I	0.603	21599942
				rs1801176
ABCB11	Cholestasis, Progressive Familial Intrahepatic, 2	0.603		rs11568372	Cholestasis, benign recurrent intrahepatic 2	0.603
ACTN1	Thrombocytopenia	0.201		rs387907348	Bleeding disorder, platelet- type, 15	0.6
ARHGAP5	Liver carcinoma	0.003		-
ATF6	Photophobia	0.4		rs10918270	Parkinson Disease	0.6
AUH	3-alpha methylglutaconiIDURIA, TYPE I	0.601		rs121434636	3-alpha methylglutaconiIDURIA, TYPE I	0.503
AXIN1	Osteogenesis imperfecta type III (disorder)	0.683		rs10513789	Parkinson Disease	0.6
				rs587779473	Ehlers-Danlos Syndrome, Type IV	0.6
BAAT	Hypercholanemia, Familial	0.6		rs28937579	Hypercholanemia, Familial	0.6
BHLHE40	Bipolar Disorder	0.405		rs12489120	Psoriasis vulgaris	0.5
BMPR2	Pulmonary Veno-Occlusive Disease (disorder)	0.601		rs397514497	Pulmonary venoocclusive disease 1	0.5
C9orf72	Amyotrophic Lateral Sclerosis	0.272		rs774359	Amyotrophic Lateral Sclerosis	0.6
CARM1	Psoriasis	0.2		rs12710258	Smoking Behavior	0.5
CHD4	Endometrial Neoplasms	0.2		rs1057510	Myopia, Degenerative	0.5
COL1A1	Osteogenesis imperfecta type III (disorder)	0.683		rs72653170	Cortical Congenital Hyperostosis	0.516
COL3A1	Ehlers-Danlos Syndrome, Type IV	0.493		rs587779599	Ehlers-Danlos Syndrome, Type IV	0.6
COL5A1	Ehlers-Danlos syndrome type 2	0.401		rs777625241	Ehlers-Danlos syndrome type 1	0.5
				rs786200922
CTH	Cystathioninuria	0.681		rs28941785	Cystathioninuria	0.603
CYP2C8	Kidney Diseases	0.2		rs1934951	Bone necrosis	0.6
				rs2275620	Gout	0.5
CYP3A4	Mammary Neoplasms	0.214		rs4986910	Malignant neoplasm of breast	0.103
CYP4V2	Bietti crystalline corneoretinal dystrophy	0.687		rs119103283	Bietti crystalline corneoretinal dystrophy	0.606
DIP2A	Malignant neoplasm of breast	< 0.001		rs2839281	Carotid Stenosis	0.1
ELP2	Intellectual Disability	0.2		rs7242481	Squamous cell carcinoma of esophagus	0.003
EPB41L5	Malignant neoplasm of breast	< 0.001		-
FGD4	Charcot Marie tooth disease, Type 4H	0.681		rs63749871	Charcot Marie tooth disease, Type 4H	0.6
				rs7315682	Albuminuria	0.1
FH	Hereditary Leiomyomatosis and Renal Cell Cancer	0.618		rs121913121	Hereditary Leiomyomatosis and Renal Cell Cancer	0.6
FLOT1	Q Fever	0.2		rs3094127	Multiple Sclerosis	0.1
FMO4	Deafness	0.002		-
FRS2	Hypertensive disease	0.002		-
GIPC1	Mammary Neoplasms	0.006		-
GLYAT	Bipolar Disorder	0.2		-
GNG7	Esophageal Neoplasms	0.2		rs57549656	Schizophrenia	0.5
HNMT	Asthma	0.211		rs758252808	Mental retardation, autosomal recessive	0.6
HPRT1	Lesch-Nyhan Syndrome	0.734		rs137852483	Lesch-Nyhan Syndrome	0.603
IGFBP1	Endometriosis	0.204		rs4619	Pancreatic carcinoma	0.003
	Liver Cirrhosis	0.203
INPP4A	Intellectual Disability	0.2		rs12617721	Bipolar Disorder	0.5
JADE3				-
KDM6A	Kabuki make-up syndrome	0.203		rs397514628	Kabuki syndrome 2	0.5
MAOA	Brunner Syndrome	0.48		rs796065312	Brunner Syndrome	0.5
MAP3K11	Malignant neoplasm of ovary	< 0.001		rs10791821	Gout	0.5
				rs58950470	Schizophrenia	0.5
MAPK8	Depressive disorder	0.2		rs10857560	Precapillary pulmonary hypertension	0.003
MBTD1	Congenital chromosomal disease	< 0.001		-
MCCC1	3-methylcrotonyl CoA carboxylase 1 deficiency	0.601		rs119103212	3-methylcrotonyl CoA carboxylase 1 deficiency	0.6
MET	-			-
MUT	Methylmalonic Aciduria due to Methylmalonyl	0.68		rs121918256	Methylmalonic Aciduria due to Methylmalonyl	0.6
MYH9	Sebastian syndrome	0.694		rs80338831	Sebastian syndrome	0.609
NAA40	Malignant tumor of colon	< 0.001		-
PFN1	Amyotrophic Lateral Sclerosis	0.405		rs387907264	Amyotrophic Lateral Sclerosis	0.6
PIK3R2	Polymicrogyria	0.2		rs372272045	Megalencephaly-polycrogyria-polydactyly.	0.5
				rs34993780	Crigler Najjar syndrome, type 2	0.619
PIK3R4	Epithelial ovarian cancer	< 0.001		-
PIP5K1C	Lethal congenital contractural syndrome 3	0.6		rs121908315	Lethal congenital contractural syndrome 3	0.6
PLCG1	Bipolar Disorder	0.205		rs11696662	Epithelial ovarian cancer	0.003
PRDX6	Schizophrenia	0.203		-
SETD1A	Schizophrenia	0.201		rs770913157	Schizophrenia	0.5
SLC16A2	Allan-Herndon-Dudley syndrome (AHDS)	0.687		rs104894939	Allan-Herndon-Dudley syndrome (AHDS)	0.6
SLCO1B1	Myopathy	0.215		rs2417957	Ischemic Cerebrovascular Accident	0.5
SMARCA4	Coffin-Siris syndrome	0.401		rs1122608	Myocardial Infarction	0.603
SMARCD1	Hyperlipidemia	0.08		-
UGT1A10	Hearing Loss	0.002		rs4148323	Gilbert Disease (disorder)	0.641
UGT1A9	Acute kidney injury	0.2		rs4148323	Gilbert Disease (disorder)	0.641
ZYX	Ewings sarcoma	0.003		-
