# Supplementary material for: Biological Pathways Leading From ANGPTL8 to Diabetes Mellitus–A Co-expression Network Based Analysis
Source: Front Physiol. 2018 Dec 21;9:1841. doi: 10.3389/fphys.2018.01841 (PMC6309236; doi:10.3389/fphys.2018.01841)
Supplement: Data Sheet 5 — Lists of the genes in corresponding modules identified through WGCNA. [file Data_Sheet_5.XLSX]

## Sheet: Modules
Black	Blue	Brown	Green	Greenyellow	Grey	Magenta	Pink	Purple	Red	Tan	Turquoise	Yellow
100289678	100033413	100033416	100009676	10682	10001	10046	10039	100151683	100131434	10379	1000	10000
10043	100033418	100033420	10023	1069	100033414	10140	1003	10066	100133315	10561	100128252	1009
10048	100033438	100033423	10055	11022	100033432	10157	100419583	10195	10020	10838	100131187	10152
100506658	100033821	100033426	10076	11161	100049716	10166	10082	10238	100337591	10964	100132341	10175
10099	10009	100033427	10079	134218	10005	10402	10095	10342	10040	115361	10015	10186
10113	100130872	100033431	10134	134429	10007	10413	10097	10548	100499177	115362	10026	10231
10133	10014	100033434	10142	1398	10010	10436	10154	10794	10111	129607	10042	10243
10328	100287932	100033435	10237	147968	10011	1060	10161	1119	10211	151636	100507321	10247
10420	10051	10006	10263	158160	100128288	10695	10184	113829	10227	219285	10054	10252
10555	10072	100124536	1026	1595	100128569	10826	10203	1209	10241	220001	10060	10262
10608	10121	100131017	10295	163183	100128782	10954	10261	130872	10249	23586	10063	1038
10616	10130	100188893	10327	1717	100128927	10993	10288	134637	10276	2526	10069	10398
10623	10174	100289635	10350	1718	100129482	11015	10409	1370	10404	2537	10073	10410
10629	10179	100506144	10351	219595	100129842	11214	10437	140576	10417	2633	10093	10427
1066	10181	10062	10383	2222	100130093	112817	10487	1676	10426	2764	10096	10472
10723	10197	10094	10400	2224	100130100	117247	10577	1798	10443	282617	10102	10473
10724	10213	100996634	10425	23511	100130331	118472	10584	221785	10498	3429	101059918	10491
10749	1024	10114	10440	255738	100130519	118980	10659	23412	10509	3434	10109	10499
10864	10280	10139	10468	26297	100130557	121642	1071	25844	10560	3437	10116	10516
10938	10284	10159	10484	26515	100130744	130013	1075	25957	10567	352954	10128	105375355
10979	1028	10162	10497	26797	100131205	131544	10859	26580	10599	387273	10147	10581
10985	10311	101752399	10500	27346	100131211	1373	10866	27315	10652	4599	10180	10602
11057	10438	10189	10525	29881	100131827	139285	10875	28511	10656	4938	10188	10654
11060	10444	101954267	10580	3156	100132288	1401	10894	3181	10658	4939	10229	11010
11278	10455	101954273	10598	3157	100132386	140775	10990	3192	10755	4940	10254	11030
11282	10463	10204	10626	31	100132948	1466	11031	3338	10818	51281	10269	11040
1140	10477	1020	1072	326625	100133091	1476	11151	374395	10884	5359	10274	11078
114883	10478	10212	10808	329	100137047	154661	112616	378938	10891	54739	102	11142
114915	10479	10270	10813	3373	10013	1548	11314	391	10924	54809	10301	11167
115290	10483	10399	10840	3422	10016	166647	11326	400569	10970	55008	10314	11185
115701	10488	10412	10896	3727	10017	169355	114884	4191	10981	55601	10352	11230
116225	10490	10419	10897	3949	10018	1806	114897	4267	11067	55753	10362	113277
116540	10521	10428	10902	39	100190939	191	115677	4733	1108	5610	10365	114757
117246	105375316	10457	10963	4047	10019	2160	116150	51116	1112	57169	10466	115123
118471	10542	10489	10965	4234	10025	220441	116159	51231	11136	64135	10480	115207
1186	10553	10522	10991	4597	100272147	222643	116255	51428	11179	64761	10482	120
122616	10572	10534	10999	4598	100288974	224	116441	51604	11234	6772	10495	122961
122622	10574	10540	11016	468	100302145	22856	1185	51747	1124	83666	10513	123036
123228	10613	10550	1101	50814	10036	22936	1200	5192	11252	84514	10523	124
123	10651	10557	11043	51109	10038	23051	121599	537	11261	8638	10527	125988
127829	10741	10594	11153	51330	100423062	23132	123920	54433	112812	87178	10531	125
128077	10768	10640	11170	51478	10044	23253	1240	54810	11284	91543	10556	126393
128553	10799	10657	11171	55074	10049	23352	126364	54939	112939	9589	10559	127435
1329	10802	10841	113177	55902	100505549	23362	126669	5496	112		10579	1278
134553	10856	10867	11343	57226	100506127	23400	128346	54982	113251		10591	128434
137682	10857	10946	1164	57546	100506248	23408	128439	5499	11346		10600	1284
137964	10873	10969	120224	57678	100506627	23411	128989	55004	114926		10612	1291
140823	10885	10971	121504	57761	100506730	23423	1393	55111	114991		10621	1292
140862	10890	10972	122664	5833	100507290	23464	1428	55151	115209		10634	1293
140901	10907	10998	124454	6307	100507436	23515	1436	55182	115992		10671	130132
144193	10935	11044	126074	6309	10050	23528	1471	55628	117143		10712	130271
144402	10952	11054	126410	64782	100526833	23562	149483	55741	117153		10728	1303
1465	10953	11100	126433	649446	100529855	25777	1520	56052	117178		10735	132720
147111	10956	11129	127687	6713	100533106	25780	1536	57035	118924		10746	1388
147525	10959	11138	128497	6721	100533990	25875	155038	57409	121512		10767	1396
147727	10960	11140	128710	7108	10056	25914	157	6224	122773		10775	1397
151295	10989	11168	1384	79932	10057	26084	1601	64116	123688		10788	140606
152503	11001	11180	140735	81572	10058	2639	161742	6447	1238		10801	143425
152926	11112	11183	145567	84981	10059	26873	169792	6628	127018		10847	1435
154	11218	11188	150709	9026	10061	27115	170392	667	1277		10848	143684
158056	11244	11253	151507	90809	10067	27163	170691	6723	1281		10861	143888
1592	112487	113246	152189	91050	10068	27165	171024	6746	128977		10908	144165
160	112611	11325	154467	9136	10075	27232	1776	7542	1289		10914	145553
1613	11264	11333	159963	9425	10081	27252	1794	79102	130507		10927	146433
161	11267	11336	1612		10084	2760	1903	79711	131118		10949	147372
164656	112936	114034	162427		100861548	2805	1909	81876	131870		10955	149076
1647	112950	114569	163131		100862671	28234	1948	826	134430		10980	149986
167153	11311	114599	163859		100873755	285172	1992	832	137872		11017	151887
1778	11315	114625	16		100873768	2875	1999	8402	139596		11019	152007
185	11334	115939	171546		10087	28970	199	84993	143872		11020	1522
1874	11340	116541	1723		100887750	28992	2037	8733	144245		11051	152485
1943	113419	116938	1736		10092	29034	2078	8897	144363		11056	1549
196513	113444	116983	1743		10101	2909	2124	90592	144577		11062	157695
196	113612	1173	1756		10105	29763	2149	9524	144699		11083	160518
197370	113675	118881	1810		10106	3021	2170	9584	1453		11091	1632
201232	114785	121260	1827		10110	3081	219972	9777	148930		11093	1634
201799	1147	121665	1828		10120	308	2207		1491		11094	165
2040	114823	122416	1845		10127	3242	221395		150962		11101	166336
2041	115106	123016	1890		10129	3383	221472		151050		11103	166815
205717	115201	123720	192111		10131	3421	221895		152195		11157	170954
2063	1155	126208	1938		10135	3626	22915		153222		11176	1805
2064	115	127428	1968		10137	3632	22918		153241		11186	182
207	116068	128869	1981		10138	367	22919		153364		11212	1849
20	116092	130733	200081		10144	3726	23034		153396		11231	187
2140	116254	130916	200186		10146	375035	23136		154007		11313	1893
2193	116461	1314	201161		10150	3752	23179		154043		113178	1902
2194	119504	132158	2013		10151	3781	23184		1558		113201	2004
2195	1213	134266	2030		10153	383	231		157567		11321	2009
2203	122809	1356	203197		10155	4008	2321		1576		11331	2014
221061	122830	1417	2035		10160	407975	23231		158405		11337	201895
221749	123803	142678	203		10163	414328	23240		162239		11342	2022
222229	1241	143941	215		10165	4143	23242		1629		11345	203260
2230	124936	144404	2180		10169	414	2350		163087		114882	2034
22809	1266	146059	2181		10171	445	23555		1786		114904	2042
22849	127262	148867	220002		10178	4501	23659		178		114908	2108
22866	127933	149175	221035		1017	4522	240		1998		115294	2113
22877	1315	149603	221078		10190	4673	2530		201931		115548	2162
22924	133619	150684	22808		101927550	4817	2533		202299		116138	2192
23094	1337	153562	22820		101928673	4942	254428		203228		116151	219699
23097	1345	155061	22879		101928885	501	256329		2155		116224	2199
2314	1347	159090	22887		101930332	5106	25837		2165		116985	2200
23150	135114	1603	23023		10193	51490	25939		221037		116988	2202
23229	1355	161176	23043		10194	5167	26157		222236		1176	221443
23248	140710	161291	23064		10196	5432	2650		2271		1182	223117
23265	140825	161424	23065		10198	54470	26800		22827		118672	2260
23285	1429	163	23133		10199	54518	2687		22837		118	2263
23288	142	165140	23142		1019	54749	27180		22926		1198	2273
2330	146880	1716	23223		10201	54838	27242		22978		120526	22883
23350	147007	1757	23239		10205	54893	27253		23039		1207	2288
23390	147808	177	23286		10206	54970	2791		23078		121274	22925
23647	1495	1783	23314		10207	55022	285195		23154		1212	23052
23780	1497	1829	23326		10208	5507	29108		23176		122060	23114
2494	1499	1877	23331		10209	55084	29116		23181		122553	23129
252969	151449	1891	23332		10210	55089	29785		23207		123169	2313
255967	151987	192286	23389		10216	55224	2983		23219		123811	2316
25793	152831	1945	23460		10217	55240	29969		23279		124491	23187
2580	1545	195827	23469		10219	552	3003		2329		124512	23213
25850	1551	197258	23480		1021	55337	3055		23304		124540	23310
25855	155435	197320	23492		10221	55686	3071		23318		124565	2331
25871	157769	200539	23498		10225	55704	3075		23369		125170	23392
2592	157848	2010	23741		10226	55811	30845		23382		125228	23414
26012	160418	201163	23788		10228	55827	3105		23396		125488	23417
26043	1642	2053	23		1022	55930	3106		23401		128240	23452
26119	1653	205428	2475		10230	56259	3108		23443		129563	23456
26121	1660	2055	252995		10235	56931	3109		2346		129807	23484
26151	1666	2058	253959		10236	56997	3111		23493		130557	23506
26156	170961	2130	2549		10239	57134	3113		23508		130617	23541
2621	171023	2132	25805		10240	57179	3115		23556		130814	23635
26232	1738	219855	25829		10244	57211	3122		23588		1317	23641
26268	1797	221079	25896		10245	5738	3133		23590		132241	23678
26272	1819	221184	2590		10246	57448	313		23596		132660	23743
2631	1856	222068	25921		10248	57509	3140		23600		133308	23768
26471	1857	2261	26009		10250	57600	3162		23632		134510	241
266629	1953	2264	261726		10253	5834	330		23636		134549	2444
26994	196483	226	2617		1025	595	3384		23710		1353	255743
283373	1965	22800	26207		10260	60625	3394		23753		1361	256236
283638	196883	2280	26235		10267	607	3561		24140		1362	256394
284352	2006	22874	26262		10268	6095	3587		24145		137492	256987
284904	201595	22941	26269		102723566	6303	359845		253461		137695	25825
29083	201626	22950	2644		102723701	64093	3635		253558		1385	25831
2937	2023	22981	2645		10272	642776	3689		2538		1389	25890
2956	2065	23020	26608		10273	64816	375287		254251		140461	259217
2972	2079	23031	27044		10277	6482	3791		2542		140609	25927
29761	2107	23107	27086		1027	6542	388325		256471		1407	25937
3008	2145	23141	27289		10282	6575	389558		2564		140890	25960
3034	214	23162	2768		10283	6579	3936		257218		140	25999
3064	217	23195	2778		10285	6898	3937		25782		142940	259
3257	2185	23291	2802		10286	6906	397		25840		1431	26013
3294	2197	23351	2806		10287	692233	404037		25913		143384	26071
32	219931	23353	2817		10289	7068	4064		25920		1434	2615
3300	220323	23385	2819		10291	7082	4067		259230		143686	2627
335	220972	23461	2821		10294	7184	4125		25930		144348	2646
338699	221477	23468	282991		10296	79083	4249		25945		146057	26508
339883	221545	23499	283871		10298	79758	427		25961		146691	26509
3460	2235	23505	283970		10299	79789	4311		26020		146705	2697
3476	22875	23524	284058		10300	79794	4360		26035		148362	27122
3485	22906	23568	285189		10302	79875	4481		26092		1486	27145
348	22908	2356	285830		10307	80824	4651		26137		1487	27303
360023	22916	23587	28968		10312	825	4688		26355		150274	27324
3659	22930	23603	29015		10313	83862	4689		26511		151011	27350
3705	22948	23729	29058		10316	83931	474344		2651		151195	2744
3843	22955	23774	29119		10318	84516	4794		27309		1519	28232
388323	23011	246181	2975		10322	8470	4804		2730		1525	2823
388503	23035	252839	2976		10325	84803	4811		27332		157638	283298
388558	2303	2531	29916		10329	8519	51177		2788		1604	283848
3911	23063	25766	29925		10330	8660	5138		2801		1615	283987
3954	23076	25814	29926		10332	88455	51411		282679		161823	284119
3959	23080	25826	29927		10333	89894	51571		283349		161882	28468
399665	23093	25870	29982		10336	8991	5168		283518		1635	286006
399818	23126	25915	29988		10346	9043	51762		284323		168667	286410
404093	23139	259173	29994		10349	9110	51816		285268		173	2869
4089	23155	25941	29997		10360	9125	5199		285343		1760	2872
4122	23167	25970	30844		10363	92344	5294		285440		1801	28755
4337	2317	25980	319		10367	93185	5305		285600		1855	288
4358	23191	25981	3308		1036	9397	53345		285753		18	28908
440423	2324	25992	3309		10370	9569	5341		286205		1910	2896
440515	23256	26003	3312		10380	9663	5360		2889		1954	2934
4601	23293	26034	3376		10381	9780	53829		28964		196527	293
4647	23344	26093	3418		10384	9870	541471		28986		196743	2949
4724	23345	26205	3423		10390	9958	5426		29068		197322	2950
4775	23360	2629	374378		103910	996	54331		29958		197335	2954
4902	23365	2648	375		10392	9989	54496		29966		1983	29767
4907	23463	26776	376267		10395	9990	54504		2998		200424	2982
5045	23471	26777	3856		10396		54538		29		201266	2995
5054	23479	26780	388815		10397		54674		30849		201294	29980
51112	23536	26783	3899		1039		54841		3176		201562	29995
51150	23557	26784	38		103		54894		3251		202018	30008
5116	23576	26788	3927		10401		54971		3290		2029	3017
51195	23597	26796	3980		10421		55017		338692		203062	301
51249	23633	26802	399909		10422		55234		339105		203068	3029
51533	23648	26804	399979		10423		55268		340277		2039	302
51661	23760	26805	4097		10424		55303		343071		2059	304
5198	23786	26807	4141		10430		5538		347051		2060	30846
5211	2517	26810	4170		10432		5552		3484		207063	3212
5244	253943	26811	4172		10434		55577		348995		2072	326624
5337	2547	26814	4199		10435		55619		353088		2131	3339
5346	2550	26816	4211		1043		5577		3612		2153	3399
538	255252	26817	4301		10445		5579		3628		2157	340061
54112	257364	26818	4478		10449		55803		3631		2158	3428
54461	25813	26819	4493		10450		5583		3646		2159	342979
54472	25820	26824	4615		10452		55843		366		221294	347
5447	25847	26958	4641		10454		55876		36		221927	3480
54529	25853	26993	4771		10456		558		375743		22818	3486
54539	25906	27005	4793		10458		5641		376940		22836	3488
54585	25917	27034	47		10459		5649		3801		22838	3490
54762	25923	27089	4802		10461		567		3818		22841	3500
54808	25926	2720	4850		10462		56990		388272		22858	3514
54816	25934	2734	488		10464		57153		389072		22862	358
55187	25936	280636	4953		10465		57162		389434		22904	3603
5526	25940	283450	5007		10467		57175		391059		22928	3621
55536	25946	283899	5029		10469		57192		3913		22931	3671
55589	25979	285367	5033		10471		5734		392636		22937	3680
55670	25994	286262	5034		10474		57514		394		22938	3693
55796	26017	2878	5093		10475		57552		3953		22980	3708
5581	26030	2879	50999		10476		57610		3985		22985	3836
55823	26033	28972	51001		10486		57698		400961		22990	3880
55857	26040	28989	51031		10492		5777		4035		22992	388730
55959	26099	29074	51073		10493		5788		407036		22	389114
56005	26136	29105	51100		10494		58191		4124		23012	3908
56243	26273	2957	5111		104		58475		4128		23047	3910
56267	26284	2960	51199		1050		5880		4152		23053	401190
5638	26286	29964	5119		10514		59342		4179		23060	401320
563	26503	3094	51204		10519		59345		4194		23067	402
56521	26528	3104	51236		1051		6239		420		23071	4053
5652	2673	3178	51318		10520		6279		4233		23074	4059
56894	26792	3187	51493		10524		6347		4296		23085	4060
56926	26795	319103	51499		10526		6352		4324		23113	406937
56970	26799	339344	51504		10528		6363		4329		23122	406961
57118	26820	3475	5151		10529		6404		441549		23135	4071
57140	26995	351	5154		1052		64122		4430		23145	4082
57406	27040	3551	51629		10533		64123		4534		23152	4149
57465	27043	3570	51645		10535		64231		4594		23168	4162
57533	27069	3608	51651		105369190		64420		4627		23172	4208
57549	2706	3615	51726		105370045		64778		462		23193	4223
57591	27095	3661	517		105371371		64965		4668		23211	4239
57605	27189	368	5202		105375092		6614		4799		23241	4240
57619	27230	3703	5205		105377774		6624		4999		23262	4253
57787	27248	3716	527		10537		6645		5000		23264	4256
5780	27257	374291	5314		10539		664		5016		23275	4313
5789	27327	374659	5373		10541		6688		5053		2328	4528
5792	27351	375775	53981		10549		6751		51068		23309	4628
58525	2739	377	54558		1054		6850		51071		23317	4629
5905	2745	3795	54797		10552		6916		51084		23334	4707
5915	2773	3831	5479		10554		7010		51090		23341	4708
5976	2782	3842	54825		10558		7040		51091		23376	4756
60678	2799	387601	54867		10564		7048		51104		2339	482
6167	283130	387680	54868		10565		7094		51115		23446	4854
6207	283537	387742	54886		10569		7099		51141		23476	486
6231	284390	388552	54898		10573		7102		51162		23478	4883
6382	284729	3993	54930		10575		712		51166		23513	4913
63939	285381	399687	54936		10576		713		51170		23523	4921
63951	286451	3998	55062		1057		714		51174		23527	493
641371	2887	400673	55120		10585		719		51175		23530	4969
64222	28982	402778	55129		10587		722		51185		23548	5010
64223	29078	4041	55145		10588		7305		51272		23550	5050
642	29088	4051	55161		10589		7351		5127		23585	50650
6451	29090	4069	55238		10592		7409		51280		23607	5066
64689	29095	412	55254		10597		7412		51315		23608	5087
64744	29110	414157	55260		10603		7456		51362		23654	5098
64764	291	414919	55266		10606		7805		51390		23673	51011
64776	29777	421	55361		10607		7837		51557		23731	51063
65094	29796	4232	55374		10611		79161		51776		23742	51099
6513	29934	4255	55379		10614		7940		5216		24148	51196
6522	29979	432	55506		10615		79652		5287		246175	51232
652	2997	442907	55534		10617		79689		5288		2519	51264
6573	3015	4637	55713		10618		79810		5296		253260	51299
6591	3026	4694	55729		10622		79869		5335		253635	51310
6643	3035	4726	55735		10625		79969		5361		253832	51313
6646	30815	4832	55761		10628		80177		54014		254065	51317
6935	3093	494470	55770		10631		80380		54148		255027	51339
7003	30968	4975	55858		10632		81553		54463		256364	51374
7030	309	5018	5589		10636		81619		54477		256643	5139
7049	310	50813	5590		10641		81622		54480		25759	51473
7069	3182	51010	56006		10645		83706		54494		25800	51474
7112	3190	51079	5601		10664		83930		54495		258010	51477
7168	3248	51085	56262		10667		84067		54497		2581	5156
7174	326343	51098	56270		10670		84230		54532		25842	5159
7203	3267	51114	5664		10672		8477		54575		25874	51673
729359	3313	51222	56919		10673		84818		54600		25878	51704
7318	334	51234	56935		10677		84868		54623		25898	51705
733	3398	51312	56941		10678		8547		5464		2589	5175
7407	340371	51373	57026		10681		8635		54732		25912	51
7410	3416	51386	5702		10686		8676		54780		25932	5270
7447	344558	51400	57050		10691		8685		54799		25938	5315
7789	347734	51422	57089		10694		8714		54802		25943	5318
79053	3481	51433	57099		10713		8715		54815		25948	5325
79087	3633	51466	5713		10714		8728		548645		25956	5327
79178	3643	51547	57161		10717		8826		54941		25978	53343
7922	3690	51550	57187		10725		8832		54981		25989	5355
79447	372	51552	57222		10726		8856		549		26039	5376
79575	374666	51616	5725		10730		8935		55037		26073	53826
79643	374887	51733	5727		10732		896		55094		26122	53827
79697	374946	5193	57551		1073		9056		55102		26123	5420
79718	375056	521	57583		10743		9168		55250		26128	54363
79776	378	5245	57609		10745		91937		55277		26145	54566
79784	3799	528	57658		10747		920		55285		26155	54567
79831	382	53373	57690		10750		922		55326		26164	5480
79894	3838	5339	57693		10758		9262		55339		26173	54829
79971	3839	5357	5861		10762		9332		55342		26224	54940
80045	3840	5364	5901		10765		9459		55343		26225	5494
80142	387264	539	5911		10766		945		55366		26226	5495
801	3875	540	59271		10769		9473		55556		26234	55005
80305	388753	5411	5937		10771		952		55596		26258	55137
80339	389125	5428	5982		10772		9535		55631		262	55178
80833	3916	54386	5987		10776		9590		55650		2642	55186
81545	3939	54431	5993		10778		962		5565		26574	55205
81610	400410	54499	6046		10780		9630		55755		26589	55243
81688	400	54682	60528		10781		963		55773		26610	55275
81844	401261	54704	6185		10782		9659		55788		2665	55296
8216	4043	54765	6288		10783		9672		55810		26953	55300
8242	4061	54853	6289		10785		968		55812		26985	5534
8338	4074	54908	6304		10786		9924		5586		26986	5549
833	4084	54914	6389		10787		9938		55900		27101	55588
83604	4129	54947	63917		10791		9991		55908		27102	55600
83729	4189	54978	6396		10795				55922		27166	55658
83737	4190	55070	64114		10806				5599		2717	55690
83746	4218	550	6419		10807				56260		271	55752
83752	4247	55139	64216		10809				5654		27243	55825
83935	4292	55160	6434		10810				56664		27246	55917
83937	4302	55168	64428		10811				56882		27258	5595
83988	439	55280	6443		10815				56898		27292	5602
84148	440104	55298	6449		10817				56922		27329	56271
84557	440352	55344	645212		10825				570		27344	56944
84619	443	55353	64834		10827				57190		2766	56996
84879	4588	55364	64847		10844				57337		282809	57178
8490	463	5537	64928		10845				57380		283149	57189
84987	4682	55450	64968		10868				57558		283377	57198
8542	4690	5562	65220		10869				57617		283459	5730
8554	4705	55654	65244		10871				57669		283464	57381
8563	4716	55687	653483		10877				57679		284001	5739
8566	4719	55697	6594		10878				57728		28512	5740
857	4720	55718	66005		10892				5775		285282	57452
8690	473	55722	6732		10898				57763		285636	57484
8743	4758	55742	6780		10899				5796		286101	57493
8773	4798	55743	6811		10901				58526		286128	57556
8800	4814	55750	682		10904				5909		2882	57685
8912	4836	55756	6878		10905				5930		28951	5768
8916	4899	55795	6892		10906				59338		28969	57706
8943	48	55833	6897		10910				594		28977	5783
8996	4926	55851	7074		10912				602		28987	5784
9037	493856	55915	7126		10915				60370		29123	5813
9066	4967	55929	7187		10916				6334		2935	582
91056	5009	5621	7259		10919				635		2958	58494
91300	5036	5627	7263		10921				63929		2959	5939
91582	5052	5636	7264		10922				64072		2963	5977
9189	50808	56616	7296		10923				64081		29766	59
91947	50832	5688	7327		10928				64110		29801	6035
92106	50862	56900	734		10929				64225		29882	60681
93621	5096	56904	7355		10933				64398		29883	6181
9368	509	56998	7408		10936				6464		29911	6191
94107	50	57045	7415		10939				64759		29914	6237
94134	51004	57128	7448		10943				64762		29915	6281
9420	51014	57157	7473		10944				6483		29920	6282
94241	51021	57228	7494		10945				64855		29924	633
9429	51028	57326	7700		10947				6500		29954	6366
9463	51030	57333	776		10948				6566		29956	6383
949	51061	574040	7779		10951				6567		29974	6387
9540	51070	57447	783		10957				6597		29978	64129
9550	51077	57496	7873		10961				65983		30001	64925
9570	51096	57530	7874		10966				659		3052	64943
9605	5110	57654	7884		10973				6602		3053	65018
9611	51138	57661	788		10974				663		3080	653145
9649	51155	58515	78992		10975				6788		30833	6546
9679	51194	585	79001		10982				6882		3083	6548
9698	51258	5864	79002		10983				7006		3091	6558
9725	51268	5870	79027		10987				7029		3145	6578
9792	51282	587	79109		10988				7035		324	6580
9820	51287	5925	79174		10992				7276		3265	6586
9919	51304	6002	79633		10994				7342		3281	6595
9927	5130	6015	79647		10				7403		328	65992
9969	51341	6023	79660		11000				7428		3297	66008
	51371	6044	79817		11011				7525		339229	6616
	51382	60485	79939		11014				7586		339287	6647
	51388	60626	79947		11018				7593		3419	6678
	51439	606500	79962		11021				7629		3454	6844
	51449	6079	80012		11024				7675		3459	6876
	51455	6080	80270		11025				7791		347862	6925
	51465	6135	8028		1102				7803		348093	6943
	5147	619383	8031		11034				79101		348235	7019
	51496	619498	80381		11037				7915		349565	7026
	5150	619505	80746		11041				7916		34	7041
	51534	619562	80765		11046				7918		3516	7043
	51585	619565	81031		11047				79415		353137	7057
	5160	619568	811		1104				79567		353189	7058
	5162	619569	81502		11052				79618		3572	7067
	51631	619570	81875		11059				79664		3590	706
	51635	6206	818		1105				79670		3636	7075
	51659	6209	8204		11064				79707		3658	7076
	51669	6227	821		11068				79774		3685	7077
	51684	6229	8243		11069				79783		3688	7078
	51754	6294	8322		1106				79800		3697	7106
	51759	6322	83439		11070				79809		3698	7107
	51805	63874	83478		11072				79829		374354	7148
	51808	63894	83597		11073				79868		374569	7169
	5204	63905	83605		11079				79974		375757	71
	5218	63910	83719		1107				80028		37	7284
	5226	63931	83743		11080				80124		3841	730
	5236	6429	83932		11096				80143		388591	7311
	523	6430	84085		11097				80167		3920	7353
	5271	64343	84131		11099				80199		3988	7373
	529	643641	84262		1109				8019		399726	7414
	52	64423	84418		11102				81544		400931	7424
	5300	64434	84447		11108				81550		4013	7431
	5306	64745	84456		11116				817		401466	7433
	53371	64772	8450		11117				8312		401505	7846
	54093	64787	84513		11118				837		4034	79041
	54187	64900	84696		11119				83855		404281	79188
	54205	65059	84747		11120				83990		4048	79365
	5440	65095	84765		11124				84190		4076	79705
	54432	65264	84769		11128				84217		4121	79792
	54442	652965	84844		11135				84231		4123	7980
	54471	653121	84919		11137				84333		4150	79812
	54540	6539	84976		11143				84451		4201	79845
	54757	654320	8565		11145				84460		4238	79901
	54801	654321	8630		11147				84668		4298	7991
	54885	6584	8655		11152				84693		4338	79934
	54915	65979	8672		11156				84720		4354	79966
	54921	65980	8721		11160				84869		4357	79987
	54931	66035	8729		11162				84962		440270	80114
	54943	6621	8775		11164				8553		440456	81602
	54965	6625	8853		11165				85865		441108	81606
	54968	6633	88745		1116				8608		442900	81618
	54989	6634	8891		11177				861		4547	81889
	55000	6694	8945		11181				8647		4650	8218
	55003	6731	89797		11193				8738		4659	8239
	55012	677767	8985		11194				8774		466	824
	55032	677769	90362		11196				8777		4677	8287
	55069	677771	90864		11198				87		4683	83442
	55082	677772	908		111				8801		4700	83468
	5509	677775	91107		11201				8861		4711	83643
	55109	677777	9144		11213				889		4722	83716
	5510	677781	91614		11215				8933		4735	83742
	55112	677792	9194		11216				8942		4835	8404
	55128	677796	92126		1121				8976		4841	8406
	55142	677797	9215		11221				900		4849	84159
	55148	677798	9219		11222				9060		4893	84168
	5514	677802	9220		11224				9069		492311	8425
	55157	677806	9223		11228				9122		4946	84329
	55163	677808	92270		1122				9266		5037	8434
	55173	677809	9235		11232				9293		50484	84417
	55209	677811	9275		11236				93129		5049	84441
	5524	677819	9277		11238				93587		5062	8451
	55255	677823	92840		112398				9380		506	84617
	55256	677825	9343		11243				9411		50717	847
	553115	677826	9487		112464				9414		5082	84838
	55312	677827	9500		112479				9472		51003	84886
	55313	677829	9520		112483				9534		51005	84898
	55322	677830	9531		112495				9578		51013	85004
	55327	677833	9555		11251				957		51019	8509
	55334	677834	9601		112574				9588		51026	8531
	55347	677837	9632		11257				96459		51060	85360
	5550	677838	9670		11258				9702		51082	8658
	55571	677839	9688		11260				9736		51094	8682
	55585	677840	9703		11266				9739		51103	871
	55608	677846	9761		11269				9767		51118	8821
	55625	677850	9776		112724				9772		51122	8829
	55660	6794	977		11272				9821		51125	8848
	55666	6827	9855		11273				9868		51128	8870
	5567	6856	9871		11274				9878		51143	8898
	55681	6895	9885		112752				9961		51144	894
	55701	6901	9997		11275				9972		51157	90139
	5571	6902	999		11276						51181	90268
	55731	692073			112770						51188	90416
	55745	692075			11277						51202	9054
	55748	692148			11281						51227	90580
	5576	692196			112840						51241	9061
	55778	692225			112849						51247	90634
	55830	692227			112858						51253	9079
	55831	692229			11285						51257	90952
	55832	6942			112869						51283	91607
	55850	6992			11309						51290	91663
	55854	7001			1130						51300	9181
	55860	7008			11316						51316	91851
	55862	7012			113174						51319	92162
	55884	716			113179						51324	9265
	55893	7190			113189						51343	92912
	55968	728613			11318						5134	93081
	55969	729440			11319						51360	9358
	5597	7314			11320						51406	93663
	56063	7334			113220						51426	94005
	56103	738			11322						51429	9409
	5611	7515			113235						51434	947
	56288	7529			113263						51495	9509
	56672	7879			11328						51506	9537
	56674	79627			11329						51507	953
	56681	79665			11332						51522	960
	56829	79710			11335						51528	9617
	5683	79796			11338						51562	9719
	56851	7979			113402						51567	972
	5685	79811			11344						51569	9731
	5687	79877			113452						51573	9770
	56886	7988			113457						51574	9771
	5689	80005			113510						51593	9805
	56928	80014			113655						51601	9806
	5692	80017			113763						51608	9839
	5693	80069			113791						51614	9847
	5694	80152			1137						51634	9902
	57001	80161			113						5163	9910
	57003	80256			114049						51652
	5701	80279			114112						51663
	5704	8030			114132						51692
	57060	80347			114134						516
	5707	80781			114294						51714
	57095	80851			114299						51719
	57132	8140			114327						51755
	5716	81543			114571						522
	5717	81669			114609						5230
	57188	81890			114659						5250
	5719	8192			114770						526
	57224	8227			114781						5286
	57506	831			114789						5290
	57521	83463			114791						5310
	57715	83734			114793						53339
	57720	84236			114799						5356
	57721	84266			114803						53938
	5781	84287			114825						54103
	57834	84289			114826						54107
	5829	84304			114876						54108
	5832	84313			114880						5412
	58477	84331			114885						54165
	58478	84343			114932						5439
	58493	8439			114971						54439
	58499	8440			114984						54460
	58517	84440			114987						54510
	5867	84529			114990						54602
	5868	84629			115024						54622
	5873	84641			115098						54663
	5876	84656			115286						54664
	5877	84705			115330						5469
	5878	84717			115353						54741
	5894	84749			1153						54776
	5910	8480			115416						54823
	5917	84895			115426						54862
	59272	8491			1154						54918
	5931	84954			115752						54920
	59343	84988			115817						54928
	5934	85313			115825						54932
	5954	85391			115950						54942
	5962	85406			116064						54953
	5981	85495			116071						54957
	5983	8568			116113						54958
	5984	8620			116115						54963
	60386	8646			116143						54980
	6047	8648			116228						54987
	60491	8662			116236						55006
	60559	8666			1163						5500
	6059	8683			116447						5501
	6133	8763			116519						5504
	6235	8795			116840						55055
	6240	8833			116841						55101
	6248	883			116842						5515
	6251	8863			116843						55164
	6342	8888			116844						5516
	637	8924			116984						55172
	63875	89941			116987						55188
	6390	90196			117145						55204
	6400	90204			117177						55207
	64080	9076			1174						55210
	64083	9100			117583						55213
	64121	91012			117584						55214
	64282	9112			1175						55216
	64285	91133			117608						55219
	64319	9124			1181						55233
	6432	9158			118424						55239
	64422	9159			118426						5525
	64708	91647			118429						55284
	64718	91749			118433						55293
	64746	91949			118460						55311
	64771	9203			118487						55316
	648	92170			1184						55324
	64960	92579			118788						55328
	64963	92597			118813						55384
	64981	92822			118987						55435
	649	92960			119032						55454
	65080	9297			1191						55471
	65082	93380			1192						5547
	65123	9342			119391						55500
	6525	9349			119467						55573
	65260	93974			119559						55609
	6596	94097			1195						55615
	66036	94103			1196						55623
	6683	94161			1197						55657
	6730	9526			120071						55665
	6734	955			1201						55676
	6747	9644			120227						55692
	6778	9667			1203						55696
	6782	9669			120425						55700
	6813	9684			120534						55709
	6814	9692			120892						55716
	6836	9701			1211						55720
	6884	9727			121227						55737
	6885	9741			121441						5573
	6909	9788			121536						55751
	6924	9797			122786						55754
	6988	9802			122953						55775
	7027	9813			123096						55781
	7046	9897			123099						55837
	7059	9903			123207						55845
	7145	9962			123263						55869
	7248	9973			123283						55914
	7249				123355						55916
	7265				123606						5594
	727800				123876						55954
	728294				123879						55967
	7283				124152						55972
	7319				124245						5604
	7347				124359						56107
	7372				124402						5616
	7376				124411						5618
	7419				124446						56255
	7466				1244						5631
	7469				124583						5648
	7507				124637						56605
	7532				124641						5663
	7544				124790						56650
	7580				124808						5682
	7589				124923						56850
	7701				124935						56889
	7705				124976						5690
	7786				124989						56910
	79006				124995						56915
	79070				124997						56929
	79139				125058						56942
	79157				125061						56975
	79158				125144						56984
	79589				125919						56993
	79594				125950						56994
	79624				1259						57002
	79657				126003						57017
	79667				126075						57037
	79719				126119						57088
	79778				126133						57117
	79837				126282						5711
	80022				126306						5714
	80146				126308						57176
	80185				126321						5720
	80218				126328						57223
	80219				126374						57231
	80267				126526						57413
	80273				1265						57446
	80349				126626						57455
	80350				126789						57488
	8036				1267						57492
	80775				126969						57553
	8078				126						57572
	8079				1271						57579
	8099				127253						57585
	8131				127281						57597
	813				127385						57602
	81533				127544						57666
	81555				127733						57691
	81570				127845						57700
	81576				127						57708
	8178				128308						5782
	81790				128338						5786
	81794				128486						58190
	819				128637						5827
	8228				128864						5828
	83460				128866						58476
	8354				128						58490
	8357				129138						58505
	83707				129285						58506
	83860				129303						58513
	83985				129401						58533
	839				129450						5859
	84060				129685						5862
	84102				129787						5899
	84135				129790						5921
	84181				129804						5928
	84248				129831						5986
	8424				129880						60343
	84267				1299						60488
	84276				12						60558
	84300				130074						60561
	84305				130399						60682
	84319				130535						6102
	8454				130589						6120
	8459				130888						6132
	84647				130						613
	84678				131076						6141
	84681				1312						6156
	84790				131566						6165
	84866				131601						6166
	84909				131616						6182
	84923				131669						6208
	84926				1316						6218
	84939				1318						6242
	84947				131965						6256
	8504				132001						6257
	8520				132299						6259
	85236				132320						6302
	8533				132321						6305
	85389				1325						6314
	85395				132671						6341
	85407				1326						63826
	85451				1327						6386
	85476				132864						63877
	8603				132949						63925
	8615				132						63933
	8668				133015						6402
	8673				133383						64087
	868				133522						64172
	8697				133686						6421
	8720				133688						64326
	8724				133746						6433
	8802				133957						64342
	8839				1339						64376
	8844				133						6452
	8872				1340						64645
	8878				134145						6472
	8883				134147						64747
	8886				134265						64748
	892				134359						64756
	8938				134526						64783
	89782				134957						64801
	8997				1349						64838
	90121				1350						64863
	9019				135112						64895
	90332				135138						64921
	90338				1351						64924
	90411				135293						64976
	90488				1352						64983
	90550				135398						6499
	9070				135932						65005
	90861				136051						6502
	9086				136227						65110
	9097				1363						6520
	9114				1365						654319
	9117				136647						6554
	91304				1366						6560
	91316				1368						65991
	91419				1369						65998
	91603				1371						66004
	9185				137392						6601
	92154				1374						6603
	92181				1376						6605
	9221				137886						6608
	923				138050						6658
	9249				138151						665
	92609				138199						6667
	9263				138241						669
	9276				138311						6745
	9288				138428						6810
	9295				138639						6815
	9321				1386						6829
	93517				138715						6832
	93643				138716						6845
	9373				1387						686
	9400				139231						6874
	9416				139322						6881
	9444				139716						689
	9451				139818						6944
	9474				139886						6945
	9481				1399						7009
	9538				13						7052
	9559				140290						7095
	9562				140459						7104
	9587				140460						7105
	9640				140462						7155
	9643				140465						7172
	9656				140467						7175
	9689				140564						7186
	9726				140680						7189
	9759				140688						7204
	9775				140699						7247
	9801				140707						7251
	9817				140738						7257
	9828				140739						729080
	9831				140809						729515
	9857				140838						7297
	9861				140876						7321
	9866				140885						7325
	9869				1408						7326
	9874				1416						7357
	9877				142891						7385
	9898				143098						7390
	9908				143187						7398
	9913				1432						7405
	9948				143458						740
	9950				143570						7442
	9970				143884						7485
	9978				143						7528
	9987				144100						7541
					144110						7555
					144132						7566
					1441						7572
					144233						7626
					144423						7707
					1444						7764
					1445						78987
					145165						78994
					1452						79016
					145389						79017
					145482						79022
					145483						7905
					1455						79064
					1456						79074
					1457						79077
					145853						79135
					1459						7913
					146050						79171
					1460						79184
					146198						79364
					146223						79581
					146434						79622
					146540						79644
					1468						79666
					146923						79685
					147138						79691
					147172						79694
					147179						79735
					147339						79738
					147495						79752
					1475						79777
					147645						79791
					147657						79803
					147686						79823
					147687						79840
					147694						79876
					1477						80021
					147804						80195
					147807						80196
					147929						8021
					147947						80233
					147949						80255
					147965						8027
					147991						80304
					1479						80306
					147						8045
					148022						8050
					148137						8065
					148156						80789
					148223						80790
					148252						80829
					148254						8085
					148268						80895
					148304						81490
					148327						81542
					148423						81556
					148479						81559
					148523						81603
					148534						81609
					148738						81614
					148789						81671
					148932						81847
					1489						81853
					148						81892
					149041						8284
					1490						8295
					149371						829
					149420						8301
					149466						830
					149628						83480
					149951						83637
					14						8364
					1500						83758
					150223						83858
					150275						83933
					150372						83939
					150383						83989
					1503						84064
					150465						8408
					1504						8409
					150678						8411
					150776						84128
					150864						8417
					1508						84191
					150967						84193
					1509						84219
					151126						84232
					151188						84263
					151194						84272
					151242						84273
					151258						8427
					1512						84294
					151313						84295
					151354						84328
					151393						84337
					1513						84444
					1514						84461
					151525						8449
					151531						84501
					151556						84515
					151613						84545
					151742						84687
					151903						84726
					151						84833
					152006						84865
					152100						84875
					152110						84888
					152137						84908
					152185						84910
					1521						84916
					1523						84925
					152518						84928
					152519						84938
					152579						84942
					152687						84950
					152815						84955
					1528						84975
					152992						85358
					153020						85363
					153090						85378
					153129						8539
					153163						8540
					153339						85437
					153443						85456
					153527						8548
					153769						8558
					1537						8578
					153830						8602
					154091						8649
					1540						8665
					154141						8667
					154214						8674
					1543						8677
					1544						8764
					154743						8766
					154791						8767
					154796						8799
					154807						8804
					154810						8813
					154881						8864
					155066						8895
					155382						89845
					1555						89849
					1556						8992
					1557						90135
					1559						9013
					1562						90313
					1564						90407
					1565						90441
					156						9050
					1571						90736
					157247						90850
					1573						90865
					157506						9092
					157657						91137
					157680						9126
					157697						91298
					1577						9129
					157922						9138
					1579						91404
					158135						9166
					1581						9167
					158234						91782
					158293						92140
					1582						9218
					158358						92345
					1583						92359
					158427						92689
					158431						92906
					158584						9299
					158586						9300
					158747						93183
					158801						9318
					1589						9341
					158						9354
					159013						93627
					159091						93664
					159195						9375
					1593						9394
					159						9403
					1600						9419
					1605						94239
					1606						9445
					160760						9454
					160897						9470
					1610						9488
					1611						9489
					161247						9501
					161779						9512
					162073						9522
					1621						9528
					1622						9530
					162394						9575
					162417						9580
					162461						9604
					162632						9612
					1628						9616
					162972						9618
					162989						961
					162						9631
					163049						9650
					163050						9651
					163126						9652
					163175						9746
					163227						9757
					163486						9791
					163590						9793
					163702						9854
					163732						9867
					163782						9896
					163882						9904
					1639						9905
					1643						9906
					1644						9909
					1645						9936
					1646						994
					1649
					164
					1650
					1652
					165324
					1654
					1655
					1656
					1657
					165918
					1659
					166012
					1662
					166378
					1663
					1665
					166785
					166793
					166929
					166968
					166
					167227
					1672
					1675
					1677
					1678
					168002
					168451
					168537
					168544
					168620
					168850
					169200
					169714
					169981
					170082
					170384
					170506
					170575
					170622
					170960
					171017
					171423
					171425
					171568
					171586
					1725
					1727
					1729
					172
					1730
					1733
					1737
					1739
					1742
					1744
					1759
					175
					1762
					1774
					1777
					1781
					1785
					1788
					1793
					1802
					1803
					1807
					1808
					1822
					1824
					1831
					1832
					1838
					183
					1840
					1842
					1843
					1847
					1848
					1850
					1854
					1859
					1861
					1889
					1892
					189
					1901
					1912
					1915
					192668
					192669
					192670
					1933
					1936
					1937
					1939
					1942
					1947
					1955
					1956
					1958
					196264
					1962
					196383
					196410
					196441
					196463
					1964
					196528
					196549
					196740
					1967
					1969
					197131
					197257
					197259
					197342
					1974
					1975
					1978
					1979
					197
					1982
					1984
					1994
					199692
					199704
					199746
					199777
					1997
					199857
					199870
					199920
					19
					1
					200010
					200014
					200132
					200185
					2002
					200316
					200420
					200558
					200576
					2005
					200634
					200734
					200765
					200845
					200894
					200895
					200931
					200933
					200942
					200958
					201164
					201176
					2011
					201254
					201255
					201283
					201292
					201475
					201514
					201627
					2017
					201973
					202020
					202151
					2021
					202243
					202333
					2027
					2028
					202915
					202
					203054
					203069
					203259
					2033
					203427
					203547
					2036
					203859
					204851
					204
					2050
					2052
					205327
					2054
					205564
					2057
					205
					206358
					2067
					2068
					2071
					2073
					2074
					2077
					2081
					2086
					208
					2091
					2098
					2099
					2101
					2109
					210
					2110
					2114
					2115
					2117
					2119
					211
					2120
					2121
					2137
					213
					2146
					2147
					2150
					2151
					2161
					2166
					2167
					2168
					216
					2176
					2182
					2184
					2186
					219333
					219402
					219654
					219743
					219749
					219771
					219854
					219899
					219927
					219988
					219
					220004
					220032
					220107
					220164
					220213
					220296
					220594
					220929
					220988
					221120
					221154
					221178
					221223
					221303
					2213
					221442
					221496
					221656
					2217
					2218
					221908
					221937
					221955
					221981
					2219
					221
					2220
					222194
					222234
					222255
					222389
					222484
					222658
					222962
					223082
					2232
					2237
					223
					2241
					2242
					2243
					2244
					2247
					2262
					2266
					2267
					2268
					2272
					2275
					22794
					22795
					22796
					22803
					22807
					2281
					22821
					22822
					22823
					22824
					22826
					22828
					22829
					22834
					22839
					22846
					22847
					22848
					22850
					22852
					22853
					22861
					22863
					22864
					22868
					22869
					2286
					22870
					22872
					22878
					2287
					22880
					22881
					22882
					22884
					22885
					22889
					22890
					22893
					22894
					22897
					22898
					2289
					22900
					22902
					22903
					22905
					22907
					22909
					22913
					22920
					22921
					22929
					22933
					22944
					22949
					22954
					2296
					22976
					22977
					22982
					22984
					22993
					22998
					229
					23001
					23002
					23005
					23008
					23013
					23014
					23015
					23016
					23019
					23028
					23029
					23030
					23032
					23033
					23036
					23038
					23041
					23042
					23048
					23049
					23054
					23059
					23061
					23062
					23070
					23075
					23077
					23081
					23082
					23086
					23087
					23089
					2308
					23091
					23092
					23095
					2309
					230
					23102
					23111
					23112
					23116
					23118
					23125
					23130
					23131
					23137
					23140
					23143
					23144
					23151
					23157
					23158
					23160
					23161
					23163
					23164
					23165
					23166
					23169
					23170
					23173
					23174
					23175
					23177
					23180
					23185
					23186
					23189
					23190
					23192
					23196
					23197
					23198
					23199
					2319
					23200
					23201
					23203
					23204
					23210
					23212
					23214
					23215
					23216
					23218
					23220
					23224
					23225
					23228
					23230
					23232
					23233
					23234
					23235
					23236
					2323
					23243
					23244
					23246
					23247
					23250
					23254
					23255
					23258
					23259
					23263
					23266
					23268
					23269
					23270
					23271
					23272
					23274
					23276
					23277
					23283
					23287
					23294
					23295
					23299
					23300
					23301
					23303
					23306
					23307
					23312
					23313
					23315
					23316
					23321
					23324
					23325
					23327
					23328
					2332
					23333
					23335
					23336
					23338
					23339
					23347
					23348
					23354
					23355
					23357
					23358
					2335
					23363
					23366
					23367
					23368
					23370
					23371
					23373
					23378
					23379
					23380
					23381
					23383
					23386
					23387
					23394
					23395
					23398
					23399
					23403
					23404
					23405
					23406
					23410
					23421
					23424
					23428
					23429
					2342
					23431
					23433
					23435
					23438
					23450
					23451
					23466
					23473
					23474
					23475
					23481
					23483
					23491
					23500
					23503
					23507
					23509
					23510
					23512
					23514
					23516
					23517
					23518
					23522
					23526
					23531
					23534
					23543
					23545
					23549
					23554
					23558
					23559
					2355
					23560
					23564
					23567
					23580
					23582
					23583
					23589
					23592
					23593
					23595
					23598
					2359
					23604
					23609
					23613
					23621
					23624
					23625
					23637
					23640
					23644
					23645
					23646
					23649
					23658
					23660
					23670
					23677
					23683
					23705
					23708
					23759
					23761
					23765
					23767
					23770
					23787
					2395
					24138
					24144
					24146
					24149
					245
					246126
					246184
					246243
					246269
					246778
					2483
					2498
					249
					2512
					2521
					2528
					252983
					253018
					253143
					253430
					2534
					253512
					2535
					253769
					253782
					253980
					2539
					254013
					254048
					254170
					254225
					254272
					254295
					254359
					254394
					254427
					254552
					254778
					254827
					254863
					254887
					2548
					255043
					255104
					2551
					255394
					2553
					255488
					255520
					255812
					255919
					256355
					256764
					2568
					257044
					257160
					257169
					257397
					257629
					25771
					25776
					25778
					25788
					25791
					25792
					25796
					25798
					25801
					25804
					25819
					25821
					25822
					25824
					25828
					2582
					25836
					25839
					25841
					2584
					25852
					25854
					2585
					25864
					25865
					25873
					25879
					25885
					25888
					2588
					25891
					25895
					25897
					25900
					25901
					25902
					25904
					25909
					25924
					259282
					259290
					259294
					259295
					259296
					25929
					2593
					25942
					25949
					25950
					25953
					25959
					2595
					25962
					25963
					25966
					25972
					25973
					25974
					25976
					25977
					25983
					25987
					25988
					25996
					25998
					25
					26001
					26005
					26007
					26010
					26015
					26018
					26019
					26022
					260293
					26036
					26037
					260425
					26046
					26051
					26053
					26054
					26056
					26057
					26058
					26060
					26061
					26063
					26064
					26065
					26088
					26090
					26091
					26094
					26097
					26098
					26100
					26112
					26118
					26127
					26130
					26133
					26135
					26140
					26146
					26148
					26152
					26160
					261729
					26175
					2618
					26190
					2620
					26220
					26227
					26229
					2622
					26233
					26238
					26240
					26249
					26259
					26260
					26263
					26267
					2626
					26270
					26275
					26276
					26277
					2628
					26292
					2632
					2634
					26354
					2635
					2638
					2643
					26469
					2647
					26499
					2649
					26502
					26504
					26505
					26512
					26517
					26519
					26520
					26521
					26523
					26524
					26577
					26578
					26586
					2658
					2664
					2671
					26747
					2674
					26750
					26751
					2675
					26767
					26769
					26772
					26773
					26774
					26778
					2677
					26781
					26782
					26785
					2678
					267
					26801
					26806
					26809
					26813
					26815
					26829
					2683
					2686
					26872
					2690
					26959
					26973
					26984
					26998
					26999
					26
					27000
					27013
					27018
					2701
					27020
					27030
					27031
					27032
					27037
					27042
					2705
					27067
					27068
					27072
					27075
					27097
					27099
					27106
					27107
					27109
					27111
					27125
					27128
					27130
					27131
					27134
					2713
					27141
					27148
					27153
					27154
					27161
					27173
					27175
					27183
					27229
					27235
					27236
					27238
					27241
					27244
					27245
					27247
					27249
					27250
					27284
					27286
					27291
					27297
					2729
					27300
					27301
					27314
					27316
					2731
					27333
					27335
					27336
					27339
					2733
					27340
					27341
					27342
					27343
					27347
					27348
					27349
					27352
					27429
					27430
					27434
					27436
					27440
					27443
					2746
					2747
					274
					2752
					275
					2762
					2767
					2770
					2771
					2775
					2776
					2783
					2787
					2790
					2794
					27
					2800
					2803
					2804
					280
					2822
					282969
					283106
					283120
					2831
					283219
					283232
					283237
					283314
					283316
					283337
					283375
					283383
					283392
					283460
					283489
					283521
					283578
					283600
					283869
					283876
					283927
					283989
					283991
					283
					284004
					284098
					284111
					284129
					284131
					284185
					284273
					284309
					284325
					284361
					284371
					284391
					284402
					284439
					284443
					284459
					28449
					2844
					284541
					28457
					284612
					284613
					284695
					284702
					284723
[truncated: 4,016 more rows]
