# Supplementary material for: Biological Pathways Leading From ANGPTL8 to Diabetes Mellitus–A Co-expression Network Based Analysis
Source: Front Physiol. 2018 Dec 21;9:1841. doi: 10.3389/fphys.2018.01841 (PMC6309236; doi:10.3389/fphys.2018.01841)
Supplement: Data Sheet 6 — The Gene Ontology analysis of the ANGPTL8 associated genes co-expression module. [file Data_Sheet_6.XLSX]

## Sheet: Sheet1
Ontology-ID	Ontology Name	Ontology Type	Number Changed	Number Measured	Number in Ontology	Percent Changed	Percent Present	Z Score	PermuteP	AdjustedP	redundant with terms	inverse redundant	gene symbols
GO:0009083	branched chain family amino acid catabolic process	biological_process	6	18	19	33.3333	94.7368	6.01489	0	0.264667	mitochondrial matrix		ACADSB|ALDH6A1|AUH|BCKDHB|DBT|MCCC1
GO:0008028	monocarboxylic acid transmembrane transporter activity	molecular_function	5	15	23	33.3333	65.2174	5.49001	0	0.264667			ABCB11|SLC10A5|SLC16A1|SLC16A2|SLC16A4
GO:0015721	bile acid and bile salt transport	biological_process	5	17	26	29.4118	65.3846	5.05368	0.0015	0.612514			ABCB11|AQP9|BAAT|SLC10A5|SLCO1B1
GO:0030258	lipid modification	biological_process	16	118	159	13.5593	74.2138	4.9099	0	0.264667			ALG13|AMACR|BDH2|CYP4V2|IMPA1|INPP1|MCEE|MTM1|MUT|PIK3C2B|PIK3C2G|PIP5K1C|PPARGC1A|SLC35C1|UGT1A10|UGT1A9
GO:0006661	phosphatidylinositol biosynthetic process	biological_process	11	69	87	15.942	79.3103	4.71672	0	0.264667			IMPA1|INPP4A|MTM1|PIGN|PIGO|PIGV|PIK3C2B|PIK3C2G|PIK3R2|PIK3R4|PIP5K1C
GO:0009948	anterior/posterior axis specification	biological_process	5	19	38	26.3158	50	4.68259	0	0.264667			EPB41L5|FRS2|HEY2|KDM6A|LDB1
GO:0005911	cell-cell junction	cellular_component	23	222	351	10.3604	63.2479	4.41266	0	0.264667		actomyosin	ABCB11|ACTN1|AJUBA|AKAP6|CDC42BPB|CLDN12|FRS2|KIFC3|KRIT1|MPDZ|MPP5|MYH9|PACSIN2|PANX1|PKN2|PLCG1|PTPRK|PVRL3|SSX2IP|SYNPO|TEC|TJP2|ZYX
GO:0010632	regulation of epithelial cell migration	biological_process	5	24	32	20.8333	75	3.94893	0.004	0.985655			BMPR2|EPB41L5|PBLD|PFN1|PLCG1
GO:0018958	phenol-containing compound metabolic process	biological_process	5	25	61	20	40.9836	3.82653	0.0045	0.989446			CPQ|HPRT1|IYD|MAOA|PAH
GO:0008593	regulation of Notch signaling pathway	biological_process	5	25	51	20	49.0196	3.82653	0.0025	0.744375			CD46|EGFL7|GDPD5|HEY2|SLC35C1
GO:0051297	centrosome organization	biological_process	6	35	59	17.1429	59.322	3.70172	0.001	0.461032			BNIP2|CDK5RAP2|SLC16A1|SSX2IP|TUBD1|TUBE1
GO:0008643	carbohydrate transport	biological_process	10	80	109	12.5	73.3945	3.56991	0.0015	0.612514			AQP9|G6PC|NUP153|NUP160|NUP43|NUP62|SLC35A3|SLC35C1|SLC37A4|YES1
GO:0043648	dicarboxylic acid metabolic process	biological_process	7	47	57	14.8936	82.4561	3.53625	0.003	0.794			AADAT|ADHFE1|ALDH5A1|FH|GRHPR|KYNU|SUCLG2
GO:0017144	drug metabolic process	biological_process	5	28	35	17.8571	80	3.49489	0.0055	1			CYP2C8|CYP3A4|FMO4|NT5C2|UGT1A9
GO:0009069	serine family amino acid metabolic process	biological_process	5	28	34	17.8571	82.3529	3.49489	0.006	1			BAAT|CTH|DMGDH|GCLM|GLYAT
GO:0005759	mitochondrial matrix	cellular_component	19	220	254	8.63636	86.6142	3.12794	0.0025	0.744375		branched chain family amino acid catabolic process	AADAT|ACADSB|ADHFE1|ALDH5A1|ALDH6A1|AUH|BCKDHB|CBR4|DBT|DMGDH|FDX1L|FH|GLYAT|MCCC1|MCEE|MUT|PDSS1|SHC1|SUCLG2
GO:0007601	visual perception	biological_process	8	66	198	12.1212	33.3333	3.08929	0.0055	1			CDH23|COL1A1|CYP4V2|DNAJC19|KIFC3|LAMB2|SPATA7|WDR36
GO:0051056	regulation of small GTPase mediated signal transduction	biological_process	18	209	311	8.61244	67.2026	3.02996	0.0025	0.744375			ABR|ALS2|ARHGAP29|ARHGAP5|BNIP2|CAMK2D|CHN2|COL3A1|CYTH2|FGD4|FLOT1|NET1|NUP62|PIK3R2|RAP1GAP|RAPGEF1|SCAI|SSX2IP
GO:0001568	blood vessel development	biological_process	8	69	101	11.5942	68.3168	2.94436	0.01	1			BMPR2|COL1A1|COL3A1|COL5A1|EGFL7|GATAD2A|HEY2|RAPGEF1
GO:0010717	regulation of epithelial to mesenchymal transition	biological_process	5	35	53	14.2857	66.0377	2.8736	0.0195	1			COL1A1|EPB41L5|FUZ|GCNT2|PBLD
GO:0042803	protein homodimerization activity	molecular_function	31	435	675	7.12644	64.4444	2.87241	0.004	0.985655			AADAT|ALDH5A1|ALS2|AXIN1|BHLHE40|CALCOCO2|CARM1|CEP57|CPQ|CRYL1|GIPC1|GRHPR|GYS2|HPRT1|IMPA1|KYNU|LDB1|MAP3K11|MLK4|MYH9|MZF1|NAGA|NUDT16|PVRL3|RAP1GAP|RUNX1|SLC16A1|TMEM192|UGT1A10|UGT1A9|ZBTB38
GO:0032787	monocarboxylic acid metabolic process	biological_process	23	300	411	7.66667	72.9927	2.83358	0.003	0.794			ABCB11|ACADSB|AGMO|ALDH5A1|AMACR|BAAT|BDH2|CBR4|CRYL1|CYP2C8|CYP4V2|GLYAT|GRHPR|KYNU|MCCC1|MCEE|MUT|PPARGC1A|PRKAB2|SLC16A1|SLC37A4|SLCO1B1|UGT1A9
GO:0051591	response to cAMP	biological_process	6	48	89	12.5	53.9326	2.76087	0.0145	1			AKAP6|AQP9|BCKDHB|CARM1|COL1A1|RAPGEF1
GO:0016740	transferase activity	molecular_function	74	1266	1957	5.84518	64.6909	2.74088	0.009	1			AADAT|AGL|AGPAT5|ALG10B|ALG13|ART4|BAAT|BHMT|BMPR2|CAMK2D|CARM1|CDC42BPB|CDK16|CHPF2|CSNK1D|DBT|DMGDH|DNMT1|FGGY|FTSJ1|G6PC|GCNT2|GLYAT|GNE|GYS2|HNMT|HPRT1|HYKK|LCLAT1|LIMK2|MAP3K11|MAPK8|MET|METTL25|METTL7A|MLK4|N4BP2L2|NAA40|NMRK1|NOL9|NT5C2|PAPSS2|PDSS1|PIGN|PIGO|PIGV|PIK3C2B|PIK3C2G|PIK3R2|PIK3R4|PIP5K1C|PKN2|PNKP|PRKAB2|PTAR1|SEPSECS|SETD1A|SGMS1|SHC1|ST3GAL2|STK3|SUGCT|TADA1|TEC|TJP2|TRIT1|…
GO:0010243	response to organic nitrogen	biological_process	10	104	165	9.61538	63.0303	2.62902	0.015	1			ADCY6|BHMT|CCNG1|COL1A1|COL3A1|DNMT1|HNMT|HPRT1|PPARGC1A|UBR2
GO:0000186	activation of MAPKK activity	biological_process	6	51	65	11.7647	78.4615	2.5888	0.022	1			FRS2|MAP3K11|MLK4|PLCG1|RAPGEF1|ZAK
GO:0005874	microtubule	cellular_component	17	215	371	7.90698	57.9515	2.56273	0.013	1			AXIN1|CDK5RAP2|CEP57|CEP57L1|CSNK1D|GABARAPL1|GOLGA2|GRAMD3|KIFC3|KRIT1|MAP3K11|MID1IP1|RASSF3|RMDN1|TUBD1|TUBE1|TUBGCP3
GO:0044325	ion channel binding	molecular_function	5	41	79	12.1951	51.8987	2.45508	0.0345	1			ACTN1|AKAP6|CAMK2D|PANX1|YES1
GO:0034754	cellular hormone metabolic process	biological_process	7	67	112	10.4478	59.8214	2.44062	0.021	1			CYP3A4|HSD11B1|HSD17B11|PLEKHA1|PPARGC1A|TTR|UGT1A9
GO:0044242	cellular lipid catabolic process	biological_process	9	96	124	9.375	77.4194	2.40914	0.021	1			AMACR|BDH2|MCEE|MUT|NAGA|NAPEPLD|PLCG1|PRDX6|SMPDL3A
GO:0042641	actomyosin	cellular_component	5	42	61	11.9048	68.8525	2.39273	0.0375	1	cell-cell junction		ACTN1|CDC42BPB|MYH9|SYNPO|ZYX
GO:0000187	activation of MAPK activity	biological_process	8	83	143	9.63855	58.042	2.35656	0.027	1			AVPI1|AXIN1|FRS2|MAP3K11|MET|MLK4|SHC1|ZAK
GO:0019217	regulation of fatty acid metabolic process	biological_process	5	43	61	11.6279	70.4918	2.33219	0.031	1			INSIG2|MID1IP1|PPARGC1A|PRKAB2|UGT1A9
GO:0016458	gene silencing	biological_process	5	43	71	11.6279	60.5634	2.33219	0.032	1			AJUBA|CELF1|DNMT1|SMARCA4|UBR2
GO:0060589	nucleoside-triphosphatase regulator activity	molecular_function	25	367	562	6.81199	65.3025	2.32913	0.0225	1			ABR|ALS2|ARHGAP29|ARHGAP42|ARHGAP5|AXIN1|BNIP2|C9orf72|CDC42BPB|CDC42SE1|CHN2|CYTH2|FGD4|FNIP1|GIT1|GRTP1|KRIT1|NET1|PFN1|RAB3GAP2|RAP1GAP|RAPGEF1|TBC1D23|TOR1AIP1|WASL
GO:0030674	protein binding, bridging	molecular_function	8	84	135	9.52381	62.2222	2.31918	0.029	1			BCL3|CHN2|CRADD|FRS2|GATAD2A|NMD3|RAD50|SHC1
GO:0022617	extracellular matrix disassembly	biological_process	6	57	126	10.5263	45.2381	2.2791	0.036	1			COL1A1|COL3A1|COL5A1|FLOT1|KLKB1|MMP15
GO:0005975	carbohydrate metabolic process	biological_process	35	563	860	6.2167	65.4651	2.20329	0.029	1			AGL|ALDH5A1|ALG10B|ALG13|C19orf80|CHPF2|ENOSF1|ENTPD5|FGGY|G6PC|GCNT2|GDPD5|GLCE|GNE|GRHPR|GYS2|IMPA1|MAN2A1|MAPK8|METTL7A|NAGA|NUP153|NUP160|NUP43|NUP62|OMA1|OVGP1|PAPSS2|PPARGC1A|SLC35A3|SLC35C1|SLC37A4|ST3GAL2|UGT1A10|UGT1A9
GO:0044450	microtubule organizing center part	cellular_component	7	73	132	9.58904	55.303	2.18818	0.033	1			BNIP2|CDK5RAP2|FLOT1|SSX2IP|TUBD1|TUBE1|TUBGCP3
GO:0070301	cellular response to hydrogen peroxide	biological_process	5	46	64	10.8696	71.875	2.16041	0.0455	1			MAPK8|NET1|PLEKHA1|PRDX6|ZNF277
GO:0042440	pigment metabolic process	biological_process	5	46	71	10.8696	64.7887	2.16041	0.047	1			BDH2|HPRT1|PPARGC1A|UGT1A10|UGT1A9
GO:0050900	leukocyte migration	biological_process	10	121	225	8.26446	53.7778	2.10702	0.0345	1			COL1A1|MYH9|PIK3R2|PIP5K1C|PLCG1|SHC1|SLC16A1|SLC37A4|SLC7A9|YES1
GO:0004620	phospholipase activity	molecular_function	5	47	94	10.6383	50	2.10616	0.0435	1			LYPLAL1|NAPEPLD|PLCG1|PRDX6|SMPDL3A
GO:0005856	cytoskeleton	cellular_component	31	502	796	6.1753	63.0653	2.02742	0.045	1			ACTN1|ANKRA2|CALCOCO2|CDC42BPB|CDC42SE1|CDK16|CDK5RAP2|CEP57|CHP1|CKAP4|EPB41L5|FAM129B|FGD4|FUZ|GYS2|KNCN|KRIT1|MID1IP1|MVP|MYH9|PACSIN2|PFN1|PKN2|PTPN4|STRBP|SYNPO|TEC|TTC21B|VHL|WASL|WDR19
GO:0060828	regulation of canonical Wnt receptor signaling pathway	biological_process	8	94	159	8.51064	59.1195	1.97191	0.0435	1			AXIN1|COL1A1|CSNK1D|FUZ|LGR4|RAPGEF1|STK3|USP34
