# Supplementary material for: Biological Pathways Leading From ANGPTL8 to Diabetes Mellitus–A Co-expression Network Based Analysis
Source: Front Physiol. 2018 Dec 21;9:1841. doi: 10.3389/fphys.2018.01841 (PMC6309236; doi:10.3389/fphys.2018.01841)
Supplement: Data Sheet 7 — List of pathways enlisted with the WikiPathway IDs and corresponding identified genes from ANGPTL8 co-expression genes module in them. [file Data_Sheet_7.XLSX]

## Sheet: supplementary_file12
PID Wikipathway	Genes
WP1936	ENSG00000021488
WP1815	ENSG00000171988
WP1937	ENSG00000134538	ENSG00000181830	ENSG00000117620
WP1817	ENSG00000124370	ENSG00000155189	ENSG00000146085	ENSG00000187546	ENSG00000131791	ENSG00000172954	ENSG00000164039
WP1938	ENSG00000180817
WP1818	ENSG00000057593	ENSG00000164344	ENSG00000003436	ENSG00000117601	ENSG00000143278
WP1939	ENSG00000118217
WP1812	ENSG00000104408
WP1934	ENSG00000110218
WP1935	ENSG00000159216
WP262	ENSG00000107643
WP382	ENSG00000107643	ENSG00000091436	ENSG00000173327	ENSG00000104375
WP1925	ENSG00000115947	ENSG00000115942
WP1926	ENSG00000103569
WP1927	ENSG00000113558	ENSG00000124181	ENSG00000105647
WP138	ENSG00000142453	ENSG00000105647	ENSG00000182541
WP259	ENSG00000160868
WP1928	ENSG00000128513
WP254	ENSG00000169372	ENSG00000196954
WP496	ENSG00000143278
WP1929	ENSG00000176533
WP1808	ENSG00000107643
WP129	ENSG00000102996
WP127	ENSG00000160691	ENSG00000105647
WP1916	ENSG00000124181	ENSG00000105647	ENSG00000107263
WP1917	ENSG00000173848	ENSG00000139132	ENSG00000105647	ENSG00000159842	ENSG00000106069	ENSG00000137962
WP1910	ENSG00000160691	ENSG00000124181	ENSG00000152894
WP366	ENSG00000107643	ENSG00000124789	ENSG00000160691	ENSG00000105976	ENSG00000113558	ENSG00000105647	ENSG00000182541	ENSG00000103126
WP244	ENSG00000160691	ENSG00000105647
WP364	ENSG00000160691	ENSG00000105647
WP1913	ENSG00000166225	ENSG00000160691	ENSG00000105647	ENSG00000196455
WP363	ENSG00000107643	ENSG00000141551	ENSG00000103126
WP241	ENSG00000086205	ENSG00000145692	ENSG00000130816	ENSG00000158467
WP481	ENSG00000139144	ENSG00000107643	ENSG00000040933	ENSG00000160691	ENSG00000111713	ENSG00000105647	ENSG00000196455	ENSG00000107263	ENSG00000173327	ENSG00000137312
WP1918	ENSG00000108518
WP1919	ENSG00000124181	ENSG00000105647
WP229	ENSG00000242515	ENSG00000134538	ENSG00000241119	ENSG00000160868
WP1903	ENSG00000108518	ENSG00000166479
WP1904	ENSG00000101695	ENSG00000052723
WP1905	ENSG00000166012	ENSG00000111642	ENSG00000167491
WP237	ENSG00000117594
WP1906	ENSG00000188986	ENSG00000064995	ENSG00000168438
WP236	ENSG00000149187	ENSG00000109819
WP231	ENSG00000107643	ENSG00000113558
WP3	ENSG00000107643	ENSG00000023909
WP1907	ENSG00000105976	ENSG00000186111	ENSG00000100345	ENSG00000182541	ENSG00000114554
WP1908	ENSG00000176533
WP107	ENSG00000104408
WP466	ENSG00000115947	ENSG00000115942
WP465	ENSG00000115919	ENSG00000160868	ENSG00000109576
WP585	ENSG00000105647	ENSG00000107263
WP100	ENSG00000023909
WP581	ENSG00000160691
WP699	ENSG00000160868
WP698	ENSG00000242515	ENSG00000241119
WP455	ENSG00000144648	ENSG00000054277	ENSG00000203737
WP697	ENSG00000241119	ENSG00000160868
WP696	ENSG00000160868
WP453	ENSG00000108821	ENSG00000168542
WP694	ENSG00000241119
WP692	ENSG00000198682
WP691	ENSG00000242515	ENSG00000160868	ENSG00000138115
WP438	ENSG00000113522
WP206	ENSG00000160868
WP205	ENSG00000105647
WP688	ENSG00000076258
WP325	ENSG00000155189
WP322	ENSG00000108821
WP3295	ENSG00000169925
WP3298	ENSG00000141551	ENSG00000189221
WP428	ENSG00000103126
WP306	ENSG00000107643	ENSG00000108821	ENSG00000072110	ENSG00000130635	ENSG00000105976	ENSG00000105647	ENSG00000196455	ENSG00000159840	ENSG00000160691	ENSG00000168542	ENSG00000186111	ENSG00000100852	ENSG00000107263
WP437	ENSG00000107643	ENSG00000160691	ENSG00000124181	ENSG00000105647	ENSG00000182541
WP558	ENSG00000057593	ENSG00000164344	ENSG00000003436	ENSG00000117601	ENSG00000143278	ENSG00000117335
WP678	ENSG00000138115
WP314	ENSG00000107643	ENSG00000086102
WP313	ENSG00000107643	ENSG00000105976	ENSG00000107263
WP673	ENSG00000107643	ENSG00000124181
WP430	ENSG00000123384
WP550	ENSG00000189221	ENSG00000171759
WP2753	ENSG00000118217	ENSG00000146678
WP3842	ENSG00000105443	ENSG00000177951	ENSG00000106636	ENSG00000134265	ENSG00000112893	ENSG00000118873
WP1785	ENSG00000181830	ENSG00000101901	ENSG00000112893	ENSG00000175548
WP2874	ENSG00000160868
WP1423	ENSG00000157350
WP2512	ENSG00000113558
WP2754	ENSG00000145349	ENSG00000174233	ENSG00000176533
WP1544	ENSG00000145349	ENSG00000107643	ENSG00000105647
WP2875	ENSG00000241119	ENSG00000160868	ENSG00000109819
WP1424	ENSG00000157350
WP2876	ENSG00000134538	ENSG00000241119	ENSG00000160868	ENSG00000109819
WP3844	ENSG00000023287	ENSG00000105647
WP2513	ENSG00000107643
WP2755	ENSG00000114126
WP1788	ENSG00000134538	ENSG00000073734	ENSG00000136881	ENSG00000242110
WP2877	ENSG00000160868	ENSG00000146678
WP1425	ENSG00000204217
WP3965	ENSG00000131791
WP2870	ENSG00000105976	ENSG00000103126
WP2751	ENSG00000142453	ENSG00000109819
WP1541	ENSG00000131791	ENSG00000109819
WP2873	ENSG00000241119	ENSG00000146678
WP1784	ENSG00000119139
WP3961	ENSG00000091483
WP3839	ENSG00000118271	ENSG00000197324	ENSG00000123384
WP2746	ENSG00000113558	ENSG00000124181
WP2747	ENSG00000139144	ENSG00000040933	ENSG00000105647	ENSG00000186111	ENSG00000171100	ENSG00000196455	ENSG00000158555
WP3836	ENSG00000117594	ENSG00000198189	ENSG00000267673
WP3959	ENSG00000113522	ENSG00000104375
WP2748	ENSG00000131791
WP3838	ENSG00000136492	ENSG00000131791	ENSG00000064995	ENSG00000113522
WP2749	ENSG00000117594	ENSG00000198189	ENSG00000267673
WP3958	ENSG00000124181
WP1539	ENSG00000124181
WP1895	ENSG00000076864
WP2743	ENSG00000033100	ENSG00000198682	ENSG00000157350	ENSG00000138604	ENSG00000187446
WP1775	ENSG00000115947	ENSG00000136492	ENSG00000115942	ENSG00000113522	ENSG00000198625
WP2864	ENSG00000173848	ENSG00000069399	ENSG00000103126
WP1533	ENSG00000116761	ENSG00000124370	ENSG00000057593	ENSG00000146085
WP1898	ENSG00000115947	ENSG00000115942
WP1892	ENSG00000176533
WP1530	ENSG00000113328	ENSG00000113522
WP1772	ENSG00000107643	ENSG00000169372	ENSG00000196954
WP2740	ENSG00000155189	ENSG00000132837	ENSG00000145692	ENSG00000172954
WP2741	ENSG00000040933	ENSG00000124181	ENSG00000151689	ENSG00000133731
WP2735	ENSG00000145349	ENSG00000166225	ENSG00000160691	ENSG00000173327
WP1889	ENSG00000213024	ENSG00000168566	ENSG00000124789	ENSG00000030066	ENSG00000120253	ENSG00000168438
WP2857	ENSG00000204217	ENSG00000011258	ENSG00000147050	ENSG00000160305	ENSG00000134107	ENSG00000115109	ENSG00000147894	ENSG00000165704	ENSG00000103126
WP3826	ENSG00000131773
WP2858	ENSG00000140859	ENSG00000099326
WP1528	ENSG00000145349	ENSG00000107643
WP2738	ENSG00000142453
WP3827	ENSG00000064995
WP2731	ENSG00000128513
WP2853	ENSG00000011258	ENSG00000160305	ENSG00000115109	ENSG00000053254	ENSG00000006712	ENSG00000165704
WP2732	ENSG00000160691	ENSG00000105647
WP1885	ENSG00000176533
WP1887	ENSG00000060642	ENSG00000197563	ENSG00000165282
WP1403	ENSG00000111713	ENSG00000105647	ENSG00000131791	ENSG00000116678
WP2734	ENSG00000148459
WP1880	ENSG00000241119	ENSG00000198682	ENSG00000023909	ENSG00000149124
WP3940	ENSG00000116761	ENSG00000023909	ENSG00000132837	ENSG00000145692	ENSG00000136881
WP3939	ENSG00000107643
WP2849	ENSG00000159216
WP3938	ENSG00000147421
WP3819	ENSG00000166012
WP3813	ENSG00000147050	ENSG00000129474
WP1877	ENSG00000178301	ENSG00000103569
WP3935	ENSG00000116678
WP2725	ENSG00000108821	ENSG00000130635	ENSG00000168542
WP3934	ENSG00000116678
WP1878	ENSG00000242110
WP1879	ENSG00000189221	ENSG00000160868	ENSG00000267673	ENSG00000145476	ENSG00000138115
WP3937	ENSG00000105647
WP3816	ENSG00000111642	ENSG00000167491
WP2727	ENSG00000134086
WP2720	ENSG00000135547	ENSG00000113558
WP1873	ENSG00000166225	ENSG00000160691	ENSG00000124181	ENSG00000105647	ENSG00000107263
WP3931	ENSG00000204217	ENSG00000105647	ENSG00000103126
WP3810	ENSG00000145349	ENSG00000196876
WP3932	ENSG00000108821	ENSG00000130635	ENSG00000168542	ENSG00000105976	ENSG00000111713	ENSG00000105647	ENSG00000196455	ENSG00000176533	ENSG00000109819
WP3812	ENSG00000137312
WP1991	ENSG00000145349
WP1870	ENSG00000189221
WP1871	ENSG00000189221
WP1993	ENSG00000107643	ENSG00000166225	ENSG00000160691	ENSG00000134086	ENSG00000124181
WP2717	ENSG00000154174	ENSG00000205981
WP3807	ENSG00000113328	ENSG00000198625
WP2719	ENSG00000124181	ENSG00000105647	ENSG00000100345	ENSG00000176105	ENSG00000106299
WP3808	ENSG00000188986
WP3929	ENSG00000174233	ENSG00000160691	ENSG00000105647	ENSG00000176533	ENSG00000106299
WP3802	ENSG00000169372
WP2713	ENSG00000135605	ENSG00000105647	ENSG00000176105
WP2714	ENSG00000119139	ENSG00000104375
WP1867	ENSG00000105647	ENSG00000106299
WP2715	ENSG00000213024	ENSG00000124789	ENSG00000030066	ENSG00000120253
WP1868	ENSG00000124181	ENSG00000106299
WP3804	ENSG00000142453	ENSG00000114126
WP3805	ENSG00000213024	ENSG00000124789	ENSG00000030066	ENSG00000120253
WP3925	ENSG00000116761	ENSG00000189221	ENSG00000091483	ENSG00000023909	ENSG00000078070	ENSG00000146085	ENSG00000145692	ENSG00000150540	ENSG00000148090
WP195	ENSG00000107643	ENSG00000124181	ENSG00000105647
WP1984	ENSG00000204217	ENSG00000141551	ENSG00000127616	ENSG00000105647	ENSG00000113522	ENSG00000003436	ENSG00000133731
WP3801	ENSG00000111642	ENSG00000167491
WP1865	ENSG00000140299
WP2712	ENSG00000076685
WP1982	ENSG00000125629	ENSG00000118217	ENSG00000131791
WP1859	ENSG00000141551	ENSG00000129474	ENSG00000166037	ENSG00000113558	ENSG00000126216	ENSG00000136861
WP2706	ENSG00000142453
WP2828	ENSG00000105647
WP2708	ENSG00000102996
WP3918	ENSG00000091483
WP1976	ENSG00000173848	ENSG00000139132	ENSG00000107643	ENSG00000159842
WP2702	ENSG00000267673
WP2703	ENSG00000118271
WP2824	ENSG00000117592
WP3915	ENSG00000107643	ENSG00000160868	ENSG00000105647	ENSG00000196455	ENSG00000130173	ENSG00000131791	ENSG00000131482	ENSG00000173327	ENSG00000137312	ENSG00000139144	ENSG00000160691	ENSG00000147100	ENSG00000107263
WP1978	ENSG00000174233	ENSG00000176533
WP1857	ENSG00000168216	ENSG00000078070	ENSG00000146085	ENSG00000117479
WP1858	ENSG00000115947	ENSG00000113558	ENSG00000115942	ENSG00000114126
WP186	ENSG00000113522
WP185	ENSG00000160691	ENSG00000105647	ENSG00000159840	ENSG00000107263
WP1851	ENSG00000166321	ENSG00000198585	ENSG00000076685	ENSG00000165704
WP2942	ENSG00000113522
WP3910	ENSG00000172340
WP1971	ENSG00000113522
WP1850	ENSG00000106299
WP1848	ENSG00000165475	ENSG00000023697	ENSG00000213024	ENSG00000124789	ENSG00000030066	ENSG00000111713	ENSG00000162688	ENSG00000131482	ENSG00000120253
WP2816	ENSG00000160868
WP179	ENSG00000115947	ENSG00000115942
WP1845	ENSG00000107643
WP1604	ENSG00000134538	ENSG00000160868
WP299	ENSG00000160868	ENSG00000073734
WP176	ENSG00000116761	ENSG00000057593
WP1840	ENSG00000135605	ENSG00000160691	ENSG00000105647	ENSG00000176105	ENSG00000107263
WP1841	ENSG00000107643
WP1600	ENSG00000241119
WP1843	ENSG00000196876
WP2806	ENSG00000164344	ENSG00000117335
WP289	ENSG00000145349	ENSG00000174233	ENSG00000124181	ENSG00000176533	ENSG00000146678
WP288	ENSG00000107643
WP1836	ENSG00000145349
WP286	ENSG00000107643	ENSG00000160691	ENSG00000105647	ENSG00000107263
WP1831	ENSG00000174233	ENSG00000131791	ENSG00000176533
WP1832	ENSG00000160691
WP1826	ENSG00000160691	ENSG00000105647
WP1828	ENSG00000213024	ENSG00000124789	ENSG00000030066	ENSG00000131482	ENSG00000120253
WP1822	ENSG00000184517	ENSG00000197013	ENSG00000106261	ENSG00000089335	ENSG00000172888	ENSG00000188283	ENSG00000213096
WP2911	ENSG00000130635	ENSG00000168542
WP399	ENSG00000103126
WP1824	ENSG00000173848	ENSG00000139132	ENSG00000174233	ENSG00000160691	ENSG00000105647	ENSG00000054277	ENSG00000176533	ENSG00000159842
WP1825	ENSG00000144648	ENSG00000054277	ENSG00000176533
WP395	ENSG00000160691	ENSG00000105647
WP272	ENSG00000057593	ENSG00000164344	ENSG00000143278
WP391	ENSG00000109819
WP3680	ENSG00000107643	ENSG00000108518	ENSG00000160691	ENSG00000124181	ENSG00000103126
WP3561	ENSG00000145331
WP2593	ENSG00000135605	ENSG00000107643
WP3562	ENSG00000083123	ENSG00000137992	ENSG00000137106
WP3320	ENSG00000124532
WP3567	ENSG00000136492	ENSG00000113522
WP3327	ENSG00000213024	ENSG00000124789	ENSG00000030066	ENSG00000120253
WP2118	ENSG00000072110
WP3564	ENSG00000086205
WP3565	ENSG00000113522	ENSG00000128513
WP2355	ENSG00000107643	ENSG00000124181
WP3323	ENSG00000139547
WP3791	ENSG00000116761	ENSG00000198682	ENSG00000109618	ENSG00000150540
WP3550	ENSG00000113522
WP2583	ENSG00000124181
WP3556	ENSG00000083123	ENSG00000119711	ENSG00000078070	ENSG00000196177	ENSG00000137992	ENSG00000148090
WP3315	ENSG00000157350	ENSG00000159674
WP3557	ENSG00000113558
WP3678	ENSG00000134086
WP3316	ENSG00000123607	ENSG00000174233	ENSG00000010361	ENSG00000113558	ENSG00000157796
WP3558	ENSG00000108518	ENSG00000176533
WP3552	ENSG00000213024	ENSG00000124789	ENSG00000030066	ENSG00000120253
WP3794	ENSG00000213024	ENSG00000124789	ENSG00000030066	ENSG00000120253
WP3310	ENSG00000154719	ENSG00000112996	ENSG00000132300
WP3312	ENSG00000130816
WP3676	ENSG00000160691	ENSG00000124181
WP3797	ENSG00000141551	ENSG00000162408
WP3549	ENSG00000154174
WP3309	ENSG00000100345	ENSG00000108262	ENSG00000176105	ENSG00000182541	ENSG00000106299
WP2690	ENSG00000136492
WP2572	ENSG00000124181	ENSG00000100345	ENSG00000171992
WP2698	ENSG00000113522
WP3545	ENSG00000113558
WP3303	ENSG00000107643
WP3668	ENSG00000107643	ENSG00000160691
WP3305	ENSG00000166012	ENSG00000130816
WP3548	ENSG00000009765
WP3306	ENSG00000160868
WP2694	ENSG00000124181	ENSG00000105647
WP2453	ENSG00000091483	ENSG00000172340
WP3542	ENSG00000141551	ENSG00000177951	ENSG00000106636	ENSG00000167110	ENSG00000134265
WP2332	ENSG00000105647	ENSG00000176105
WP3300	ENSG00000159216
WP3543	ENSG00000107643	ENSG00000113522
WP3664	ENSG00000103126	ENSG00000123384
WP3301	ENSG00000124181
WP2333	ENSG00000116761	ENSG00000023909	ENSG00000130816
WP2697	ENSG00000085465
WP2328	ENSG00000130635
WP1591	ENSG00000204217	ENSG00000135547	ENSG00000134107
WP1471	ENSG00000131791
WP3655	ENSG00000137962
WP2324	ENSG00000107643	ENSG00000160691
WP3897	ENSG00000057593	ENSG00000164344	ENSG00000143278
WP2203	ENSG00000135605	ENSG00000107643	ENSG00000176105
WP3414	ENSG00000188986
WP2688	ENSG00000174233	ENSG00000124181
WP3656	ENSG00000129474
WP2446	ENSG00000114126	ENSG00000130816
WP3657	ENSG00000127616	ENSG00000130816
WP2683	ENSG00000213024	ENSG00000124789	ENSG00000030066	ENSG00000120253
WP3651	ENSG00000147050	ENSG00000171988
WP2684	ENSG00000213024	ENSG00000124789	ENSG00000030066	ENSG00000113558	ENSG00000120253
WP2685	ENSG00000112294
WP2686	ENSG00000125629
WP3896	ENSG00000057593	ENSG00000164344	ENSG00000003436	ENSG00000117601	ENSG00000143278	ENSG00000117335
WP3527	ENSG00000127616	ENSG00000103569
WP3407	ENSG00000109819
WP2792	ENSG00000107643
WP2797	ENSG00000142453	ENSG00000241119	ENSG00000109819
WP2677	ENSG00000166225	ENSG00000105647	ENSG00000196455
WP2798	ENSG00000108821	ENSG00000168542
WP3888	ENSG00000107643	ENSG00000166225	ENSG00000118217	ENSG00000108518	ENSG00000160691	ENSG00000124181	ENSG00000105647	ENSG00000100345	ENSG00000123159	ENSG00000107263	ENSG00000138115
WP2678	ENSG00000113558
WP2799	ENSG00000146678
WP3646	ENSG00000107643
WP3404	ENSG00000107643
WP2436	ENSG00000189221
WP2672	ENSG00000213024	ENSG00000124789	ENSG00000030066	ENSG00000124181	ENSG00000120253
WP1584	ENSG00000107643
WP2673	ENSG00000105647
WP2431	ENSG00000113328
WP2795	ENSG00000145349	ENSG00000107643
WP12	ENSG00000107643
WP3879	ENSG00000173327
WP2669	ENSG00000176533
WP15	ENSG00000115919	ENSG00000116761	ENSG00000057593	ENSG00000162430
WP3639	ENSG00000169372	ENSG00000196954
WP2780	ENSG00000160691	ENSG00000124181	ENSG00000176105
WP2781	ENSG00000160691
WP1455	ENSG00000189221
WP2786	ENSG00000114126
WP2787	ENSG00000072110
WP3878	ENSG00000113522
WP3871	ENSG00000196177
WP2662	ENSG00000174233	ENSG00000176533
WP2784	ENSG00000108821	ENSG00000168542	ENSG00000123384
WP2785	ENSG00000115947	ENSG00000115942
WP3874	ENSG00000204217	ENSG00000107643
WP2664	ENSG00000105647	ENSG00000176533
WP2658	ENSG00000213024	ENSG00000124789	ENSG00000030066	ENSG00000188986	ENSG00000064995	ENSG00000120253
WP3869	ENSG00000160868	ENSG00000161048
WP1449	ENSG00000107643	ENSG00000105647
WP3980	ENSG00000107643	ENSG00000108821	ENSG00000168542
WP2770	ENSG00000118298
WP2654	ENSG00000213024	ENSG00000124789	ENSG00000030066	ENSG00000167110	ENSG00000120253
WP2775	ENSG00000196455
WP3865	ENSG00000107643	ENSG00000101695	ENSG00000052723
WP2776	ENSG00000118271	ENSG00000161048	ENSG00000139547	ENSG00000145476
WP2655	ENSG00000118217
WP2777	ENSG00000131791
WP2536	ENSG00000160868
WP2771	ENSG00000213024	ENSG00000124789	ENSG00000030066	ENSG00000120253
WP2650	ENSG00000138115
WP2772	ENSG00000115947	ENSG00000113558	ENSG00000115942
WP2773	ENSG00000113558	ENSG00000181274	ENSG00000103126
WP2652	ENSG00000030066	ENSG00000120253
WP2774	ENSG00000166033	ENSG00000102996
WP2653	ENSG00000166225	ENSG00000105647	ENSG00000186111
WP3863	ENSG00000124181	ENSG00000187446
WP2895	ENSG00000109819
WP35	ENSG00000151320	ENSG00000174233	ENSG00000176533
WP2526	ENSG00000107643	ENSG00000160691	ENSG00000124181	ENSG00000106299
WP2769	ENSG00000164344	ENSG00000102996
WP2880	ENSG00000139132	ENSG00000134107	ENSG00000117479
WP3611	ENSG00000107643	ENSG00000069399
WP2643	ENSG00000107643	ENSG00000108821
WP1797	ENSG00000142453	ENSG00000141551	ENSG00000113558	ENSG00000109819
WP3612	ENSG00000107643	ENSG00000023909
WP2766	ENSG00000091483	ENSG00000172340	ENSG00000147576
WP3613	ENSG00000118217
WP1798	ENSG00000117335
WP2887	ENSG00000109819
WP3614	ENSG00000146678
WP2525	ENSG00000116761	ENSG00000023909	ENSG00000145692	ENSG00000130816	ENSG00000158467
WP1799	ENSG00000105647	ENSG00000176105
WP2646	ENSG00000160868
WP2760	ENSG00000204217
WP3971	ENSG00000207698
WP1793	ENSG00000177707	ENSG00000072110	ENSG00000157224	ENSG00000072415
WP2882	ENSG00000139132	ENSG00000134538	ENSG00000241119	ENSG00000160868	ENSG00000073734	ENSG00000134107	ENSG00000023909	ENSG00000117592	ENSG00000136881	ENSG00000109819	ENSG00000117479	ENSG00000146678
WP3850	ENSG00000109819	ENSG00000106299
WP1794	ENSG00000160691	ENSG00000124181	ENSG00000105647	ENSG00000176105	ENSG00000021488
WP2762	ENSG00000057593
WP2763	ENSG00000110218	ENSG00000196954
WP3972	ENSG00000107643	ENSG00000160691	ENSG00000124181
WP2884	ENSG00000241119	ENSG00000023909	ENSG00000117592
WP22	ENSG00000105647
WP23	ENSG00000135605	ENSG00000107643	ENSG00000160691	ENSG00000124181	ENSG00000105647	ENSG00000186111	ENSG00000107263
WP2757	ENSG00000030066	ENSG00000120253
WP2878	ENSG00000241119
WP2516	ENSG00000169372	ENSG00000113522	ENSG00000198625
WP2879	ENSG00000160868	ENSG00000073734	ENSG00000136881	ENSG00000109819
WP2637	ENSG00000107643
WP3967	ENSG00000108821	ENSG00000130635	ENSG00000168542
WP2759	ENSG00000135605	ENSG00000107643	ENSG00000113558	ENSG00000124181	ENSG00000105647
WP28	ENSG00000116761	ENSG00000162430	ENSG00000109618
WP304	ENSG00000135605	ENSG00000107643	ENSG00000160691	ENSG00000124181	ENSG00000105647
WP51	ENSG00000139144	ENSG00000108518	ENSG00000072110	ENSG00000105647	ENSG00000186111	ENSG00000196455	ENSG00000108262
WP3395	ENSG00000145349	ENSG00000213024	ENSG00000124789	ENSG00000030066	ENSG00000120253
WP2064	ENSG00000135547	ENSG00000103126
WP3396	ENSG00000196455
WP408	ENSG00000189221
WP43	ENSG00000160868	ENSG00000145476	ENSG00000138115
WP536	ENSG00000145349	ENSG00000174233	ENSG00000176533
WP45	ENSG00000115947	ENSG00000115942	ENSG00000114126
WP534	ENSG00000131482
WP411	ENSG00000149187	ENSG00000168438
WP49	ENSG00000160691
WP3388	ENSG00000106299
WP2059	ENSG00000118217	ENSG00000187446	ENSG00000123384
WP404	ENSG00000165704
WP524	ENSG00000108518	ENSG00000105647	ENSG00000106299
WP78	ENSG00000091483	ENSG00000172340
WP400	ENSG00000160691
WP521	ENSG00000149124
WP75	ENSG00000107643	ENSG00000105647
WP3370	ENSG00000142453	ENSG00000109819
WP3376	ENSG00000100345
WP3498	ENSG00000141551	ENSG00000123607	ENSG00000166037	ENSG00000136861	ENSG00000157796
WP2289	ENSG00000134538	ENSG00000160868	ENSG00000073734	ENSG00000136881
WP3379	ENSG00000108518	ENSG00000030066	ENSG00000173611	ENSG00000120253
WP69	ENSG00000107643	ENSG00000160691	ENSG00000124181	ENSG00000105647
WP61	ENSG00000135547	ENSG00000113558	ENSG00000105647
WP2272	ENSG00000106299
WP3362	ENSG00000147050	ENSG00000142453	ENSG00000099381	ENSG00000127616	ENSG00000134759	ENSG00000152382	ENSG00000066117	ENSG00000111642	ENSG00000167491	ENSG00000102221
WP3363	ENSG00000157350	ENSG00000159921
WP2032	ENSG00000076864	ENSG00000105647
WP3364	ENSG00000166012
WP3365	ENSG00000100345	ENSG00000182541
WP2034	ENSG00000107643	ENSG00000160691	ENSG00000124181	ENSG00000105647	ENSG00000116678
WP615	ENSG00000139112	ENSG00000108821	ENSG00000023287	ENSG00000168542
WP2036	ENSG00000107643
WP2037	ENSG00000135605	ENSG00000107643	ENSG00000160691	ENSG00000105647
WP98	ENSG00000117594
WP500	ENSG00000111713	ENSG00000162688
WP2261	ENSG00000139144	ENSG00000105976	ENSG00000124181	ENSG00000105647	ENSG00000198625
WP3351	ENSG00000100345
WP3472	ENSG00000160691
WP2263	ENSG00000107643	ENSG00000127616	ENSG00000066117	ENSG00000113522	ENSG00000107263	ENSG00000143278
WP3594	ENSG00000107643	ENSG00000141551	ENSG00000134107	ENSG00000057593	ENSG00000205213	ENSG00000113558	ENSG00000054277	ENSG00000109819
WP2380	ENSG00000107643	ENSG00000166225	ENSG00000160691	ENSG00000124181	ENSG00000105647
WP3359	ENSG00000130816
WP3354	ENSG00000113558
WP3355	ENSG00000142453	ENSG00000134107	ENSG00000057593	ENSG00000109819
WP3357	ENSG00000065243	ENSG00000100345
WP3599	ENSG00000107643	ENSG00000109819
WP2374	ENSG00000107643	ENSG00000160691
WP2011	ENSG00000109819
WP3580	ENSG00000145692
WP2491	ENSG00000138115
WP3348	ENSG00000139112	ENSG00000023287	ENSG00000196455	ENSG00000131791
WP2018	ENSG00000107643	ENSG00000198682	ENSG00000124181	ENSG00000105647
WP3349	ENSG00000131791
WP3585	ENSG00000130816
WP3345	ENSG00000039650
WP3570	ENSG00000113522
WP3571	ENSG00000213024	ENSG00000124789	ENSG00000030066	ENSG00000120253
WP3573	ENSG00000115919	ENSG00000171759	ENSG00000188266	ENSG00000150540	ENSG00000109576
WP3331	ENSG00000142453	ENSG00000131791	ENSG00000109819
WP2005	ENSG00000110218	ENSG00000141551	ENSG00000108821	ENSG00000065243	ENSG00000168542	ENSG00000105976	ENSG00000113328	ENSG00000134265	ENSG00000185432	ENSG00000123384	ENSG00000172954
WP3336	ENSG00000166225	ENSG00000124181
WP2369	ENSG00000099381
WP3579	ENSG00000136026
WP2006	ENSG00000105976
WP707	ENSG00000113522
WP3338	ENSG00000166225	ENSG00000124181
WP706	ENSG00000189221	ENSG00000171759	ENSG00000134107	ENSG00000131482	ENSG00000109819	ENSG00000141644
WP3339	ENSG00000205213	ENSG00000127616	ENSG00000181274	ENSG00000103126	ENSG00000115464
WP2485	ENSG00000115919
WP3574	ENSG00000116761	ENSG00000023909	ENSG00000145692
WP2002	ENSG00000083123	ENSG00000141551	ENSG00000108821	ENSG00000168542	ENSG00000105976	ENSG00000113328	ENSG00000123384	ENSG00000172954
WP704	ENSG00000150540
WP3576	ENSG00000113558
WP3334	ENSG00000166225	ENSG00000124181
WP3577	ENSG00000131653	ENSG00000024048	ENSG00000134086	ENSG00000113558	ENSG00000122257
WP702	ENSG00000242515	ENSG00000241119	ENSG00000160868	ENSG00000076258	ENSG00000149124	ENSG00000136881	ENSG00000145476	ENSG00000150540	ENSG00000138115	ENSG00000110583
WP2004	ENSG00000110218	ENSG00000083123	ENSG00000141551	ENSG00000172340	ENSG00000065243	ENSG00000105976	ENSG00000134265	ENSG00000185432	ENSG00000172954
WP3335	ENSG00000166225	ENSG00000124181
WP710	ENSG00000139144	ENSG00000107643	ENSG00000160691	ENSG00000105647	ENSG00000196455	ENSG00000131482	ENSG00000103126
